# Supplementary material for: Epigenetic Variability Confounds Transcriptome but Not Proteome Profiling for Coexpression-based Gene Function Prediction
Source: Mol Cell Proteomics. 2018 Jul 24;17(11):2082–90. doi: 10.1074/mcp.RA118.000935 (PMC6210221; doi:10.1074/mcp.RA118.000935)
Supplement: supplemental Table S1 [file 138987_1_supp_165902_pblqbf.zip › Supplemental_File_1.csv]

Ensembl	Mouse_Uniprot	SILAC_adrenal_gland	SILAC_brain_cortex	SILAC_brown_adipose_tissue	SILAC_cerebellum	SILAC_duodenum	SILAC_embryonic_tissue	SILAC_eye	SILAC_heart	SILAC_kidney	SILAC_large_intestine	SILAC_liver	SILAC_lung	SILAC_ovary	SILAC_pancreas	SILAC_skeletal_muscle	SILAC_spleen	SILAC_stomach	SILAC_subcutaneous_adipose_tissue	SILAC_thymus	SILAC_uterus	TPM_adrenal_gland	TPM_brain_cortex	TPM_brown_adipose_tissue	TPM_cerebellum	TPM_duodenum	TPM_embryonic_tissue	TPM_eye	TPM_heart	TPM_kidney	TPM_large_intestine	TPM_liver	TPM_lung	TPM_ovary	TPM_pancreas	TPM_skeletal_muscle	TPM_spleen	TPM_stomach	TPM_subcutaneous_adipose_tissue	TPM_thymus	TPM_uterus
ENSMUSG00000045763	Q91XV3	-3.650047263	4.59348626	-5.606152131	1.781069419	-4.085167594	-2.12078452	1.62134088	-2.007636065	-3.85004529	-4.842641927	-5.992790676	-3.183333537	-3.537669158	-3.569652417	-0.98775384	-2.312396547	-1.932955907	-3.91804295	-2.428021725	-2.375476235	0.226572036	5.42108169	-0.28513928	2.519425023	0.575614909	3.942310326	3.766555157	-1.409490456	-1.571498623	-0.448456092	-2.221661146	-0.171740633	1.713461759	1.776618762	-1.135071343	1.730654339	2.230935605	-0.154735905	1.224833771	-0.414495543
ENSMUSG00000021314	Q7TQF7	-3.277538931	4.987485873	-3.75656753	2.552573915	-3.471137739	-3.639777304	0.93240593	-1.40811088	-4.292853818	-4.799098617	-5.937378261	-2.25767858	-5.254452984	NA	-0.636052971	-5.669000174	-3.112808952	NA	-2.367712395	-3.336824154	0.848026618	6.878583084	-1.036729418	6.718005972	0.831291571	2.947688983	4.840750524	0.844448807	-0.564580942	2.211059453	-4.67641417	3.691895706	-0.908012541	2.607484647	-0.276163887	-0.269710781	-0.096727503	0.798808425	-0.191871675	-0.397144776
ENSMUSG00000038349	Q3USB7	-4.445457021	-4.59022035	-1.362233736	0.756747602	-6.291231759	-5.573824813	0.746204883	-3.168665352	-6.293051659	-6.107996362	-5.730069248	-5.90087538	-6.820670165	-3.785239949	8.441510737	-6.783686252	-4.076005226	-1.321181603	-0.375133387	-3.473635401	-0.030811032	3.557394407	-0.007765967	2.77072492	-1.092046033	0.908147151	-2.564870979	0.364098192	1.977672716	-0.970873879	-2.706344408	1.196311434	-0.098407451	-3.268106019	1.487454997	-0.336540601	-0.540348815	0.010228766	0.9745953	-4.060429543
ENSMUSG00000047281	O70456	-3.887161644	-3.638599878	-4.036411946	-5.311853332	0.38878154	-0.968759544	0.960014657	-1.475931453	-1.867230998	1.466755141	-5.511018167	-1.804169984	-2.553332849	-1.62917047	1.450215253	-1.563913167	2.854092208	-2.801276649	1.390888199	0.601473876	0.011949483	-3.532122793	-1.927037602	-0.132810771	6.969308247	-3.914162755	6.366729075	-0.088317772	1.161355464	6.475569378	-1.253061875	4.257417216	1.830093294	3.694802626	-2.42128597	3.547130975	7.592504365	0.856032821	4.067790536	5.543438994
ENSMUSG00000006221	P35385	-0.593765054	-3.502152313	-1.17672453	-2.726429691	0.982295748	-3.514792708	1.328781117	4.790030328	-4.384341736	-0.929805979	-5.337072751	-1.699997444	1.029728754	NA	4.150734154	-3.144293536	2.723261822	-0.272578795	-4.252573692	3.1664965	-2.394948622	-6.758726923	-1.317140464	-5.959752627	1.198146384	0.005589646	1.475458562	7.416434679	-0.445302454	0.383653756	-6.485204188	1.42967607	0.675792973	-1.196853475	4.445827557	-1.033800992	2.97105895	0.363918405	1.112371478	1.776184434
ENSMUSG00000031636	O70209	-2.82413345	-2.327978033	-1.286340171	-3.813605138	2.929747271	NA	-0.614306044	0.016917855	-2.331806445	0.265671137	-5.037468586	-1.262126931	1.542386586	-2.113592166	4.984559273	-1.200621238	3.170897415	0.756270351	-2.30767274	3.997145359	-2.68509015	-2.024230975	-0.668132415	-2.063826472	3.269234915	-0.01005996	2.556550564	2.958512813	-0.350020069	3.407947953	-3.125272679	2.164696449	3.25745769	-0.263646049	6.954880662	0.188560182	4.495872117	3.791593999	-0.216963824	5.82066681
ENSMUSG00000062515	P04117	1.484197751	-2.639468715	3.357854469	-3.482443015	-2.895913227	-6.901874927	-2.269081125	0.682950948	-2.381892347	-3.742571023	-5.015987234	-3.239467361	-1.263528836	-2.204801049	-0.375896482	-4.64686337	-1.816660341	4.016500411	-0.139403049	-2.534106524	2.454960577	-7.457658578	9.778939332	-7.765599486	-1.585080201	-6.102732945	3.73395578	4.3288046	3.186539006	1.351626215	-2.535847407	1.310105441	0.084014859	5.53657955	4.658632675	-2.293447601	-0.177338845	7.164052059	1.317841045	6.72202534
ENSMUSG00000023064	Q5GQ64	-0.249991188	1.723068913	0.490781338	0.721657671	-0.242711935	-0.301205711	0.166299603	1.223880025	-0.341388694	-1.388438212	-4.948407819	-1.653067444	-0.08059402	-0.985257255	1.023985082	-2.690075765	1.63117148	4.262001463	-0.555184909	0.000414316	0.830056605	-2.456275565	3.196139783	1.967824301	-0.720913065	0.31671526	3.570575708	-0.066802793	-0.136963461	0.148039413	-4.685253171	-0.947594683	0.665187563	2.603223183	0.457500889	-2.724175601	0.488382849	5.380817671	-1.482000492	-1.925091998
ENSMUSG00000029223	Q9R0P9	-0.258897295	3.582250133	-2.171543871	1.871189999	-1.964579027	-0.510666579	3.506219182	-0.716946014	-2.987645808	-3.370767823	-4.560760129	-3.450197738	-1.920713882	-3.182820028	-0.653007765	-2.987121428	-1.270454106	-1.222040175	-2.771558738	-1.359074353	3.251865221	5.50754518	-3.456408745	5.324976621	1.412966252	2.020807635	5.293509342	0.883609304	0.228284366	0.998231696	-7.154987186	-0.571772272	3.570261829	3.95563671	-1.924661905	-2.355272604	1.869546177	-0.493115356	-1.679722505	-0.458786545
ENSMUSG00000030399	A2RTA0	-3.613017683	-3.568026681	-0.581841643	-1.797407801	-2.175311625	-7.112411674	1.356927546	3.145453557	-4.343987212	-4.703795607	-4.29261366	-3.541511675	-5.317964375	-2.656520111	5.779985217	-2.918196869	-2.320085635	-3.269354693	-3.140085644	-3.034964174	-5.064087406	-0.390051146	3.26184226	-6.663573842	1.223293117	-7.355550018	10.00636001	7.775024861	2.220081325	0.784249465	-6.745075211	3.811414804	-4.286001641	2.568326542	11.6679366	-4.973375006	4.420015891	-3.803958748	1.750945433	2.366440944
ENSMUSG00000033208	P50114	-3.019207105	2.761237126	0.137074497	2.956674261	-2.550394433	-1.996119456	1.400324456	-2.054392775	-3.974401535	-4.856483831	-4.164077563	-3.741547986	-1.684398995	-4.158628738	-0.542508853	-5.896380925	-2.217267734	-2.984602713	-2.95478274	-3.202994453	0.000215556	5.540365796	6.942977632	7.349653879	-0.146688811	-1.919202029	5.054902663	0.936129718	-1.013608812	-0.2153117	-5.286007146	-0.110943346	1.482394483	-0.148392137	0.411923685	-2.016807281	0.515205719	1.732104009	-1.550619655	-1.65349326
ENSMUSG00000037060	Q91VJ2	0.168226552	-1.132627076	0.823835413	-2.718544965	0.919308591	NA	-0.874150384	2.403493071	-1.278863925	-0.633037662	-3.927250034	1.079743326	1.36958255	0.165580964	0.663953548	-1.429137114	3.214391927	4.319184536	-0.582363821	3.324712254	2.961549848	-1.229967069	0.145452466	-0.610122158	1.161495157	-1.128866366	2.344359635	0.073139089	-0.260722124	-0.093088543	-3.383008087	1.267951772	3.361957866	0.925006741	-0.713735329	1.390052938	2.986037498	3.44963409	-1.257817638	3.682478636
ENSMUSG00000004951	P14602	-0.628906026	-1.914063113	0.522078028	-3.387221895	0.430396037	-2.438652419	4.284120701	3.443103392	-1.465372054	-0.987738331	-3.753592709	0.657582793	-0.160435355	-1.581144147	3.180532155	-1.64132129	2.997980767	0.582148356	-1.060745588	1.425869233	3.358724978	-7.457171565	1.766523865	-2.125702189	2.017385289	-6.810065181	4.106765938	3.174007428	-0.330703789	0.679845929	-1.169843031	2.833928135	2.37977743	4.58420078	-2.182668732	0.178133948	5.78741762	1.509429404	-0.214588993	5.218709694
ENSMUSG00000019577	O70571	-0.694007703	-3.034012174	3.542753461	-4.886023662	-3.815540631	-4.070620725	-1.234465048	0.804238524	-3.462282089	-3.701759375	-3.658293197	-4.117380002	NA	-2.442392791	0.194125463	-4.601000837	NA	-1.897173659	-2.504404675	-3.225821025	2.840959054	-0.400792111	7.076032376	-1.309478883	-0.045547343	-2.815746696	-0.006400131	4.210721234	0.849129416	-2.419978661	-0.276354987	0.307022611	-0.340843373	3.063558328	6.100772508	-0.003381958	0.525484994	2.062518042	0.003374049	-0.176709529
ENSMUSG00000068748	B9EKR1	-3.568222173	3.577470029	-5.014453849	3.796057199	-1.096696228	-1.430162056	-0.146852288	-1.771747925	-3.727264656	-4.150240152	-3.43690748	-1.889596044	NA	NA	NA	NA	NA	NA	NA	NA	0.825008358	6.879603314	-1.586827488	6.169046393	-1.00725989	2.765897362	0.58226169	0.448521667	-2.572584777	-1.512574873	-3.782905589	0.984912547	1.776810158	-1.190147355	-1.531518692	-2.694277969	1.379602552	1.037628028	1.39805377	-2.913507265
ENSMUSG00000014846	Q9CRB6	-0.703607035	1.168278824	-0.227060972	0.833119853	1.084080328	-1.944403317	0.857952941	0.412788479	-3.034997022	-0.139037602	-3.357653277	2.89642842	0.663441778	-0.785423194	1.144069231	-3.410880379	1.090484019	0.800593064	-2.023046694	1.497720019	0.117944561	-1.017403989	-0.536863896	1.374038585	0.625712067	-1.970910609	3.373217984	0.650040837	-2.103395889	0.689280668	-5.522323485	3.62560799	1.250027489	1.661089791	0.466891229	-1.869995368	2.376054719	1.951715859	-1.901118443	3.312654207
ENSMUSG00000027602	Q91VR7	-1.147449138	4.189741515	-1.133747922	2.203134465	-1.452712361	-0.648849895	0.161868207	NA	-2.457145359	-2.615475482	-3.311605266	-1.677453629	-0.909483255	-0.700045637	NA	-1.349976804	-0.241106315	-1.013526236	-3.131970481	0.338595687	3.923527418	-0.899763212	0.77843108	-0.087122699	1.056841892	-3.724433132	3.270487119	2.449418519	-0.152094359	-1.359429693	-0.187738559	0.780948728	1.207147444	2.38890176	1.575961692	-1.52586409	2.2503615	0.39673472	-0.954354981	2.484981974
ENSMUSG00000026520	Q3TMZ1	-0.181696714	0.147725183	-0.536858959	0.056124624	0.756848246	0.725630294	1.166654256	-1.276465302	-1.153963059	0.341049204	-3.173485591	0.203354468	0.163017242	3.105634153	-0.784504591	-0.438301334	0.59201371	-0.345436566	0.372831716	0.863825501	1.655521818	-1.709850652	-0.836547953	-0.410421542	0.74666627	-0.377873353	0.330979571	-0.666999298	-0.556285185	0.232458493	-1.135719546	0.285668591	1.090985344	1.893548957	-0.171260262	1.163804856	1.630497897	0.278208789	1.297103059	1.145051468
ENSMUSG00000009394	Q64332	-2.263034318	3.942769651	-2.623211838	3.732909559	-1.727370345	-5.578832277	-1.375718673	-1.082304545	-3.124233006	-3.508823247	-3.130666132	-3.760839181	-3.38386058	-3.06240687	-1.39295866	-3.99653133	-1.589983943	-3.762889651	-2.630384305	-3.144095375	1.877654092	4.825165645	-0.5249375	4.344576612	-0.02787786	-1.82693599	0.023175554	0.031544971	0.338252053	-1.279035739	-6.69954407	0.588400356	0.827574888	1.440617115	-2.343687907	-3.788237797	0.255089074	0.092131489	-2.449318472	-2.649194872
ENSMUSG00000069516	P08905	-1.400784719	NA	NA	NA	NA	NA	-1.472755151	-1.279398987	2.458714197	NA	-2.852221194	NA	-1.125533031	NA	NA	1.416070455	NA	0.568217552	NA	0.071395758	-0.043463325	-6.015418139	0.811962619	-3.750125839	1.103366247	-7.0433496	3.648382586	1.58778354	-0.203803891	3.148267985	-0.346660498	5.74961235	0.881505402	4.934558589	-1.453961998	3.863689049	-0.045935086	2.509159952	2.018583068	5.268806361
ENSMUSG00000022048	O08553	-0.703085217	3.219391839	-1.104304728	2.451238779	-0.756452593	0.446798887	1.0236288	-0.311327704	-1.669022221	-1.361375822	-2.729514692	1.658365563	-1.612458163	-2.309254373	-0.746112565	-1.028623254	-1.188266257	-0.854857757	-1.076124058	-1.065768515	0.164050383	3.5932926	0.100105028	2.300118091	-0.442890023	2.690192877	0.880506582	0.498148041	-0.828265732	-0.37442492	-2.222606511	2.525890873	-0.321295485	1.009189109	-0.344422062	0.113707551	-0.343232454	0.35068037	0.057335579	-0.093930309
ENSMUSG00000045954	Q63918	0.168209553	-2.092631773	2.112957826	-3.707922286	-0.259610204	-5.786160786	-1.210152279	3.14540049	-0.816569844	-2.827899215	-2.725442122	3.466075187	-0.664282274	-0.230360968	1.050658278	-0.703855932	0.552070346	3.029665135	-1.882645526	0.076753632	0.485278407	-2.148130499	2.642566667	-2.26047105	-0.628320231	-1.240070019	-0.626767683	2.245471508	-0.057013967	-0.289132012	-0.828963992	3.711476528	0.650735336	-0.563849063	1.123658291	0.683720703	0.399694146	2.838480792	-1.783687152	0.767077593
ENSMUSG00000030086	E9Q4M4	0.928295561	3.482069639	2.344451706	1.571083427	NA	NA	-0.565890014	0.593275272	1.452274581	-1.804222008	-2.49727016	NA	NA	-0.680736392	NA	NA	NA	0.871041949	-1.249889846	-0.299634319	1.006164381	0.75292879	1.924738436	0.941267191	-0.89161852	-0.800301141	1.534929615	0.036255316	1.325295627	-0.735786768	-1.118834502	0.391570897	0.459930798	0.127817342	-1.007756222	-1.074036383	-0.210175478	1.474617146	0.151420999	-4.337451248
ENSMUSG00000038619	P60840	-0.152937745	4.279129062	-0.883542499	1.2169118	-1.268212653	-1.929635063	-0.605494959	1.003258885	-1.343842545	-1.78114396	-2.396311574	-0.652557087	-1.59309197	0.506225517	1.50507487	-1.079764201	-0.305645919	-1.192521858	-0.921800207	0.414749441	-0.687108133	2.415108524	1.500846613	1.763961112	-0.217800135	1.126340304	2.252013232	1.102506653	-0.194715492	0.273842213	-0.424007684	0.042470453	-1.394642542	1.191527976	3.189532813	0.268711158	-1.089848705	-0.088685012	0.171252651	2.143103124
ENSMUSG00000002844	P54923	0.120910333	1.710258843	-0.066257491	0.281338436	-0.560541158	1.274884281	1.126897668	0.792496441	-0.564058231	-0.603402769	-2.329686395	-0.036485942	0.701123859	-0.903803955	0.89266448	0.518965609	-0.143987843	0.491849113	1.252853565	2.132052333	1.389578296	-0.284573758	-1.046094734	0.382421456	0.390216747	-0.298105088	0.414345047	0.030322179	-0.891184564	-0.621001331	-1.886550454	-0.036792952	1.001876864	0.748986591	0.097086819	0.761270045	0.427646439	0.015939928	0.447278373	1.247806605
ENSMUSG00000031839	Q9CQZ1	-0.622387615	3.000116645	-0.02332819	0.501267898	-0.847388749	NA	NA	0.29998671	NA	-1.976719237	-2.274382698	-0.285962698	NA	1.384021364	NA	-0.448105737	1.716353177	-0.957483872	-0.300977542	0.814343837	-1.355878428	0.964025778	1.186297019	0.752695065	-1.263988571	-0.125833432	1.608451678	0.650500726	0.569150267	-0.134394699	0.144149461	-0.085484566	-0.379627594	1.604275169	1.326868033	-0.75176829	-1.440773408	0.183761741	-0.636418272	2.853175329
ENSMUSG00000025092	Q8K0U4	0.284646384	2.155626039	-0.600012209	3.101332056	-0.883878354	-0.536493661	1.113681974	-2.214456463	0.505767765	-2.522973676	-2.211383735	-0.294436231	-0.171242088	-2.396745097	-2.037645671	-0.713804225	-1.793753009	1.411657249	-2.564201811	-1.627512618	1.154432408	3.010414828	1.022701639	2.232575978	-1.501754801	0.777531756	0.511691637	0.214823253	0.458045264	0.262745089	-3.373007043	-0.365064512	0.447746604	-0.740694894	-1.659449148	-1.795448781	-1.816462236	1.755544851	-3.251709415	-3.272439643
ENSMUSG00000047714	Q9DCL8	-0.013675078	2.773826909	-0.045352473	0.311126335	-0.446802164	-2.794873984	-0.122249875	2.074394154	-0.151113112	-0.502607118	-2.204837713	0.699862971	-0.643545589	0.181887604	2.851774773	-0.975229884	1.284032387	-0.325795635	0.031080213	1.44946679	2.349147741	-2.156241403	-0.513021083	-0.271914241	2.155720025	-3.867790048	-1.019549382	0.514271399	0.015208014	-0.488564313	-0.131051469	1.784256434	0.891164222	-0.174607893	-1.1595756	0.897506603	2.009764502	-0.045257384	0.024882696	0.555538054
ENSMUSG00000032336	P97300	-0.932508275	2.55884975	NA	3.741982884	-0.526657866	-1.299530829	0.12233966	-0.189325983	-0.496385274	-0.698216037	-2.156488863	-0.013667819	-0.034634738	-2.101214278	NA	-1.539025695	0.831567949	-0.686041715	-1.508204825	-0.084532254	-0.069149481	2.491490292	0.225746993	2.033814621	0.175854123	-0.880338418	1.938333905	0.020302223	-0.02164623	-0.269993041	-0.79924295	0.052884358	-0.675111158	0.779518706	1.192157546	-0.189039929	0.257206509	0.118917405	-0.9880922	2.931211447
ENSMUSG00000024525	Q3U3B7	-1.026595738	-2.103388982	2.462591424	NA	-0.585190489	-0.591828006	-1.497179217	0.809300198	0.045193147	-0.190934692	-2.156029867	-2.157774647	-1.190584467	NA	NA	-0.384331647	-0.216222392	-1.087757027	1.11718373	-0.507168335	0.083258255	-1.482030506	2.312691013	-0.773420238	0.696938645	-0.344696309	-1.962893282	1.171342896	0.412792904	0.593628493	-1.052957792	-1.012500613	-0.045065552	-2.347465715	-1.051015371	0.190778146	1.406006484	0.02376239	1.485811061	-1.060040224
ENSMUSG00000050148	Q9QZM0	0.104567905	3.628674945	-1.492042793	1.313823968	-0.10014669	1.070897411	-0.10501697	0.733372965	-0.22231431	-0.982239332	-2.014672929	-0.369555	-0.142920259	0.676402341	-0.42756684	-0.361823423	1.167848295	-0.159363543	0.547689886	2.043997666	2.130174786	1.709069513	-2.098318915	0.973171042	0.040252437	0.75204052	0.271265313	-0.408639104	-0.348636464	-1.194088156	-0.518156273	0.161487674	0.848279965	1.404993905	0.06694217	-0.894707538	0.848750814	-0.201807074	0.229879476	0.156255734
ENSMUSG00000069917	Q91VB8	-0.27724722	0.23481321	0.151696751	-0.259455579	-3.317955162	0.089778851	-1.44214176	4.56794282	-1.225511095	-4.078215446	-1.9235199	2.515419742	-1.323364996	-1.116378401	-0.168501237	2.384137633	-2.078490376	-0.084971322	0.251080252	-1.162957374	2.136642262	-9.229717571	-2.768073459	-0.524831983	2.36482658	-12.74104055	4.05767118	7.413029512	2.775977736	-2.077347635	1.50036493	5.004381577	0.115132598	6.092065738	-7.993349866	8.293377254	-0.213250928	1.127129327	1.682365796	8.829835595
ENSMUSG00000032353	Q78IS1	-0.631925588	NA	NA	-3.472632859	1.489597343	NA	NA	NA	-2.125443232	1.396487203	-1.871077877	NA	0.639882219	2.218360291	NA	-1.22539094	0.278282677	-0.131351636	-1.552997446	1.111727688	0.819475083	-1.362759012	-0.711835271	-1.425723522	0.90453702	-1.877013306	0.758783399	-0.2246818	0.329513521	0.881108246	0.086433834	0.43812612	1.186275503	3.030900233	-0.371961808	0.082271696	1.675798155	0.947233701	-0.917306744	2.299568154
ENSMUSG00000025410	Q3TPZ5	-0.312235202	3.20865	-0.138378557	0.806645012	-0.596816448	-0.735229205	0.330513513	1.662158408	0.262448364	-0.213975695	-1.867871369	0.316237109	-0.916795119	1.024246044	1.218226554	-0.855256463	1.15008633	0.253967892	-0.052203866	1.357881543	0.7288564	-0.257089304	-0.864200767	-0.004012278	0.792609452	-1.132911917	2.040745966	-0.043940157	-0.182997894	0.065464921	0.326017115	-0.33598869	0.067635014	1.476353627	0.07539941	-0.312817185	0.695493057	0.124887502	-0.424515016	2.234600888
ENSMUSG00000024855	Q8K212	-0.549640818	3.190821093	-0.480013742	2.116356344	-0.489915312	0.934523563	0.541672425	-0.546269064	-0.397640326	-1.395509793	-1.85056018	1.005820056	0.561189368	0.683463748	5.922656407	0.542710784	-0.73484115	-0.42615505	-0.313127956	-0.372576612	1.289537383	0.155167204	-1.905216178	-0.482970119	-0.450457692	0.436782266	-0.68250622	0.833648763	-0.501107885	-1.415383798	-1.935776378	0.904692915	1.32011766	-0.213546651	-1.55584608	1.741745804	0.276378133	0.211937496	1.348005058	-1.582841792
ENSMUSG00000024610	P04441	-1.211729658	-3.78600833	-2.58558176	-3.637339606	-1.420005553	NA	-2.130350994	-1.123809556	-1.142226631	-1.757649796	-1.831968611	0.739053779	-0.651761751	NA	NA	2.454415999	-0.223798429	-0.773741409	1.699244509	NA	0.187195505	-6.500350793	-1.044152463	-7.137548209	2.420898863	-7.259668778	3.68587234	-0.24490508	0.023536287	3.326747288	-0.943523189	1.967210903	0.382329944	7.03576506	-2.000828703	4.492741569	0.196200023	0.964035244	2.339695025	3.494951425
ENSMUSG00000026355	P97311	-0.91916182	-0.930389103	-3.08261665	-3.671616122	-0.000957381	2.216919092	-1.902204942	-1.810520702	-2.725295591	0.752021305	-1.744696759	-1.264315834	0.093516023	NA	-0.614902815	1.171533865	-1.467651101	NA	3.573284751	-0.263704997	-0.118566956	0.069683355	-1.947649393	-1.526385015	0.621332237	3.755005084	-0.8150242	-0.621907717	-0.039858214	1.944476485	-1.089083277	0.170858998	0.932012424	0.247703982	-1.602121362	1.782352858	-0.181366053	0.739868784	3.162823396	1.607189073
ENSMUSG00000026576	P14094	-3.172771067	-0.455420735	-3.276239872	1.665419203	-0.903027413	NA	-0.399386766	-0.283664043	1.143766646	0.523591496	-1.718441458	-3.741984528	-3.118828939	-4.125558765	-0.433103684	-5.37528986	-3.023797592	-2.454513335	-2.766707977	-2.881066358	-1.068928191	4.050412944	-1.474986627	4.212198574	4.390890813	-1.121805156	4.902868684	2.019824442	4.42532041	3.111728414	0.051687007	1.553666048	-0.901556431	4.264327915	1.628885484	-1.386114629	2.742817354	-1.69010748	-0.32288241	3.480023423
ENSMUSG00000025037	Q64133	-0.616394467	-2.640804827	-1.231694972	-0.200053157	-1.344004395	-2.259635068	-1.950338135	-1.247026585	-1.798869003	2.433358466	-1.676052497	-0.819301414	-0.5834857	-1.378938044	-0.436399243	-2.986253092	-3.006061499	-0.747307276	-2.943865897	-1.646805537	-1.142425332	2.037478619	1.786392972	1.75152285	2.903512307	1.609296875	-1.345121177	-1.556465697	0.108112621	4.207018439	-0.493639184	0.871341376	-1.325342545	-0.674332813	1.196648606	-2.850878456	-2.469425133	0.872886556	-2.211854233	0.75254151
ENSMUSG00000042684	Q9DCJ9	-2.764513562	-0.085683523	-3.089322024	-1.953182798	-1.905111062	-1.54506011	3.147177387	-1.110944466	2.426144977	-1.831216941	-1.668871981	-2.179038601	-0.07079491	-3.141456912	-0.47440772	-0.182405774	-0.692023649	-1.301033911	0.078892121	0.903550496	-3.488793621	0.521399807	-0.505783218	-0.187329645	1.208190514	1.175470138	-0.149125592	-1.963680395	4.074273229	1.509559567	-1.848486232	-1.019516838	0.091213179	-4.029786105	0.96680155	0.267467373	-1.98255177	1.003526392	0.599464209	-1.862271896
ENSMUSG00000021748	Q9D051	0.047870175	0.175672538	2.485206602	0.063671042	-2.106037785	-3.872103658	-0.396728346	2.753131159	0.244534859	-1.77328681	-1.668743744	-2.19228653	-2.751923198	-1.388512546	1.245295188	-3.21054542	-0.554330325	0.30761691	-1.340529955	-1.981206381	0.419701474	-1.000873317	5.787894995	1.594032351	-0.37127149	-2.271892733	3.150558018	3.157046019	1.117589576	0.075845885	1.052759232	-0.568562982	-0.958314753	3.245404709	0.924882931	-1.051747906	-0.527595489	1.610142378	0.173481072	4.155130578
ENSMUSG00000028167	G3UWD3	-2.350677728	-2.94802281	NA	NA	-3.130318534	NA	-0.64418619	-1.248346575	2.511149842	-4.502557669	-1.668400862	NA	NA	-2.230689616	-0.826367225	-4.801576924	NA	-2.545174971	-2.687631486	-0.910331081	-1.627420759	0.763966713	-0.203837764	0.505751179	-1.070526395	0.958784203	3.25270588	0.207020526	7.162936025	-0.453548553	4.042783748	-0.329592897	1.237666553	-2.40088435	0.819762172	-2.896250746	-0.458213895	1.912986189	-1.930136723	1.748980549
ENSMUSG00000032202	Q544U7	1.044505285	1.0612454	-0.417648486	-1.253853659	1.903098946	NA	0.194470547	NA	NA	0.110722711	-1.66672793	0.98814015	0.069773937	0.451228426	NA	NA	NA	NA	0.513167957	NA	-0.073112594	-0.423128205	-1.854644029	0.640588838	0.488120706	-0.185145696	0.515772835	-0.569316621	1.074543856	1.4577978	-1.462619921	2.426285391	0.620428463	2.395730295	-1.363539173	1.204858925	2.864928583	-0.099997639	1.950364201	0.078712692
ENSMUSG00000046841	Q8BMK4	-0.053666125	-0.519976296	-1.140376491	-0.414764179	1.72339399	0.521541134	1.047862137	1.287910241	-1.300996685	0.867693766	-1.662817923	0.51252281	1.750931579	-0.234423259	-0.727670233	-0.401401122	1.106366712	0.28712715	-0.405680544	2.903993404	0.727161423	-0.412810515	-2.53700617	-0.661928862	0.259609151	1.431726122	0.368001002	0.334064206	-1.430234575	-0.048176172	-2.595167505	0.353596309	2.722232886	-0.790130852	-1.089806721	0.262052229	1.801156878	0.45931018	-1.421044592	-0.350916713
ENSMUSG00000034330	Q8CIH5	-1.327498399	-3.410903718	NA	-1.858574049	-0.623081542	-1.367990119	-0.760614142	-1.119071151	-0.241145893	-0.198736947	-1.654749564	0.65737573	0.019117862	-2.360334272	NA	1.653026234	-1.455578201	-0.716871128	-0.329098533	-0.319404846	0.045720531	-1.375131023	-2.148557455	-1.952094407	1.725739279	0.039956045	-3.297652768	0.563470369	1.154279279	1.773541401	-1.906297969	1.115519571	-0.047217018	0.798858797	-1.854309929	4.307021837	0.878805419	-0.138860106	0.721348558	-1.208462638
ENSMUSG00000035199	Q8R5J9	0.231759564	-2.049646513	-3.199120953	0.5743337	1.292172372	-3.455672931	-1.60456625	NA	-2.647019851	-0.59400408	-1.52934047	-0.788878445	-0.600860048	0.167990434	7.790412996	-1.678635551	2.462664626	-0.517133972	0.533773476	1.162304995	-0.353298653	1.074900704	-0.269908141	0.569722522	-0.73047355	-0.746801668	1.307442901	0.978699363	-0.215736044	-0.109813332	-0.403995065	0.083206599	-0.735088704	1.318260899	2.212843143	0.398835369	-0.200649855	0.136825924	0.285042773	2.398622984
ENSMUSG00000002808	Q99M71	0.769169596	2.523463985	-2.02011032	2.046133617	NA	NA	0.593895027	-0.117682927	NA	-2.365822474	-1.511245128	-0.994033643	NA	NA	NA	NA	NA	-0.983428688	NA	NA	1.296383801	3.367064804	-0.263406886	3.231033074	-1.5995808	-0.415955648	1.470625771	1.47577727	-0.301355481	-1.460165397	-4.25744121	0.309047532	2.825448803	-0.291391578	5.084434726	-0.648931172	0.52713413	0.939640086	-2.235802526	1.773170469
ENSMUSG00000031207	P26041	0.081497121	-1.341762229	0.059524131	-1.551382646	-0.474341784	-1.21342468	-0.5096944	0.898407918	0.748075708	-2.036614017	-1.481353404	3.0277299	0.084585189	-1.503173161	-0.127904456	1.232494104	0.339637202	0.640028113	0.490584625	1.044461517	0.338846075	-1.386008995	0.806575676	-1.456579285	-1.63402833	0.577594057	-0.477238609	1.185876349	0.683048756	-0.907237894	-1.68813589	2.600164152	0.198314606	1.450541667	-0.514699825	1.318691672	-0.49654758	0.948989565	1.706063735	0.857947872
ENSMUSG00000008822	E9QJT5	-0.130727144	2.932496867	0.527282147	1.078767679	-0.842971888	-1.766181292	0.330655735	2.385206735	0.777493914	-1.053553456	-1.462642146	-0.209522107	-0.820161627	1.348167089	2.227166673	-0.142221261	0.903401677	-0.501501613	0.519364528	1.487328734	-0.399323488	0.593068219	3.076939823	2.298298819	-1.494505821	0.09555104	0.275659179	0.365920286	0.575635155	-1.434764383	0.686815243	-0.19572595	-1.541326596	-0.17941724	2.984210767	0.172316695	-2.016529565	-0.404562454	0.913372398	1.476374459
ENSMUSG00000040659	Q8C845	-1.759564633	3.732226495	-2.183098614	0.812438753	-0.275069438	-2.613279818	-0.814809856	0.362785451	-1.318693339	-0.208913893	-1.450878939	-0.359466503	-1.722314272	0.751117576	-1.402468422	-0.246659602	1.484577741	-1.510427052	-0.286372693	0.710324379	0.151091206	-0.385930116	-2.711357	0.21477915	3.012605064	-2.982275119	1.506712368	-0.689063998	-0.982053864	2.030072234	0.215152113	0.578723293	0.145559041	0.875916265	-3.682314979	1.471591066	2.582109742	-0.672400555	0.495703789	1.740862464
ENSMUSG00000000088	P12787	-0.920509529	0.763271301	1.489061983	-0.936543299	-2.133705406	-4.157848941	-0.625922362	3.083690801	0.797892142	-1.709993335	-1.400833121	-2.705445008	-3.17024558	-0.30803597	0.893657736	-2.507995496	0.270579229	-1.724647055	-2.168420906	-2.052076361	2.131149574	-2.923993106	1.077082713	-1.001541606	3.548348873	-2.930988661	3.238882005	2.045040421	0.587560777	0.548440595	1.153226237	-1.302060702	0.214549399	2.504832548	0.818611613	-0.50097019	3.168217681	-0.73265681	-0.252125317	4.535659041
ENSMUSG00000054364	P62746	-0.179446891	2.50613876	0.064261608	2.163859649	-1.017744449	NA	0.787914933	4.29931906	NA	-1.429684406	-1.398922644	NA	NA	NA	NA	NA	NA	NA	-2.266145764	NA	2.184007849	-0.732400385	-0.031399836	0.059836733	0.898089769	-3.022881394	1.681049796	0.771016182	-0.250819281	-0.19971215	-1.511994202	1.452958148	1.372434454	3.20787888	-2.348375057	-0.015549776	0.639900554	1.133212175	-1.154554425	1.653932285
ENSMUSG00000021811	Q91WN1	-0.042156073	-0.377492767	-1.272344867	-0.528506462	NA	1.751643993	0.271352662	-0.184612648	-0.457432223	-0.202015881	-1.398509356	-0.324115612	-0.309905299	-0.977793468	0.190181534	1.825568064	-0.837314296	-1.030929559	2.159141875	0.098513003	1.42043812	-0.690586172	-0.679806605	0.379800045	0.653676052	1.21446741	-0.101966055	-1.140364109	-0.690370572	-0.004805521	-1.394779484	-0.246260595	0.731544498	0.153228855	-0.06491853	1.990491993	0.219136429	-1.019297042	1.865201449	0.686555943
ENSMUSG00000020810	Q546K1	0.409937297	1.359921768	0.334689122	0.77656975	0.396847262	-2.149000908	1.152693821	1.223035439	-0.372719834	-0.10920584	-1.396854973	0.570831953	1.528805354	0.371183607	NA	-0.590325969	1.200335335	1.395969409	-0.837282789	2.074333986	1.640580123	-0.21237243	-0.420153896	1.382063435	1.202707783	-3.160441871	1.551721243	1.880777114	-0.313348694	0.039933734	-0.965004563	0.738834102	2.15351538	0.144288133	-0.951909999	-0.176671068	1.586999128	1.770320851	-1.109650891	0.905041769
ENSMUSG00000041859	P25206	-0.974203188	-3.938277247	-3.893164303	-3.944283701	-0.088741917	2.148334471	-1.555509307	-0.628389422	-2.787457752	0.656130933	-1.367428689	-1.401725352	0.074825205	NA	NA	1.186425379	-0.865383923	-0.144406801	3.344932223	-0.497642734	0.044959895	-1.12574683	-2.048732804	-2.545667512	0.699288409	4.139067726	-1.451717862	-1.008712209	-1.1102576	1.676215278	-0.840420649	0.467503712	1.127779584	-0.429931232	-0.331119419	2.274399359	0.327009748	0.751100977	3.278377518	0.923326951
ENSMUSG00000033793	Q8BVE3	-0.74628449	-0.401019772	-0.604541707	2.023465346	-1.164731895	-1.143098384	0.765823125	-1.473848884	1.430978932	-1.233690487	-1.347382992	-0.82128488	-1.378747106	-1.513190176	-0.102094589	-0.771579278	0.107082537	-0.662479505	-0.979493051	-2.055895987	1.074893805	2.70353116	1.62727306	1.516071521	-0.917487476	0.182956957	1.129247151	-0.513235181	1.317027358	-0.112903005	0.721226583	-0.109987568	-0.715337467	0.970088408	0.241141069	-0.429869724	-0.325655679	0.343598792	-0.276307189	1.396793945
ENSMUSG00000024654	Q8C0M9	-0.885053995	2.620559882	-0.904633481	2.762505677	-1.153705476	-1.44311576	1.286792001	1.463423432	-1.194878734	-2.458759361	-1.324337673	-1.25358358	-0.641915898	0.443591076	2.358810955	0.791928164	-0.953540321	0.127421016	0.047793189	-0.194951478	-0.365814284	4.504581658	1.592333359	3.865447891	-2.472683989	0.919172922	1.898833939	1.878863514	-0.189129318	-1.742195551	0.241914554	-0.840595175	-0.558997975	0.665666041	4.126972614	0.735362397	-1.409567626	0.039225694	0.535572429	0.481848512
ENSMUSG00000058672	Q7TMM9	-1.460062564	3.111158693	-2.33477155	1.892331856	-1.451262284	0.583682015	1.19827741	-0.310112781	-0.812365153	-1.734395616	-1.295599545	-0.718518698	-1.314907168	-3.292218763	-0.519309244	-1.222192515	-1.532171418	-1.089743082	-0.65914095	-0.921872648	-0.721275993	-1.275308405	-3.36858062	1.560435323	0.653147854	-4.083575911	1.817932516	-0.449172945	-0.065628928	-0.279669245	2.661998856	1.041401371	0.936315031	2.401708733	-6.489370593	0.12453082	1.541977796	0.607022784	1.733418848	1.519804715
ENSMUSG00000021226	Q9QYR9	-0.741378433	-2.229199897	1.430616223	-2.353675813	-2.845639082	-3.81731253	-0.362243681	3.147001395	0.699117048	-2.661348673	-1.275874248	-0.804002889	-1.545894016	-1.758876934	NA	-1.010123107	-2.392676291	-0.674705976	-2.27453028	-2.065231573	0.771428628	-2.622441738	1.371685744	-2.093881379	0.369424477	-3.406492519	-4.213956996	1.802315255	1.113166382	-2.354530177	0.505778162	0.195159413	0.57889292	-1.799672415	-0.812607172	0.052731158	0.469755475	-0.074669847	-1.194176718	-1.220992813
ENSMUSG00000051391	A8IP69	0.509523327	3.258388057	1.935819338	1.482997645	-1.133393326	-1.1140108	0.243527275	0.919233357	-1.304397232	-1.616249468	-1.247923979	-0.708015291	-1.051932905	-0.428067089	1.189469733	-1.005752433	-0.586113117	1.614987331	-0.510317122	-0.404136349	1.631619053	2.537499116	2.484000637	1.573878254	-0.90361296	0.511286627	2.464256601	0.609856851	-0.916235253	-1.014540131	-0.137835614	-0.361270293	-0.001806185	2.341602395	2.366056383	-0.34637331	-0.086323291	1.19532982	-0.946100352	1.805224164
ENSMUSG00000032171	Q9QUR7	0.036768855	3.144204949	-0.089063956	1.113516488	-0.468519731	0.048237921	NA	1.537822484	0.052621468	-0.948292144	-1.218894544	-0.401725352	-0.063652105	0.085865114	NA	0.313405809	0.363887792	-0.341885304	-0.030558821	0.796244487	0.477644891	-0.88264093	-0.345162626	0.11955785	0.047878402	-0.755688751	-1.326579072	0.514728979	-0.125891941	-0.330041462	-0.15785077	-0.277770402	0.589240352	-0.483643517	-1.167892704	-0.001544961	0.08317642	-0.195066399	0.634192204	-0.818211144
ENSMUSG00000078348	Q923D4	-0.467201396	0.92100336	-1.312933229	-0.87113714	-1.026770793	NA	-0.676856513	0.82534027	-0.141617218	-1.24891852	-1.207494754	-0.36932893	-0.132581215	NA	NA	0.639317116	0.350960654	-1.280774759	1.244734649	NA	2.404908548	-2.489738874	-0.984887521	-1.263591091	2.0525343	-1.855437098	1.037123226	-0.317357328	0.07818174	0.340603111	0.62410684	0.426594662	1.253012481	1.58903842	-0.68963795	1.118215921	1.873845024	-0.25980974	0.865818499	2.934379482
ENSMUSG00000027962	P29533	-0.846422468	0.430808101	-1.88428761	0.347352228	-2.178549009	0.181633954	-0.475886952	-0.779003246	-0.28147569	-3.067602039	-1.19576678	0.929678273	0.774497186	0.779772377	NA	2.163603586	-0.256925597	-0.287655361	1.162594751	0.338595687	-2.321398165	2.235446794	-0.033591949	0.284581751	-3.018925077	2.041968166	-1.79757377	0.463239564	0.019630178	-0.576486533	-1.318319806	0.890995049	-1.689235193	-1.27166496	-0.208676007	3.614469886	-3.259055388	-0.100206783	2.1063701	-1.631611253
ENSMUSG00000025228	P61164	0.008666358	2.130574587	0.191191646	0.78626653	-0.13980281	0.01866579	1.042615048	0.29287957	-0.191239053	0.148194335	-1.188791229	0.86376789	-0.427860129	0.491251782	0.405042621	-0.16735326	0.179141209	0.521763664	0.149181192	0.142649562	-0.169923257	-0.439702329	-0.290736132	0.248482397	0.474779641	-0.789235368	1.036294402	0.158081445	-0.288797702	0.487121045	-0.163490507	0.053202317	-0.399566206	0.484489562	-0.361907185	-0.050179583	0.174750835	0.259023969	0.509305815	1.643939451
ENSMUSG00000005683	Q9CZU6	0.191282352	-0.95405377	2.642223805	-0.032815902	-0.913379322	-2.01495407	-0.393548952	1.410078806	-0.671711717	-0.41290792	-1.162313546	-1.870565991	-1.885945769	-1.714488168	0.617698374	-2.616574181	-1.146878298	0.42337528	-1.552065952	-1.891918687	0.888924923	-1.380970781	2.992512436	-0.598270008	1.625954877	-1.261944175	2.143041444	2.871005667	0.217744134	1.274805712	-0.015404276	-0.792485927	-0.496817906	1.779460933	2.040547432	-0.641205222	0.944695054	0.820069044	-0.227654369	2.873818387
ENSMUSG00000021468	O35704	1.182623068	NA	-1.114249727	-1.855369243	1.087129043	NA	-1.422799618	-0.51290268	-0.94098847	0.98161495	-1.154255867	-0.01544418	NA	NA	NA	-0.718440979	NA	-0.302918679	-0.435392062	NA	0.169473889	-0.026074128	0.176830317	-0.726506962	-0.092262676	0.054103678	-1.197659765	-1.085569666	0.213733625	0.225178788	-0.022161641	-0.086694366	-0.676177244	-0.698902742	0.170083601	-0.339046559	0.12509345	-0.293506848	-0.301191995	0.543713038
ENSMUSG00000022295	Q9Z1G3	-0.737475463	0.945348643	-0.790557486	2.160680144	-1.14216019	-1.240229725	0.675556825	-0.92429135	1.053373549	-1.276310635	-1.153337742	-1.010788225	-0.953582551	-1.234780928	-0.835132906	-0.643526316	-1.416970642	-0.770855568	-1.04526778	-1.897362517	-0.458515387	2.523188047	0.727134963	1.95730722	-0.382574051	-0.242887763	1.34329345	0.340232517	1.382796926	-0.150115584	-0.004905683	-0.239557264	-0.107492936	1.291421632	0.665523231	-0.10269962	-0.697828021	-0.031879386	0.025275475	1.030968539
ENSMUSG00000020803	Q9CQM5	-0.230444031	-0.444568777	-0.665207198	-1.938005452	-0.613097854	-2.856785427	-0.307048129	0.038920642	0.709108669	-0.802382741	-1.110759023	-0.355023351	-0.719317566	0.603531706	1.395723482	-1.024452605	0.112049656	-0.166282533	-0.356361736	-0.600366246	-1.162755943	-0.797112327	2.120454396	-0.045326055	1.267912515	-0.642774745	0.703603225	0.634914464	1.9478828	2.534747614	1.013259524	0.435713845	-0.221991358	0.698531508	0.312392367	-0.173869241	-0.134083754	0.977746684	0.00541399	3.671308537
ENSMUSG00000006457	O88990	-2.408809553	NA	1.574834406	-3.071871481	-3.658204799	-3.467095482	2.812948118	-0.491751181	NA	-4.07042925	-1.106399323	NA	NA	NA	7.475157066	-1.773851431	NA	NA	-0.393143679	NA	-1.474483627	-1.272920713	4.906479735	-0.04909206	-0.164899316	0.901432674	8.214952646	-1.129427183	2.207369793	-0.866403914	-2.954410524	2.675277773	0.731764007	3.344101728	13.6927444	-2.270173159	2.55767571	0.044496294	2.359020054	3.995972242
ENSMUSG00000004843	Q8BJF9	-0.328231879	1.868300193	-0.135126046	NA	NA	NA	-0.203592676	1.589896169	0.378002979	0.596850926	-1.093113512	0.936868351	NA	0.643009901	0.885734966	-0.941761567	1.905628294	0.192843977	-0.595899211	1.97844176	1.368413375	1.159278463	0.972058319	0.287432069	2.277938718	-0.003206679	0.581658694	-0.436110898	-0.409765089	0.728419353	-0.151420945	-0.150748192	-0.063216459	-0.302913062	1.671459986	-0.481529357	2.167372928	-0.420773648	-1.053023398	1.961307399
ENSMUSG00000021520	Q9CQB4	-0.678072052	1.829924853	1.647858657	-0.017783641	-1.492251529	-3.700005326	-0.397929404	4.044617165	1.056776616	-0.75264796	-1.074861949	-2.357588552	-2.719976422	0.075889681	1.962473362	-3.272827822	0.976205717	-0.764652358	-2.050555835	-0.61558756	-2.40155018	-0.700290052	7.684766311	3.615009628	-1.61724532	-1.622204624	3.522632632	4.696780513	3.211464519	2.803040611	2.143737131	0.789395089	-1.894014872	6.464801405	0.072744597	-0.767404621	-1.042407525	1.876988111	0.563786337	8.758634567
ENSMUSG00000028609	P61327	-0.087521287	0.125750481	0.244123974	-0.516047725	-0.256750205	0.508204836	-0.712531901	0.603222627	-0.693638377	0.188254959	-1.053556767	-0.470851744	0.132426216	-0.684758622	NA	0.329992627	0.276344879	-0.973852416	1.739381597	0.335917719	-0.960945843	0.032638668	1.57021704	-0.043113802	-0.788392181	1.05269715	0.236224546	0.4921888	0.493023579	0.592153786	0.488169101	-0.276734863	-1.677197157	-0.092657832	0.7406274	0.00321495	-0.636446141	-0.518517792	0.266095821	3.355091561
ENSMUSG00000021131	G3UW85	-0.166379585	1.39219422	-0.83132097	-0.205986318	-0.338550635	0.497439113	0.006001635	0.26914781	-0.548670887	-0.521102714	-1.037253042	-0.246404491	0.233411597	0.023418738	0.821879371	0.693531218	-0.191461717	-1.155385998	1.116857911	0.690246004	-1.449349163	-3.271432417	0.346679455	0.522318613	-0.810867265	-3.161982819	-1.686366466	0.150112447	0.138404079	1.449950436	0.24918318	-0.138997664	0.126774818	1.621405902	-3.46802412	0.167217729	-0.72631782	0.52429659	1.108121189	1.958280063
ENSMUSG00000005054	Q62426	0.131779335	0.879809468	-0.363196606	-1.016838908	NA	NA	-0.533857419	-0.097428252	0.061764591	-0.593356928	-0.974087792	0.303033577	-0.646703599	1.620889362	-0.666962583	-0.055654063	1.312590898	1.950349816	3.594076213	3.098107446	0.34074716	-0.189192761	2.06215747	0.017597807	-0.485611817	-0.673879829	0.785287938	-1.146162456	0.61441612	-0.142987767	0.384404677	-0.318831356	-1.554552827	1.151068627	-0.320401942	-1.127755171	-0.045078979	0.114830267	1.437796675	3.438626928
ENSMUSG00000023272	Q9CYA0	-1.066641055	-2.315818557	-2.621044638	-3.498364451	0.026370755	NA	NA	-0.926228196	-1.475059108	-0.836774683	-0.945722435	NA	-1.037859833	2.414003757	NA	NA	0.444398847	NA	NA	NA	0.898735012	-1.477623605	-1.740434878	-0.889150756	1.393144825	0.228850701	0.287860892	-0.891114743	-0.303983012	1.383071657	0.978772236	0.202108826	1.857475982	1.664490336	-1.544367745	0.956740803	1.165392887	-0.196844133	0.157279499	0.557429279
ENSMUSG00000035686	Q543J4	1.293837853	-1.02546617	2.280713076	-4.646585329	NA	NA	-3.377241699	-1.464858362	-3.420504911	-4.620192768	-0.904249771	NA	-2.703090351	NA	-0.591813436	NA	-3.461046763	NA	1.91259024	NA	2.54233628	-1.759766273	6.750727111	-0.367507953	-2.009085233	-6.60705518	2.056928148	1.752002751	1.671999553	-1.341739678	2.836719706	0.266814109	0.635705623	2.185378356	0.699538027	-3.169385055	-2.097212451	4.750947201	0.668296346	4.143930366
ENSMUSG00000002870	P97310	-0.718232018	NA	NA	NA	-0.202139394	1.958941269	NA	-0.932558424	NA	0.702904321	-0.893802433	-1.098046553	0.378504884	NA	NA	1.524159062	NA	-2.060703793	3.792965137	-0.095984466	1.509909428	-1.470103346	-2.872104901	-1.366157946	0.982512836	3.114923769	-0.714846189	-0.890930886	-0.444350545	1.45144131	-1.250577982	-0.266277046	1.825066959	0.333431064	-0.06000907	2.471350366	0.71035649	0.332510047	3.453954819	1.293544163
ENSMUSG00000003849	Q542Y0	-3.01158651	-1.690339914	-3.404252784	-1.470983262	2.345862403	-4.448667936	-0.161374234	1.465552837	0.277778846	0.915243555	-0.863198039	-2.001633661	-2.41568151	-2.855207162	0.544714637	-2.844690856	3.074128691	-2.166219677	-1.000478138	-1.957630406	-1.179944066	-0.661280586	-1.037317385	-0.001455162	3.507420229	-0.995873386	2.092445294	3.168476568	2.829110029	2.153079821	2.245195711	0.622162882	-0.43581178	-0.388682564	3.028926889	-0.318304121	6.04272074	-0.05942662	0.549380675	1.040098458
ENSMUSG00000045827	O08797	0.875392251	-1.517272813	-0.264981481	-1.553292296	-0.731125615	-3.427064471	-0.430324286	0.249235312	0.164501155	-1.281141992	-0.859523242	2.343363869	0.61649492	-0.701082125	-0.895045225	1.387544281	-0.589261687	0.998859977	0.993645737	-0.462683097	-0.420928303	-1.436993963	0.663168225	-0.883593311	-2.414508064	-2.314175907	-2.551922806	0.769171934	1.258335579	-0.113456804	-0.187504185	2.283219841	-0.024901604	-2.12490228	-0.215223635	1.179058734	-1.983525328	0.819688777	0.806358946	-4.520611565
ENSMUSG00000007050	O35900	0.018102357	1.037579552	-0.201454559	-0.297962855	-0.234013724	0.637267305	-0.005526476	1.301620221	0.009485742	-0.407237109	-0.823101348	-0.157218209	0.163201055	1.101893757	0.695744159	0.881088748	0.712555349	-0.57377027	1.020978511	1.938195141	1.586891163	-1.512664674	-0.662192943	-0.92715757	2.046285925	-0.339773725	0.268262888	-0.062805684	0.006705009	0.972304704	1.032817696	-0.265995373	1.045546822	0.050955987	-0.602067131	0.918837705	1.651538207	-0.033527603	1.662729325	0.588072564
ENSMUSG00000006941	Q9CXU9	-0.183693684	2.771095366	NA	1.041571296	NA	NA	0.49859914	0.733774139	0.633693443	NA	-0.810261549	-0.17141287	NA	NA	NA	0.197167158	NA	NA	NA	0.288741331	1.134989523	0.429380275	-0.175229066	0.499964307	0.583778595	-0.079272477	0.726120545	-0.248806401	-0.700747892	-1.288735997	-0.590398225	-0.65083649	-0.235665004	0.905609204	-0.008577637	0.154090021	0.787055414	-1.121475619	0.499417625	1.391775926
ENSMUSG00000022673	P49717	-0.763325118	NA	NA	NA	0.21262042	1.838481178	NA	-2.007726314	NA	0.895433018	-0.804422842	-1.328945375	NA	NA	NA	0.940517427	NA	NA	2.93076281	NA	0.528731242	-0.627732758	-1.518643636	-0.300560026	0.463842831	2.794785656	-1.801883655	-0.507192193	-0.849665322	1.003918477	-1.435005401	0.304609947	0.6410051	-1.013101947	-1.108575352	1.841316085	0.147586823	0.200762023	2.535726282	-0.154344095
ENSMUSG00000024217	Q569X3	0.275273357	0.657154016	-0.661646988	0.232056754	NA	1.537469246	0.185575815	0.040779623	-0.028858341	-0.113339533	-0.799421592	NA	0.541536986	-0.011533689	-0.146737181	0.504387392	NA	NA	NA	3.212166335	1.723023533	-2.985428358	-0.509204898	-0.43778647	2.06886445	-1.929026217	-2.009020489	0.01794043	-0.373713166	0.307781729	0.434668085	0.290177716	0.598632926	0.655000385	-4.109705856	0.978024895	1.550712453	-0.320182727	1.132205362	2.161009362
ENSMUSG00000012483	Q9CQ71	-0.427730025	0.260122548	-0.75961689	-0.837517095	-0.337576615	0.595787967	NA	1.765211724	-0.760036634	-0.126565408	-0.797776679	NA	-0.142513573	-0.588817218	1.354818166	0.793171731	0.79804927	NA	2.572552677	1.527677864	-2.485138368	0.968533382	4.869181964	1.798380161	-1.680316491	2.435135251	-0.366529136	0.695077754	-0.064186481	0.833931753	0.205650471	-0.861910219	-2.254766592	1.282614916	1.836513681	-0.456287806	-4.016371222	-0.08608727	1.262771741	3.057212234
ENSMUSG00000015994	Q541Z2	0.563116522	1.054569831	0.482609763	0.213122443	-0.099125268	NA	0.725840718	0.782092688	0.140077077	-0.124646836	-0.792123093	0.572002887	NA	NA	NA	-0.220496128	0.552858248	NA	1.952918869	1.775895525	0.176331596	1.031263029	2.296578522	0.820387075	-0.097376243	0.806356661	1.338976748	0.481136411	-0.129660601	-0.481093365	-0.319622079	-0.182268581	-0.325913205	0.696524301	2.782983207	-0.488510297	-0.085905293	0.009958612	-0.449442422	2.186159717
ENSMUSG00000024480	Q3U8S0	-0.06603226	1.406694713	0.142331684	0.967904877	0.583751832	0.175408942	NA	-0.9251493	-0.330073325	0.134925292	-0.770882084	NA	NA	1.650723704	NA	0.122566535	NA	2.043067512	0.80701281	0.54831805	2.591445608	-0.360643739	4.162626517	2.280563191	2.700681051	-2.391049099	-0.938398329	-0.12431019	-0.080941913	0.658965078	1.494605543	-0.653493407	-0.270592552	0.918960705	-2.266456046	-0.77859663	1.880910616	1.182451664	1.714783959	2.268735061
ENSMUSG00000020733	P70441	-2.80287629	0.987347056	-3.982444597	-1.203438065	-2.373345712	-4.021933303	-1.404176406	-1.653401863	2.156553373	-0.932586823	-0.770003597	-1.785961656	-1.70290653	-1.491040241	-0.130450155	-1.562872155	0	-1.882696898	-0.188676716	-1.678582554	-0.908795856	-0.984821685	-2.570715962	0.413263443	4.780776717	-2.450925911	2.319137632	-1.334646086	2.709139699	4.21111535	3.054366659	0.627007164	0.604213407	2.222253897	-4.215846885	1.458496104	1.926059742	-0.684296951	2.283501675	3.650113855
ENSMUSG00000002658	Q3THK3	0.155375355	0.878461551	-0.469722148	NA	0.141114933	0.882705091	0.418590177	-0.720169681	-0.462423853	0.019951793	-0.735725319	-0.486456583	0.782404264	0.225415089	NA	1.046663326	NA	-0.451607338	1.707298979	1.658772809	-0.018029099	0.059843118	-0.025213964	0.656549431	0.881955415	0.958393865	0.713046143	-0.739456607	-0.401467894	0.69078073	-0.560892104	-0.371937478	0.017806571	0.327636092	-0.344719678	0.394571832	0.705046375	-0.302790202	0.368624532	0.97126396
ENSMUSG00000035441	Q5SYD0	-0.515168123	-2.639602488	-2.495022335	-0.083197872	0.329094556	-3.133082057	-1.470962909	-1.783266342	-0.651665126	1.589924722	-0.734251796	0.033319526	-1.547123643	-2.026665919	-0.860562785	-2.273720754	-0.575424698	-0.884223492	-4.072359789	-1.767347505	2.600393999	-1.089124862	-2.122517681	-0.469349471	3.986508378	-1.469818398	-0.004117858	0.047777246	1.62644564	3.566542592	0.176105245	2.628472891	0.895393894	0.294667395	-2.15594869	-0.135723362	2.947870429	0.418136057	-1.452351246	1.575555291
ENSMUSG00000031954	O88271	0.02797577	1.873936422	-1.017293649	0.325466306	-0.051074292	NA	0.543993702	0.16619213	0.223265885	-0.279705733	-0.708054161	-0.151185784	0.572385104	0.181601293	0.130815214	0.645743028	0.788011177	-0.70075933	1.348303489	2.290723569	-0.377869865	2.858069956	2.84748702	2.210928288	-0.646724574	3.734830985	2.699648386	0.232011162	0.424765955	-0.098328108	0.803905327	0.0149453	-0.478174494	1.360473776	1.248355413	-0.273697572	-0.33719637	-0.057950333	-0.015101745	3.785857757
ENSMUSG00000024007	B9EJX8	-0.106196729	1.009709808	-0.488469035	-0.074533245	NA	0.888739616	0.55718518	0.800978967	-0.27700123	0.180104904	-0.668572293	0.069998627	-0.070082029	-0.010697903	0.141708155	0.447687107	0.820864993	-0.400565644	0.491084268	1.594486503	0.237481155	-0.944620043	-0.831687542	-0.817023	0.759215664	0.448148941	-0.411552332	0.866530725	-0.213583939	0.839206109	-0.130690239	-0.340086373	0.22231894	-0.40448361	-1.443355188	0.80991164	0.817989219	-0.184165158	1.062114373	0.65275762
ENSMUSG00000040731	Q564E5	-0.159801078	2.339777334	-0.250950064	0.22397749	-0.182140912	0.504859303	-0.390621373	1.041461992	-0.211947803	-0.100772422	-0.661526443	0.032961312	-0.470611415	1.714059183	1.812168159	-0.586721597	0.782764808	-0.377661007	0.846128275	1.313636977	0.150889553	-0.174817366	-0.705169547	-0.082610392	0.7168953	0.263701806	2.331227099	-0.291674423	-0.157487588	0.423061716	0.201593507	0.226316032	0.02943908	1.800486267	-0.530733814	-0.054803007	0.232442111	-0.244878066	0.280405356	2.101677063
ENSMUSG00000020869	Q922Q8	-1.2652754	-2.364532771	-0.528206698	-2.892227562	1.307972361	-0.509701149	-1.60779563	-0.552448055	-1.75067212	-0.617932594	-0.652887706	-2.917640024	-0.268880311	2.50333796	-0.430874957	-2.034177044	-1.159013267	1.410196554	0.502190949	0.417719599	0.503614237	-0.77623574	-0.091140669	-0.657574193	2.30518003	0.19104031	0.658146554	-0.874686143	-0.633113497	1.732918772	0.394812442	-0.459400478	0.42816716	1.384739193	-0.144256035	-0.283037046	0.744217083	0.269841769	-0.155621341	1.591420644
ENSMUSG00000029840	P62774	-0.174686217	2.184447214	-0.143616967	0.200981939	-0.413497527	-2.777581597	1.264332108	-0.037369778	0.128045434	-1.135611951	-0.639131885	0.308987477	-0.721406925	0.493286358	0.822096103	0.51309942	0.881490487	-0.286385841	0.579050785	0.846673582	0.496706993	2.460653456	1.297596076	0.59402145	-0.208192174	1.255270263	0.575445526	-0.671514341	-0.091708113	-0.345664133	0.57067602	-0.163694725	-0.836803854	0.460818064	0.08133672	0.037187019	-0.054766189	-0.07974948	-0.224634407	1.782851522
ENSMUSG00000046032	Q3V2H3	0.033952858	2.127223365	-0.756852336	0.854941595	-0.198090372	NA	0.564368855	0.333549056	0.729081996	-0.207101879	-0.627714465	0.361849025	NA	NA	NA	NA	NA	0.071774833	0.353060179	NA	-0.20288553	0.78783408	0.440309591	0.237478851	-0.184651828	0.463831682	-0.4260788	0.187980212	-0.050642922	-0.15925739	-0.110278819	-0.287113733	-0.998159955	-0.557392389	1.373252005	-1.172414502	-0.077594259	-0.361098812	-0.489976206	-0.868082328
ENSMUSG00000074088	Q6PE01	0.088980721	-1.352303786	-0.326925469	0.076144575	-0.066442566	0.623907717	0.196281996	-1.283540064	-0.551542326	0.183238827	-0.622768421	-0.077447891	0.553942236	0.259621559	-0.301493948	0.944261613	-0.186750181	-0.402058508	2.005558881	0.828231231	0.355488875	-0.916903264	-1.262130949	-0.300388451	0.566408711	1.241260547	-0.042130599	-0.246410601	-0.264320122	0.98640913	-0.42608227	-0.207697311	0.60013056	-0.311263357	-0.092551707	1.173307131	0.269553064	0.105077153	1.378974443	0.904064697
ENSMUSG00000026021	P63166	0.140513009	0.574093712	0.094529643	-0.232503776	-0.025090997	0.672475653	0.182622912	NA	-0.420957526	0.154656748	-0.606396343	NA	NA	-0.472344207	0.5187796	0.589312063	NA	-0.490016355	1.494700165	0.18925866	-1.58851825	-0.306961432	4.226324861	2.178388325	-1.894120362	-0.487927694	0.33118917	1.05222065	0.740803162	0.805543818	0.182000964	0.078431276	-1.639757113	1.634588638	0.00622187	-0.212013118	-2.334763994	0.165977057	0.383379711	3.966026612
ENSMUSG00000022765	Q9ERB0	-0.136408675	2.594622245	-0.255450362	-0.206696577	-0.406908593	-0.498672783	-1.322809339	0.95700213	0.783016596	-0.564491791	-0.603709161	0.031975414	NA	1.736053604	0.89084627	0.577481497	1.800675691	0.037115702	0.508358725	1.296497941	-0.561794335	1.362478395	1.818818621	-0.267879574	-0.134284762	1.357296218	-1.073804462	0.002430069	0.560319152	0.546591992	0.136918921	-0.196549116	-1.381828274	-0.630855205	2.827429383	0.801678911	-0.288000321	-0.060821329	-0.043489218	0.463574096
ENSMUSG00000022427	Q9CPQ3	0.582203151	2.690823653	1.643340426	-0.288487963	-0.769994404	NA	-0.384574767	1.906656927	0.855053043	0.113225034	-0.584667217	-1.270257375	-0.377134613	0.709507332	0.549238066	-0.277200559	1.593556334	0.012801309	0.312750164	1.399899525	-0.809792292	-2.651882685	1.636751851	0.465234224	0.386321851	-2.801287837	0.672507274	0.77467074	0.111549463	0.964779475	0.41475975	-0.322762651	-0.665158676	-0.162093194	-1.571634182	0.106367944	0.220604851	-0.134776994	0.368029412	2.467830473
ENSMUSG00000014294	Q9CQ75	-0.32732896	0.700481396	2.738525129	0.360620513	-0.971746983	-1.743825462	0.143028594	2.891077838	0.971469481	-0.614746906	-0.576650822	-2.640952479	-1.60278333	-0.185151475	0.06072784	-2.214385256	0.695865371	-0.16226092	-1.893904469	-0.164542655	1.134107561	-1.169377673	2.916536489	0.122955895	1.381903502	-2.061881013	3.453000428	1.800213941	1.191469716	0.47003922	1.64758568	-0.289096295	-0.294291607	3.423042101	1.886116116	-0.22347984	1.191184972	-0.203534223	-0.448692945	5.138180193
ENSMUSG00000022769	Q9ESP1	-0.776367846	NA	NA	-2.272603598	1.037224165	-1.285285236	-0.054008164	-0.323615207	NA	0.244638277	-0.568130257	NA	-1.017081294	4.065764037	NA	-0.172431634	-0.019561327	0.183155059	NA	NA	1.799536053	-0.577866646	-2.248285213	-1.078949343	2.978487738	-1.033776504	-0.058219183	-0.984984111	-0.131527591	2.287041621	2.469112795	0.382948617	2.281736373	3.458040222	-2.172217857	2.331076061	2.667880063	-0.015857218	1.131668419	0.626546771
ENSMUSG00000019179	P08249	-0.332850276	0.3482339	2.098867459	0.493900762	-0.883730415	-1.743466184	0.104492231	2.257354473	0.476985074	-0.801822525	-0.547118427	-1.643243224	-1.650522836	-0.807405001	0.486561432	-2.03582146	-0.206612898	-0.23789022	-0.915510801	-0.248740267	0.775038006	-1.917952193	1.616478945	-0.537693481	3.491226548	-2.273146759	3.801633882	2.58717049	0.777694548	1.373704795	0.207471588	-0.954290863	-0.080405552	3.657576808	1.434253375	-0.447887241	1.252249999	0.056221917	-0.110264213	3.797000856
ENSMUSG00000002233	Q62159	-0.039126388	-0.791840628	0.161262636	-0.102791825	0.278947884	1.408035021	-0.08171471	-0.376349105	-0.247594764	-0.170250506	-0.540483294	0.619529276	0.428630753	-0.68309867	0.049850889	0.266943579	-1.078278328	0.656804363	1.856087829	0.857700048	0.017660164	-2.670277136	-0.426290637	-2.133307117	2.478156802	-0.188189924	0.511224507	0.672623647	0.041860577	1.077530146	-1.872227754	0.670870518	0.411282933	0.081399914	-0.555075121	-1.454114079	0.994517539	0.865838741	-2.185870792	3.265795013
ENSMUSG00000072941	O09164	0.500396922	-1.275534926	1.268237143	-2.726388345	NA	NA	-0.364702879	1.640250823	1.697437357	-2.134309514	-0.533817269	3.186599185	-0.845204226	-1.072670027	NA	-2.030381205	0.920341085	1.846473901	-0.555370891	-0.549999291	3.768887985	-3.897432747	1.552436316	-2.90090346	-0.418561808	-6.576632899	0.930167001	0.132752656	2.639553936	-1.379294557	0.553394519	2.593513577	0.701827691	-0.237563117	-2.009650893	0.455907923	0.598272337	1.620398204	-1.653718977	-1.574059762
ENSMUSG00000005469	P05132	0.742050246	0.181421952	2.489602634	1.201594246	0.232720003	0.142365658	1.080396754	-0.508163144	-1.515973075	-0.604321093	-0.530237058	0.716816831	0.464714843	-0.513927494	-1.410366621	0.255024616	-1.483790551	1.739667097	-0.167052407	-0.955831783	1.106290999	-0.390487188	1.931514555	0.773566222	0.046153553	-0.943663426	1.551884551	2.001158075	0.102422555	-0.196107399	0.321639505	-0.239081805	-0.212498632	1.423065483	1.160395455	-0.593265623	-0.107369197	0.806679073	-0.739744708	-1.53282103
ENSMUSG00000034203	Q8VEA4	0.424292645	1.53577462	0.978378352	-1.021690967	NA	NA	-0.908268618	1.837245863	1.610831212	-0.717947281	-0.501173469	-0.747579962	NA	0.539153681	NA	NA	0.980918497	-1.45135006	NA	-0.541078774	0.368233827	-0.611600875	1.365648759	0.190732745	0.26473942	-0.962236163	-0.24075872	0.762581313	0.971510126	0.578367963	0.264452078	-0.789302812	0.16783494	-0.488941563	0.231742953	-0.83679098	-0.278089515	-0.337856725	-0.935786733	0.218083902
ENSMUSG00000006304	Q9CVB6	-0.69907703	1.993336314	-0.654325569	0.364026054	0.215254223	-1.234323871	-0.308965136	-0.0820772	-0.267163278	0.31008116	-0.481694907	0.393283125	-0.210059074	0.224709701	-0.579718811	0.990779057	0.451778627	-0.135460289	0.467329325	0.700846515	0.407329093	-0.013538603	0.092970478	-0.770222543	1.737958971	-0.763559521	2.267613179	-0.317762759	-0.30172892	0.700655293	-0.225521498	0.374621208	0.013412377	2.394381509	-0.572365056	1.496911753	2.119185551	-0.360591839	0.760351042	2.910901816
ENSMUSG00000052456	O54984	0.36469685	1.986191256	0.966773138	0.715408889	-0.341685035	0.19019881	0.495331033	0.921058481	0.510888331	-0.149768664	-0.478471661	-0.063829741	-0.000225302	0.949697666	0.327367306	0.067433795	-0.028992864	0.759842028	0.336780224	0.290840002	-0.318095452	-0.867433965	-0.114626402	0.14581252	-0.002225554	-1.165195784	0.753273456	-0.02849484	0.795594156	0.178627113	-0.212946155	-0.432506983	0.107685405	1.238148302	0.217267876	-0.23161447	-0.087164963	0.049039352	-0.230184494	1.367082594
ENSMUSG00000022314	Q61550	-0.096425549	-1.105209925	-0.320221663	0.015242055	-0.038074523	0.534055501	0.394772649	-0.187579876	-0.203601336	-0.040994613	-0.465703587	0.568493001	0.474185097	-0.550133829	-0.913785968	1.469386812	-0.397344897	-0.521849751	2.156276033	0.289276718	-1.735978773	1.455582689	1.668908128	1.145752677	-1.057428617	2.647132295	1.092504483	0.1297675	0.34157895	0.67985194	-0.686983658	-0.070971275	-0.923653019	1.685627562	1.504171026	0.067643035	-1.001256263	-0.131350045	1.167303968	1.583599056
ENSMUSG00000026895	Q9DCJ5	-0.303423886	-0.725796037	3.038749177	0.270127362	-1.045782489	-2.219637922	-0.045492735	2.425702581	0.949136065	-0.549315362	-0.458880208	-2.357474527	-1.800445679	-0.478804736	1.062866405	-2.101670262	-0.050392278	-0.00049275	-1.538957683	-0.234725767	-0.955345545	-0.003633835	2.874601106	0.378779524	0.282822825	-0.958182857	1.887308983	2.474293207	1.037399784	0.447566401	0.681907257	-1.011244859	-0.89398876	2.463179182	3.272467981	-1.25898459	-0.096506328	-0.011607258	-0.749488667	3.742829933
ENSMUSG00000021242	Q9Z0J0	0.232591453	-1.361311042	0.729238621	-2.246819691	-0.826865	0.712840343	-1.55723795	-0.671910231	0.696727901	-0.011120132	-0.45580428	1.60923022	-0.307609372	-1.043753923	0.692428629	0.503889487	0.298964167	1.484303181	1.812522692	0.693592114	0.108783311	-2.008083845	1.28059359	-1.761767017	-0.017370695	-1.535215871	0.204128332	-0.737197092	0.026935001	-0.223821846	-0.203309982	2.286122692	0.183034741	1.393616596	-1.723382975	0.43335542	-0.122482823	1.634069237	0.579068706	2.224448159
ENSMUSG00000028005	O54865	-0.482084149	0.17877997	-0.163032182	0.917214505	-0.125827321	-2.37801098	0.433453829	-1.732939454	-0.359228943	-1.975726222	-0.454412997	2.983891284	-0.375981873	NA	-0.100329928	1.405050067	-1.02390746	-0.196214092	-2.535426273	NA	-1.907650669	4.018300085	-0.410067093	2.494215204	-0.714411526	0.190972687	1.856756194	1.228669157	0.103119114	0.29913392	-0.210329674	3.169369615	-0.343622584	-1.201546082	-0.21535524	-0.426413305	-0.338673062	0.509198917	-2.45554877	-1.761372455
ENSMUSG00000035754	Q4VBE8	-0.241749087	-1.90138872	-0.420528364	-0.253624199	0.173119079	2.083882767	-0.552777013	NA	-0.787591914	0.149555835	-0.445836752	0.109836808	1.099147911	NA	NA	-0.052549895	NA	NA	NA	1.906565222	0.973556833	-1.711893303	-0.984180964	-0.684958081	0.366151472	-1.273868887	-0.64295341	0.11284973	0.382229356	-0.245775711	1.180143178	-0.507571827	0.705522149	-0.739845181	-0.451216146	0.414076413	0.482908795	0.010102761	0.326366207	-0.177798551
ENSMUSG00000020440	P84084	-0.10092343	-0.432400911	0.049241458	-0.21460509	0.706283038	0.201834909	-1.343885828	-0.624680003	-0.515891168	0.598096996	-0.438114682	-0.141428022	-0.373673386	0.433907873	-0.614830114	-0.104704516	-0.820829467	-0.431699316	-0.94100392	-1.602433843	1.087543883	-1.407118792	-1.653720629	-0.687990889	3.179308799	-2.378095623	2.578509319	-0.014149761	-0.192349466	1.045935344	0.696326284	0.133770058	1.237391493	2.44694885	-1.657280808	0.97681731	2.099850372	-0.223526326	0.633269189	2.289161647
ENSMUSG00000041278	Q91Z38	0.672241597	2.466059375	0.043135345	0.766566432	-0.080743536	0.686653386	0.081113605	0.903699048	-0.156395056	-0.338604009	-0.411422784	-0.373841007	NA	NA	NA	0.760146538	NA	NA	NA	NA	-1.090639539	1.823818894	2.023346163	1.519772112	-1.018552953	2.128190869	0.62797727	0.669692532	0.228068464	0.293471363	0.00898165	-0.481290468	-0.70793882	-0.05784653	3.144206228	-0.57739699	-0.721186947	0.110695597	-0.143650681	-3.653951687
ENSMUSG00000040028	P70372	0.342344781	-0.113739896	0.098970616	0.277326962	0.090504281	0.909963563	0.670404412	0.119078601	-0.273757212	0.23818811	-0.407113893	0.200668918	0.844205675	-0.049190301	0.37436003	0.731115583	0.148866252	-0.077516926	1.28562791	1.244109318	-0.452768644	1.311524333	0.227517483	0.278281646	-0.309693147	1.774563095	-1.297721739	-0.054615552	-0.351263055	0.391114437	-0.221806038	-0.523345596	-0.217522686	-1.14198509	1.039404983	0.099638239	-0.297310525	-0.010181631	0.236198093	-0.671170297
ENSMUSG00000019782	Q9CQK7	-0.237189618	2.789460808	-0.021432396	0.449335332	0.063489904	0.540316342	-0.379893038	1.097117666	0.332620878	-0.484270106	-0.405880486	-0.595557401	0.191071578	2.510838252	NA	0.721035527	1.387399085	-0.143004415	0.418987635	1.254407516	1.816969755	-1.751346631	0.809821444	-0.472955608	1.031623947	-2.723446961	-0.884471595	0.283415489	-0.297313491	-0.954682962	0.402239238	-0.17007472	0.74087503	0.923286018	0.911884008	0.151965684	1.492903847	-0.648507726	0.33485139	1.136913548
ENSMUSG00000040824	P62317	0.24756446	1.099904006	-0.352680021	-0.292843122	0.252516585	1.615430395	-0.214444165	0.121240691	0.333361714	0.255058679	-0.38391441	-0.281046922	0.174558126	1.336706066	0.054584984	0.72031128	1.036339271	0.522470712	1.676831311	2.309846214	-1.253384534	-4.020326233	0.186794972	1.083949838	-0.588553348	-4.199737029	0.522738664	0.95374796	0.812292966	1.373593212	0.666498949	-0.202880974	0.900838244	2.606480437	-2.72506484	0.510012642	-1.011388249	0.157898363	0.394061599	3.902867604
ENSMUSG00000006095	Q9D1E6	-0.054211747	0.968026925	0.051377618	0.674023893	0.048838746	1.379222989	1.997493684	NA	0.046541544	0.132246704	-0.374697192	0.045302465	0.304846238	NA	NA	0.084852833	NA	0.192554306	NA	NA	-0.214056762	-0.19332149	-0.113839048	0.529819807	0.118448702	-0.286097004	1.22176145	-0.013768296	0.277765879	0.352365419	-0.270152582	-0.322243182	0.206109538	0.269389504	-0.234040527	-0.250881552	0.061312673	-0.180008699	-0.281199764	0.876900795
ENSMUSG00000042410	A2AL50	-0.17556434	-1.588538759	NA	-0.444277356	0.08432716	1.272556985	-0.467657092	-1.265473649	1.761085106	0.358814894	-0.353633949	0.43505158	NA	NA	NA	NA	NA	-0.268726548	NA	NA	-0.275292277	0.843855412	0.418734315	0.062089205	-0.642896315	1.95503141	-1.551820018	-0.485124004	0.81570152	-0.896120937	-1.35909673	0.379122921	-0.109741751	-1.436314009	1.696655046	0.147370905	0.212723922	-0.506652577	0.590799785	-2.696550233
ENSMUSG00000029777	Q9CZD3	-0.410994867	-1.298875746	0.158896421	0.015932444	0.588084726	0.042773874	0.454358805	-0.24338975	-0.652224781	0.704085918	-0.346793986	-0.483223632	-0.223068594	1.772609126	0.864127481	-0.330595745	-1.006252731	-0.34399494	0.205819868	-0.450694602	0.745758197	0.864036811	1.208182579	0.586957597	0.442942376	1.302051992	0.82135381	-0.296333924	-0.46687387	0.17199123	-0.250387186	-0.498353166	0.037408084	1.626805682	1.414424121	-0.275525474	0.725882215	-0.249965455	-0.266996024	1.684727611
ENSMUSG00000021807	Q4VA29	-0.140526583	2.032936606	0.049241458	0.349960909	0.314320938	0.317431331	0.238185976	0.630773802	0.29771009	0.333521407	-0.34625824	-0.259508312	0.333603557	1.969075336	0.49979082	0.002441108	0.91220804	0.036928434	0.619145571	1.545223251	-0.465741099	-2.731497511	2.267145452	1.204859164	-0.290294218	-2.756505577	0.942565411	1.238718697	1.105421827	1.091053304	0.970868523	0.012378869	0.082451317	0.655647359	-0.834785493	-0.012486004	-0.517745395	0.836840918	0.240651921	2.880632876
ENSMUSG00000038462	Q9CR68	-0.452060084	1.790699436	2.569477347	0.326528729	-1.205999396	-2.784907762	-0.174049817	3.270877978	0.845275941	-0.551506808	-0.338844689	-2.103558325	-2.27179636	-0.128755668	1.032730392	-3.119393345	0.432475451	-0.600858388	-1.826457977	-1.29259709	2.949287829	-0.654706345	3.211994025	-0.295668986	3.289948929	-1.475924456	3.111834831	2.648272442	1.519910467	0.525551624	1.907745252	-0.59749539	-0.018946176	2.350764625	2.942617345	-0.430337561	2.51244861	-0.001237397	-0.113639052	3.853297342
ENSMUSG00000031871	P55284	-0.309494773	NA	1.325714912	-1.910110258	-0.429230223	NA	-1.26384407	NA	NA	-0.176931338	-0.32640352	1.613243062	0.220815565	NA	NA	0.134399812	1.374077931	0.587831528	2.055299437	0.712417492	0.954629062	-2.038149576	0.601158899	-2.649618591	-1.119985904	0.146412028	-1.479091577	2.13176341	0.298689239	-1.498029815	-0.539312533	3.940177336	0.339505112	0.6743318	0.692517907	0.107119837	-0.20384321	2.116601509	-1.566040903	-0.035493829
ENSMUSG00000021248	Q9D1D4	-0.070490543	-1.758778063	0.164926868	-1.752386047	1.396865172	-1.544942446	-0.753995682	-0.289199729	-0.771539125	0.796649813	-0.318777551	-0.548139187	0.25050938	2.832386597	0.070751452	-0.766852011	-0.098725381	0.667187588	-0.509837335	0.307618399	1.826863785	-0.576519124	-1.30356435	-0.619339759	1.578829479	-1.424706851	-0.089588448	-0.039547448	-0.165115419	0.583647573	0.659103218	0.430376981	0.57470197	1.963402291	-0.147745972	0.073837332	1.678405475	-0.068368082	-0.36645514	2.417282244
ENSMUSG00000035351	Q9CWU9	0.198627417	-0.671979588	0.145112558	-0.300626954	-0.129584061	0.821279762	0.513702433	NA	-0.112021779	0.196769238	-0.313196066	NA	0.470364905	-0.229642865	NA	0.863844106	0.089422499	-0.13635737	1.637949042	0.799002155	-2.001067749	0.858906691	1.352125918	-0.053447048	-1.281901956	3.398423767	-1.479747842	0.323699163	0.232425507	0.976575616	0.118433526	-0.742676286	-0.984676154	-1.692593628	1.955335121	-0.433396468	-1.481674529	-0.006508787	1.020105899	0.505398355
ENSMUSG00000001383	Q9CPW7	0.214383348	2.068160814	-0.258442749	1.056550621	0.18784944	0.849279483	0.666273833	NA	NA	0.236329223	-0.310781738	-0.278642877	0.249424165	0.562656648	NA	0.512786762	0.835419353	-0.633451178	0.183889938	1.210932856	-0.811655722	2.613596037	1.729687786	1.76750105	-0.985712135	1.987228683	0.957922964	0.273859286	0.302182903	0.143693609	-0.210656444	-0.157077291	-0.676175472	0.957333007	2.221302698	-0.001328035	-0.646528065	-0.058883203	0.113739783	2.477962445
ENSMUSG00000007892	P47955	-0.248084122	0.110834891	-0.389997385	-1.598016198	0.622909732	-0.025842974	-0.979400183	0.344070155	-0.400863273	-0.140430957	-0.294433678	-0.886994408	-0.46150983	3.263542608	0.806528342	-0.567080714	1.254837102	0.754867053	2.09339903	2.830418314	1.524640657	-5.802008306	-1.582814269	-1.37444234	1.550872753	-5.124313602	4.20663386	-0.049756585	0.18522083	0.699914144	1.388476579	-0.018776267	0.687197711	6.524471886	-4.27345985	2.003236958	2.448076311	-0.48403	0.018535036	9.301102294
ENSMUSG00000000001	Q9DC51	0.021549009	-0.928727803	-0.94219472	1.502370377	0.006856859	1.831857472	-0.757275276	NA	-0.126418551	-0.496487646	-0.28283415	NA	0.055222679	-0.255035137	0.050312129	0.498747114	NA	2.358943252	1.726616916	0.149722898	-0.290373865	0.340571391	0.16019219	-0.471474687	-0.812106629	2.009466464	-0.328751494	-0.993686993	0.266927426	1.154959772	0.996202727	0.117285429	-0.676317008	0.109639888	-0.07720697	-0.124841379	-0.785318645	0.094955551	0.465644259	1.700800389
ENSMUSG00000030978	P07742	-0.285173385	-2.572163705	-0.065600702	-1.577704985	0.591874826	2.564159575	-0.555931932	NA	-1.204719453	0.198753849	-0.28227407	-0.285843068	0.549707528	NA	NA	1.114218284	-0.048043961	-0.493821859	2.829859317	0.076878509	-0.795304274	0.514074787	1.08771034	0.181957311	-0.453081294	4.061688029	-0.048969084	-0.40039505	-0.492188877	1.077384621	-0.852207436	-0.262273934	0.293762409	-0.045563046	2.252142003	1.209637796	-0.520744409	0.371462582	2.485171638	0.923369862
ENSMUSG00000042364	Q8C788	-0.188176323	NA	0.181099493	-0.360367713	0.388996484	-0.272321393	0.658761258	-0.706049027	0.860237677	-1.517208149	-0.28227407	1.109506354	NA	0.592167134	0.084264796	1.383640821	NA	0.659559704	0.307785255	1.166257744	0.988775602	-0.710286552	-0.391075743	-0.88670507	0.607907796	-0.511325979	-1.462758202	-0.502957438	0.384953626	-0.764213167	-0.153344418	0.688517144	1.773068011	-0.886691997	-0.924929992	0.73198704	0.992170786	0.234333556	-0.017546718	-2.255473484
ENSMUSG00000034487	G5E897	0.711529352	-1.637970956	-0.461655571	-1.401226818	0.549568647	-0.611761876	-0.033397808	-0.353836015	-0.087103486	0.113044372	-0.272156194	2.223745371	2.206100092	-0.51156636	2.823751178	0.198342833	0.902732411	2.23039938	-0.48437238	2.428957028	1.193054747	0.02344418	0.043213312	-1.713881906	0.65321133	0.452441096	-3.089780333	-0.34798902	-0.69971525	-0.772613917	-0.514009279	1.118069215	1.295561538	-3.060649005	-0.056148274	-0.964073007	1.035045769	0.679806088	-2.234495587	-0.279716823
ENSMUSG00000020115	A1L361	-0.314059327	NA	-0.307831358	0.445758643	0.039809526	NA	-0.428058499	0.002232122	NA	0.243382554	-0.271140371	0.587927889	-1.371303468	NA	NA	1.270791544	NA	NA	0.259938453	NA	-1.341882978	1.564334032	0.44572223	1.020075449	-0.951104877	0.654624795	-1.001373595	-0.435185604	-0.253667868	0.5930075	0.108050964	0.047845979	-0.993724191	-1.048560224	0.384866507	0.286946683	-1.935464208	-0.069425332	0.330657412	-0.440937955
ENSMUSG00000041958	Q3V307	0.160052807	NA	NA	-0.037880854	0.797384667	0.753787005	-0.410056737	-1.293214642	NA	1.114252034	-0.264804508	0.293164507	NA	-0.268031827	NA	0.660647717	-0.516656114	0.545840845	-0.035767376	-0.285428133	1.522641065	-1.999164304	-2.144067816	-0.407710785	1.221969341	-1.831441665	0.184864436	-0.421095721	-0.045845337	0.159775466	-0.117766338	-0.065642338	0.492423901	-0.171836369	-2.080278789	0.789661315	0.49458659	0.129585748	0.062785154	-4.779240466
ENSMUSG00000029038	Q9CY97	0.352708241	NA	0.136318757	-0.353221238	-0.22853603	0.628631062	-0.22298947	NA	-0.517295011	0.213499303	-0.259123694	0.007506597	0.539033513	-0.028972238	NA	1.136395156	-0.091781993	-0.10684472	1.582381845	0.443129538	1.09194308	-1.158420172	-0.159158539	-0.247820673	1.306421954	-2.459907563	1.715505725	-0.485835403	-0.243817397	0.631236607	0.567792604	0.107690407	0.361237239	0.151754451	-0.600124372	0.585242322	1.121083326	-0.16293126	0.567657195	0.715636626
ENSMUSG00000026202	P68368	-2.501700335	1.776763358	-1.345824401	2.35027471	-0.578976062	-5.48749857	-0.314972969	0.453978725	0.460210309	-0.713358788	-0.255476043	-0.595557401	-3.598736886	1.019998737	1.104092533	-0.522192111	-0.726131178	-3.025301017	-1.832993196	-2.320660911	-3.462811555	0.427069853	-0.786675638	0.611499304	0.214429259	-2.929705322	1.758808976	2.836926704	0.634214303	0.039828358	1.670325486	-1.153614456	-3.493857526	1.47498765	3.383406548	0.526847763	1.209793228	-3.110249812	-0.309848035	1.561187101
ENSMUSG00000042043	P48428	0.076275965	1.371877679	0.370351726	-0.347435252	-0.129333773	0.152876007	0.870046115	1.365003702	0.428782774	-0.136247053	-0.253991759	0.028622229	-0.067370693	1.629288713	0.431125718	-0.401068429	1.167762091	-0.750575478	-0.105636016	1.110781865	-3.242352932	0.646534199	5.698505756	4.114157146	-2.891909446	0.094569236	2.883274477	0.958216251	1.313528535	0.702700583	1.59349739	-0.29571776	-1.581836764	3.6410295	0.082210712	-1.048839705	-2.221044763	0.225354527	-0.411317507	6.94205741
ENSMUSG00000032264	O54692	-0.246890978	NA	0.271752011	-0.387665783	NA	1.179180005	NA	NA	NA	0.61052817	-0.252962971	NA	0.227950428	0.958071674	NA	0.199520025	NA	0.606064252	0.952442784	NA	-1.26966416	0.059196562	-1.285883977	0.665705956	-0.978321681	1.660282781	-1.469126802	-0.149805301	-0.05746565	0.391490701	0.013708685	0.127989405	-0.347761439	-1.26951165	0.315439634	0.377669144	-0.835443347	-0.146729918	1.315748523	-1.074277816
ENSMUSG00000021868	Q99KR7	-1.072782118	-0.121339987	1.645834192	-0.731847961	0.261770953	-2.725645854	-0.147056228	3.881495038	0.785794771	0.730769766	-0.252391254	-1.818267446	NA	1.060702164	0.546665954	-1.247400359	0.782809269	0.028515524	0.420761366	-1.308167926	0.438902541	-2.499774174	-0.334723907	-1.365010416	1.67913719	-1.506612195	-0.510920061	2.711853395	0.668702933	-0.02501444	0.654285806	-1.555473138	-0.578305237	-0.942001902	-0.105650668	0.080462111	2.790173137	-1.26394868	-0.07765495	-3.207419424
ENSMUSG00000025645	Q3URS9	0.912665118	1.046083969	1.910677413	-0.301292246	-0.934149373	NA	-0.2653489	1.879541353	0.862877054	0.282120923	-0.250216758	-1.097228267	NA	NA	NA	NA	NA	NA	NA	0.676560097	0.704344871	-1.153137718	0.573605958	-1.046776259	1.11527476	-1.225586245	-0.759060853	0.029745127	0.229544304	0.498420923	0.682382439	-1.245201652	-0.314279133	-2.015320714	0.016419069	0.031941006	-0.120791434	-0.681458749	0.194462026	-2.128839828
ENSMUSG00000039457	G5E898	-1.87562785	NA	NA	-3.732998795	-0.63176083	-1.957606575	2.722461453	-0.516868174	0.68906047	-0.808052527	-0.241369531	2.561196453	0.794606372	-0.358501889	NA	-1.327096835	2.73675262	0.789110268	-0.076901847	-0.4059243	-0.947291247	-2.709934233	-0.082128966	-1.495922439	-0.360102961	0.549131384	1.86223756	0.90867375	0.966048886	-0.864713745	1.88403615	3.834137817	0.757503073	-0.802609729	-0.119929574	-0.222513336	3.799105541	0.195738067	-0.45591151	1.536832961
ENSMUSG00000047187	P53994	0.341932122	0.341570092	0.216472396	0.973124252	0.930920962	-0.288173632	0.350545414	-0.752626165	-0.318985496	0.621757213	-0.240101217	0.331452258	0.174608644	0.638217885	-1.059664068	0.028246154	-0.79666425	0.138027579	-0.164250345	-0.862046555	1.36099295	-0.133814728	0.34139346	0.654487186	0.852473624	-1.384679012	1.200479601	-0.115384815	-0.338808725	-0.610657118	-0.173899569	0.19822335	0.212246867	2.577471786	0.741904607	-0.33037413	1.190604515	-0.85342128	-0.294734267	2.197841373
ENSMUSG00000014226	Q9CXW3	0.875652543	1.823691548	0.599565825	0.45320149	0.099858361	1.162423942	0.421009327	0.435599123	-0.045487063	-0.104021817	-0.227705671	0.000875433	0.426517344	0.873942894	-0.03748319	1.151284746	0.928764569	0.479760419	1.395518914	1.048495168	1.66129694	1.38090385	3.675206817	2.35256323	-0.837695875	1.338911702	1.112439735	0.672169432	-0.108809202	-0.233965782	0.507670201	-0.461115129	-0.338950095	1.114402015	1.762490044	-0.036756735	-0.389955141	-0.175549639	0.207856927	2.276353285
ENSMUSG00000026484	Q9CQJ4	0.555810091	0.272342006	0.290318816	NA	-0.20463479	0.77369097	0.608792717	NA	NA	-0.158171358	-0.216141197	0.250352749	0.516656518	-0.331761843	NA	0.303627356	NA	0.107044568	1.645625011	0.886316423	-0.197710417	1.807923656	0.961336147	0.584573405	-1.869728575	3.252567522	-0.590544117	-0.132110401	-0.186712542	-0.482086982	0.056306829	-0.495064298	0.053760763	-0.608850087	2.041519612	0.059695203	-0.801285536	0.253777463	0.654807201	0.777312301
ENSMUSG00000041781	O35218	0.141621656	-1.254046815	-0.282613842	-0.286809319	-0.141292143	1.531394584	0.198225395	-1.330151049	-0.576387533	0.090701815	-0.214732982	0.238218242	0.614385391	NA	NA	1.310968834	-1.374788243	-0.010733138	2.120597241	NA	-0.024805285	1.695125552	1.216395469	0.711943593	-1.329773262	2.151561005	-1.285376316	0.010269585	-0.353506235	-0.190710122	0.078134327	-0.570488738	-0.836789002	-1.650079007	1.565515987	0.302567171	-0.977031312	-0.426058133	0.175188843	-0.402432375
ENSMUSG00000032388	A2RT57	0.241657275	-0.92491643	0.1590645	NA	NA	0.373198964	1.247975916	NA	0.210527265	-0.472250138	-0.211442107	0.764264517	0.328238081	NA	NA	1.182896201	NA	1.198278738	0.496067967	NA	0.395591288	-0.877745047	1.118566683	-0.886125673	-0.139348487	0.186050978	0.264766718	-0.771199017	0.651842371	-0.320795352	0.055819306	0.329083742	-0.035547788	-0.928253772	-0.664945813	0.247883468	-0.345220841	0.862411764	0.176118546	0.179064712
ENSMUSG00000056429	Q4FJY3	0.036420738	0.614962311	0.591213001	-2.025956384	0.497495146	0.225756346	NA	0.542520618	0.862611071	0.121900481	-0.204956044	-0.034777294	-0.91099648	0.623957293	-0.540289773	1.302091991	0.657052973	0.33371782	-0.617081478	1.005918059	0.022040896	0.969293951	2.167035646	0.536874146	-0.639814054	-0.595257338	0.394617568	-0.098651346	1.222703391	-0.12961723	0.918036056	0.452399914	-1.137161714	1.692042007	0.341838371	-0.976378214	-0.560771319	0.157265263	-0.789849503	1.156654905
ENSMUSG00000029373	Q3TVN6	-0.268571875	-1.570005481	-1.522664834	NA	NA	-0.387568633	-1.119704061	4.403780338	-2.314014919	-1.301551579	-0.202590207	5.025921959	-1.810038574	-1.146807505	NA	3.668179301	-1.775415787	0.845258942	-0.286932829	-1.851523679	-0.007699881	-1.667249374	2.056480313	-3.291580194	-0.550341191	0.955853967	-1.473752194	2.607428375	-1.067222028	-0.126035073	-2.02377703	1.621774939	0.007659004	-2.57463218	0.684595548	4.136888315	1.028662634	1.757253994	-0.275539706	1.107684872
ENSMUSG00000036188	Q3TPE9	0.953558025	0.619049641	0.408834962	0.577001182	0.417255706	0.891989544	-0.036155595	-0.917318249	0.098694609	0.279950547	-0.202234945	NA	0.39787754	-0.102849113	NA	0.50555184	NA	-0.273161824	0.105389239	0.471683803	-0.850365774	2.0828	1.16653879	1.538613584	-0.141696971	0.619986228	-0.349039528	0.331236492	0.884665466	0.848633493	-0.453877629	-0.03308624	-0.123658044	-0.834690611	0.415414808	-0.287978033	-0.265242308	0.62674952	-0.3780677	0.528238028
ENSMUSG00000051864	Q8R5A6	-0.31906395	0.233148047	0.159817905	-0.241312818	-0.095544437	NA	NA	NA	-0.200861482	0.419276367	-0.198440634	0.305718815	NA	NA	NA	0.783608285	NA	NA	NA	NA	0.520618751	-1.138717105	-1.03441413	-1.116019135	1.313651017	-1.765068987	-1.199582703	-0.025554045	0.015958676	0.514571393	-0.07350331	0.002440295	-0.118959596	-0.46627004	-0.293062214	0.443513652	0.347497982	-0.022382413	0.683223736	-0.437701604
ENSMUSG00000022466	Q9D706	0.549100286	1.011001327	0.459089016	0.043963122	0.32813268	1.08884666	0.15770223	-0.552858769	0.564334432	0.056576415	-0.191060402	0.637533216	0.715109642	1.265971157	NA	NA	NA	0.486511718	NA	NA	-1.179610698	0.457636782	0.860367305	1.800272585	-1.941470182	1.063293854	-0.906522857	0.519444004	0.551331535	-0.411955181	0.135291062	-0.13208604	-0.049300333	-1.913220687	1.231100676	-0.121859413	-1.952429538	0.440588655	0.047671143	-0.678888035
ENSMUSG00000039253	Q8K274	0.131391701	3.035119402	0.960898016	1.316815093	-0.38381663	-0.201081798	3.368902451	0.541906056	0.522862951	-0.836540263	-0.186638111	0.561519988	-0.086808354	0.529498353	NA	-0.085780994	0.311447071	0.600629992	0.217117776	-0.038598722	-0.457902776	1.559002809	1.665987343	1.525697222	-2.158881113	0.431862582	-0.525222819	0.424566864	1.117058355	-0.87698451	0.719149849	0.05386441	-0.125197865	-1.571183044	-0.366166703	0.644556841	-0.950026593	0.881728269	-0.055953749	-0.443655879
ENSMUSG00000033307	P34884	-0.778846487	2.885706045	-1.40601867	0.406539425	-0.843886618	0.678157271	1.330911875	0.792391985	0.787373848	-1.182598379	-0.152479801	-1.00002938	-0.331357147	1.023904065	NA	-0.914354282	-0.432736668	NA	0.839731027	NA	1.336393192	-8.051033132	-2.675874035	-0.29392045	0.948366944	-6.433073094	2.040954158	-0.10519723	2.10654172	0.17654924	1.121381628	-0.556727133	2.135281141	3.524273694	-6.940196309	0.898924544	1.895988577	0.008422068	0.977168433	4.289418553
ENSMUSG00000000594	Q5F1Z8	1.063534264	-1.323509568	-0.553447373	-2.393136983	-2.057957949	-2.669097537	-1.661399796	-1.078456206	3.020197749	-2.756370246	-0.150762903	-1.070515811	-0.207987392	-0.561591327	0.695942617	0.242043158	0.315516148	-0.422482098	-0.484958232	-0.172021339	2.545845935	-1.362325168	0.711890225	-0.364950703	-0.27561545	-4.031565847	0.975236778	-0.403320297	2.473578626	-0.120205491	1.892364008	0.795577183	2.945475771	1.984890967	-1.636453471	2.347771191	0.664093206	1.600101572	-0.171734415	3.126015553
ENSMUSG00000051627	P43274	-0.189170748	-0.919114685	NA	-1.346576279	0.455016244	NA	NA	-0.37620973	0.39923076	-1.103762134	-0.147322367	-2.754733051	NA	0.289177	1.376657221	-1.701831121	0.682565032	NA	NA	-0.650090223	-0.464670558	-2.418133769	-0.39158481	-0.05691705	1.389424815	1.027282397	-2.563868613	-1.263126251	-0.987689918	0.711307854	-0.518621266	0.101596838	0.105875914	-1.805879518	1.793604269	1.543090185	0.610894891	-0.449640741	2.557609593	-2.873241922
ENSMUSG00000021102	Q80Y14	1.534479958	1.135615589	1.55704057	-0.64550524	-1.229878305	-0.365057051	-0.974865335	3.156968073	0.639663699	-0.938496215	-0.144613832	-1.383438029	NA	NA	0.697765547	-0.933655193	0.707701539	-0.454898799	1.326307708	-0.643588745	1.881537776	-1.507123035	0.656929448	-0.850964425	0.888745985	-1.215762532	0.891327762	0.503406115	0.33079536	-0.541507762	1.519904647	-0.8329768	0.18108045	1.29184948	0.367285208	0.790487067	0.151781911	-0.227053706	-0.455594367	1.275361481
ENSMUSG00000031590	P97376	-0.084184624	-0.490403121	-0.389262426	NA	0.327153186	0.921833469	-0.083742158	NA	-0.477223465	0.747328485	-0.143380677	NA	NA	NA	NA	1.048388719	0.103917891	NA	1.348860292	0.629125033	-0.990852724	2.445227866	2.407344953	1.459156178	-0.751698658	3.245752556	0.139993386	0.163278184	0.058478625	0.542120646	0.564488923	-0.39104124	-1.244848657	-0.44092065	2.383702407	-0.254101678	-0.729181812	-0.233404044	0.417670082	2.650052421
ENSMUSG00000032348	P24472	-1.627255956	0.043283268	-0.778982194	-1.326510262	2.11782757	-3.533780917	1.343932639	1.260717174	0.878067405	-1.358820741	-0.142887204	-0.519002876	-1.305733866	-2.584798536	-0.290518606	-4.107851668	3.377862122	-1.187584021	-3.109615157	-1.137573527	-2.594448243	0.144104616	2.010464517	0.221854734	1.205620104	0.571873077	4.996909319	0.443865375	1.277784031	-2.184051262	0.708973933	0.109699901	-1.212344582	-2.844287121	-0.403446047	-3.924678774	3.403540275	-1.223377562	-3.208093303	3.551804471
ENSMUSG00000074622	P54841	0.06992898	NA	NA	-0.756960089	0.460446288	-1.915533933	-0.005188526	1.598504725	NA	NA	-0.119250295	NA	NA	NA	NA	NA	NA	NA	-2.146643443	NA	0.750697704	-1.19859301	-0.274244965	-2.274220977	3.310716476	-1.170396458	-1.035677386	-0.869089035	-0.27537039	0.828165202	0.729038387	-0.773972842	0.3715769	0.936719072	0.637982152	2.725880181	0.417183662	-0.563117465	0.801330171	-2.593455912
ENSMUSG00000005813	Q4VAA9	0.533475279	NA	NA	-1.094692315	0.569286938	NA	0.912041686	0.234904966	-0.194021323	0.472919915	-0.116865239	NA	0.198128029	NA	NA	NA	NA	NA	NA	0.223813525	-1.436555805	0.768525259	0.126794554	0.320243746	-0.921807429	0.946306029	-0.45234371	0.650420774	0.121499736	0.568400949	0.386137182	-0.622281015	-0.848074049	0.088399005	3.006930276	-0.617651497	-0.871394704	0.126681978	-0.163224211	1.486160869
ENSMUSG00000055723	P62071	-0.382809165	-0.087722311	0.690303652	-0.545451746	NA	NA	0.399698404	1.08006703	NA	-0.127459823	-0.093177557	1.182618761	NA	NA	NA	NA	NA	1.851801456	NA	NA	0.029144307	-1.280257026	0.054861045	-2.554337211	1.186868813	0.168383041	-1.862512583	-0.05103959	-0.601038577	-0.561616584	-0.995974783	0.205242633	-0.025677949	-2.418918674	0.648833435	0.607006675	0.621066876	-0.837125892	0.136155254	0.183115196
ENSMUSG00000000399	Q9DC69	-0.178320966	-2.180389317	2.71946807	-0.247194015	-0.772399465	-2.792419798	-0.327364391	1.795862108	0.532731052	-0.530214107	-0.078801758	-2.480036104	-1.469584878	-0.882263566	-0.763797836	-2.068073759	-1.006889374	0.222638846	-2.104429085	-2.744639027	-0.087274271	-0.209525397	2.652350807	-0.05453329	0.608983333	-0.569323709	1.86144312	2.762100839	1.488933404	0.588280472	1.206683114	-0.884053369	-0.753756992	1.578902086	2.715904129	-0.874114391	0.472375554	0.068307392	-0.46477932	3.260513122
ENSMUSG00000026511	P49962	0.255608009	0.719828449	-0.757828796	-1.066729245	0.604841251	-0.313291395	-0.5073909	0.383475465	-0.261832771	-0.30737066	-0.078027642	NA	-0.656042253	2.566705309	NA	-3.219206248	1.075152354	0.153889611	0.693442806	1.076528526	0.024188892	0.351311345	1.541780446	1.296841488	-0.102034304	-1.273922357	0.209672885	0.286205142	0.501789423	0.384980767	1.206115365	-0.303876323	-0.626804802	1.169056485	0.993838398	-0.172140353	-0.347147467	-0.237157492	-0.024601379	1.346938039
ENSMUSG00000053329	Q9D172	0.683913943	0.315115061	2.263969653	0.255166293	-1.382872474	-2.919537986	0.233129966	2.774008872	1.095989811	-1.555215069	-0.067145219	-1.055989682	-1.447035652	-0.014593601	0.581886507	-1.891518088	0.457703032	0.014080635	-1.382595131	-1.256489822	2.686474111	-1.112028656	2.392520243	-0.107448525	0.526443485	-2.575152547	1.905833927	2.304534241	1.405595407	-0.706862673	1.916873269	-0.425009747	0.064534385	1.331808978	1.874298399	-0.114337085	1.504670219	0.451900452	-0.292774108	2.357481921
ENSMUSG00000043733	P35235	0.547050169	-1.085879792	1.098572788	1.27671453	0.343742396	0.585744125	1.327078941	0.055990379	-0.234994006	-0.121956512	-0.054737989	0.969788749	0.64804478	-0.36407436	NA	0.564014262	-0.636589325	1.133571619	0.689492118	-0.086763034	0.194784805	0.59782456	0.762697638	0.527633692	-0.652327751	0.658318706	1.479756644	1.018110522	-0.223555216	-0.425123317	-0.123859244	0.185437426	-0.093859101	1.094700088	1.113491725	-0.155790217	-0.396331977	0.482264993	-0.322746691	0.012681465
ENSMUSG00000057134	Q6PDY2	0.296306097	0.424758602	0.320708243	1.168795424	NA	-0.175588418	0.531280895	-0.308945072	NA	-0.32296028	-0.035725339	NA	-0.022528159	0.640119285	0.530699004	0.147126431	-0.070870246	0.274416249	0.128732138	2.190986939	1.376987975	0.180293849	-0.868767026	0.20076174	0.282399291	-0.259226003	-2.281428592	-1.034758591	-1.009220732	-1.190833764	-0.20750235	-0.335393545	1.162655305	-1.401276082	0.906189597	0.206904797	1.028025286	-0.67441368	0.25980173	-0.743287481
ENSMUSG00000039031	Q8K0Q5	-0.20289588	-1.645524608	0.670861317	-2.498485168	0.906762393	0.721203534	-1.38950045	-1.004543961	0.58314406	0.366494529	-0.028797526	0.441161425	NA	NA	NA	NA	NA	0.90544786	NA	NA	-1.682225896	1.316406642	2.417568662	-0.236725306	-0.854879655	1.582679277	-2.315125484	0.831526191	1.60593916	1.126198721	-0.038808877	0.212402336	-0.386805139	-2.957609574	1.066581554	-0.532304881	-1.228409091	1.378809741	-0.504684353	-0.476659971
ENSMUSG00000016018	Q9CZU3	-0.212952307	NA	-0.536479822	-0.330915207	0.265104251	1.234606952	-0.259508076	-2.105071144	NA	0.546805069	-0.028129689	-0.047118398	NA	-0.163884659	NA	0.440533074	NA	-0.824484057	1.412515776	NA	-2.284185067	2.357609203	1.81412639	1.837766185	-2.8041063	3.393717522	0.398324115	0.196817151	0.340994844	0.056325579	-0.468577964	-0.275820904	-1.418554469	-0.151250534	2.867541981	-0.388244664	-2.449290022	0.197836989	0.281141818	1.329734579
ENSMUSG00000024395	Q91XD2	0.507246616	NA	1.150231495	NA	2.072525001	NA	NA	NA	0.513904386	0.405718512	-0.015919884	1.840062304	0.97898951	NA	NA	NA	1.944085546	NA	NA	NA	0.590025674	-2.76919378	-0.210874312	-2.103548737	0.264970683	-5.523278769	-2.133158745	1.673848218	0.692636757	-0.197878901	1.642498565	1.744030221	-0.017425166	-1.053011742	-0.961538511	-1.529848473	1.926196169	1.545872185	-2.108916534	-1.730571255
ENSMUSG00000056493	P42128	0.119985777	-2.276428822	0.759581877	NA	0.1153365	NA	NA	NA	NA	0.422620977	-0.011061055	0.702140524	0.094106324	NA	NA	NA	NA	NA	-0.142749309	0.50146867	0.292727517	-0.1847164	-1.283406801	-1.045534777	0.268893886	0.067138878	-1.753915712	-0.492993598	-0.593868864	-0.385323947	-0.252387581	0.521810311	0.526948008	-0.643941735	-0.203146029	1.77302501	0.24889914	-0.389759392	0.569776207	-0.568069257
ENSMUSG00000020605	Q3TC93	0.409072191	0.530375948	-0.135126046	-0.172078533	0.046011088	0.176302937	0.459429894	0.808244328	0.909597367	-0.268280861	-0.007405836	0.437639106	NA	0.786971569	NA	1.063066375	1.199777128	0.466291743	NA	1.866564138	0.634266213	-1.930332879	-1.21506477	-1.057235329	0.415209441	-1.157428472	-1.804338208	0.52658489	0.537059554	-0.306481986	0.75306565	0.41895523	0.485495805	-1.0893062	-1.046754233	0.085940368	0.787440946	0.600807359	-0.664540018	-1.134756167
ENSMUSG00000025240	Q9EP69	0.263322964	-1.578228952	1.242594281	0.586979057	1.050339973	-1.260316567	-0.134655038	-0.680059954	-1.15180474	-0.87592715	-0.005507082	-0.557589687	NA	0.596595645	0.696158353	-0.686757938	-1.476823503	1.440759717	-0.127067616	-1.363681293	-1.849490677	2.129033668	2.746595864	1.788100159	-1.815674441	1.470790798	-0.084779585	0.283112252	0.885503793	0.49650785	0.779821312	-0.256555924	-1.712980116	0.519143462	1.745042323	-1.120903824	-1.929999175	0.197809074	-0.423063757	0.98782207
ENSMUSG00000021713	Q8CEC6	0.042330193	NA	-0.06901337	-0.26093834	0.22545537	0.861625821	-0.466267312	NA	-0.23603329	0.564917712	-0.000476656	0.000481982	0.435962281	-0.431921985	0.036997267	1.215317595	-0.194482118	-0.377118836	1.854604505	0.281918219	-0.755718285	2.186020729	2.761646857	1.412948412	-1.907361107	3.601914379	-2.360470072	-0.112897073	-0.091713648	0.185847778	0.30549859	-0.367637584	-1.269507604	-0.678958482	2.548207596	-0.199866532	-2.353040329	0.162206124	0.201520764	0.174144638
ENSMUSG00000033938	Q9CR61	-1.197224034	1.366413333	2.953288779	-0.068423499	-0.507152721	-0.899313965	0.28822654	4.741763342	1.867847553	-0.005153731	0.004434706	NA	-1.310810446	1.150171366	-0.015176486	-1.665765753	2.031259406	-0.78579914	-2.186486694	0.670707438	0.408564793	-2.293206182	1.288095675	-0.69622451	1.45539935	-2.743354531	2.347544084	1.94102426	0.722644344	0.413835515	0.65172239	-0.524509529	-0.028203021	2.414015495	0.191729664	-0.1155141	1.096553869	-0.187935823	0.02766224	3.091062205
ENSMUSG00000053110	P46938	0.129623895	0.004086615	-0.040947665	0.189799526	0.19760624	-1.71364275	0.048726579	1.864690246	0.854606177	-0.656155597	0.006212232	1.170380686	0.225935198	NA	NA	NA	1.513678338	0.017497784	-0.773639216	1.572422939	0.395598265	-1.335401089	0.294931547	-2.875620535	-0.097365688	1.660332867	0.375186971	0.35529259	-0.239747484	-0.795359667	0.111405659	0.279101399	0.144900376	-2.523512337	0.6643299	-1.738230705	0.097292137	-0.100918697	-2.363965569	-2.174946728
ENSMUSG00000032418	P06801	2.007754957	-3.409493719	1.724277113	-2.563610387	-1.008185679	-5.946930392	-1.580359603	-1.631310786	-1.423671607	-3.071840044	0.0067596	-1.921690178	-0.157888691	-3.626558768	-0.269423394	-4.314268568	-1.8409246	2.867543158	-0.21987204	-3.244924886	2.838998454	-1.468700132	4.822774646	-0.618844406	-0.123222861	-3.363078075	1.52638931	0.871567597	1.37492194	-1.754148017	1.257172654	-0.052674176	1.451418537	-0.001544157	2.116498711	-4.038495374	1.073428643	2.939980652	-1.383789529	0.512507841
ENSMUSG00000021591	Q3U6L3	-1.532360481	0.962352209	-1.056504114	-0.689195238	-0.327363049	-2.617262674	-1.566730036	1.174060167	-0.6721486	0.785014104	0.035096123	-0.837300732	-1.584983082	-1.590169837	1.638992196	-0.434837687	0.531793794	-0.907233306	-1.011637368	-1.173701108	-1.937014612	-1.703940308	0.575927903	0.328547966	2.627636967	-1.790575617	-1.94282308	1.008287262	0.589767542	3.413341117	1.572001028	0.430464591	-1.157126355	0.689200019	0.033218045	-0.408400605	1.105919832	-0.547874442	-0.629745213	0.428048663
ENSMUSG00000030647	Q9CQ54	-0.25082476	-1.443742533	2.672855261	0.486284801	-0.812447091	-2.357865812	-0.075722777	1.586814448	0.679039489	-0.098688799	0.037750836	-2.477470649	-1.413548334	-0.444869351	0.400345969	-2.39208271	-1.061525783	0.1053914	-1.773719415	-1.458683908	1.295551149	-0.888825897	3.417036288	0.62090669	1.312983231	-1.774828637	1.604841474	1.781517836	1.262723857	-0.147123478	1.48892367	-0.0713342	-0.729821119	2.861898753	1.895803518	-0.571016536	0.474644516	-0.381708915	-0.298836489	4.235510657
ENSMUSG00000019861	Q8BH60	-0.23261568	0.867723031	-0.717916141	-0.278162157	0.202729696	-0.645557519	-0.831288966	-0.975836042	0.835106385	1.682381879	0.039710021	-0.043016368	NA	NA	NA	-0.216089157	NA	NA	-0.369432383	NA	0.05900768	1.916652901	0.83316064	1.469030053	-0.362015458	1.605225692	-1.277963394	-0.137792946	0.214086284	-1.011953071	0.651214203	0.174209374	-0.398524726	-0.450874427	1.18178791	0.492613038	-0.344532488	-0.345157039	-0.369287332	-0.75499594
ENSMUSG00000024896	Q9Z2L6	0.531938492	NA	NA	0.132047276	NA	NA	NA	NA	NA	1.282765392	0.050392435	NA	NA	NA	0.015562933	-0.337799944	NA	NA	-0.549593824	0.279473924	2.545227173	-2.402502001	-1.908163876	-0.090323255	2.7027766	-2.567234831	-0.160022929	-0.971521021	0.790061358	0.657454522	1.473101768	0.048728053	1.594459149	-1.31138815	-2.532262195	1.048386223	1.759072095	-0.175088067	0.764479635	0.256058018
ENSMUSG00000006906	Q9CQ26	0.201621704	-0.362088818	NA	0.461133114	NA	NA	0.101215615	NA	-0.095741959	0.59991488	0.060728304	0.697471007	NA	NA	NA	NA	-0.077187652	NA	NA	NA	-1.027136407	0.729032775	0.723006131	0.985433768	-0.350133378	-0.309206911	-1.379198021	0.376199834	0.26159606	0.52535237	0.252095054	0.047423153	-0.403621977	-1.591605213	0.259369599	-0.651924661	-0.490411877	0.401508484	-0.049035149	-0.59723333
ENSMUSG00000031242	Q9CQD4	-0.581890205	3.29233551	-1.256199007	0.360778344	NA	NA	-0.615339234	NA	NA	NA	0.067993541	0.205372157	NA	NA	-1.177046804	0.307610755	NA	NA	1.552691908	1.618345855	-1.736380913	2.667001825	0.422304932	1.88306772	-1.947816315	0.988102014	-2.44528	-0.014833685	0.130751856	0.370361454	0.811408604	-0.128267193	-1.117171719	-1.90114196	1.328147693	-1.517569651	-1.94382533	-0.084105695	0.254200368	-1.37101823
ENSMUSG00000024594	Q3UPH1	0.125429956	0.140179435	-0.382526287	-1.331946334	0.671961449	-0.747157299	-0.86338325	-0.03395882	0.059086182	0.724691789	0.077018831	-0.338267767	-0.328022574	2.844030068	0.189165341	-2.261094668	1.172654491	3.451687957	-0.31334804	-1.034733232	1.477463164	-1.627302178	-1.538481218	-1.747215442	1.731135654	-0.808367181	-1.603778037	-0.072772069	-0.485113215	0.126125158	0.353786615	0.437991119	0.860128178	0.65325838	-0.158407675	0.1206116	1.622865029	-0.023442896	-0.978469206	-0.633406249
ENSMUSG00000024474	Q9Z1M8	0.245312587	1.220730438	-0.287805245	-0.320889591	0.270276504	1.189806064	NA	0.138058145	0.779694964	0.487029303	0.088561855	-0.044432227	0.5960123	0.988410704	-1.823821547	0.463961633	0.965153157	-0.742096668	0.635484394	2.382914208	-1.602998565	1.543094692	2.063365972	1.785790007	-2.072970807	2.203894689	1.522783929	0.49210914	0.108455991	-0.013775741	0.296458795	-0.096431141	-1.342222007	1.394824718	1.280943422	-0.080191731	-1.778975148	-0.179506077	0.075968042	2.785559528
ENSMUSG00000024997	P20108	2.546966948	-0.022476621	2.506931021	-0.506175632	-1.343249581	-3.387338643	-0.388810082	2.245985903	0.867954818	-0.559860926	0.096522599	-1.355993027	-0.474602175	-0.469711437	0.631416436	-1.48761083	-0.505979186	0.476072742	-1.086714998	-1.585061415	2.611611372	-1.031735838	2.681749541	-0.572523473	0.112778904	-0.935975518	1.720488261	2.365346957	1.495646593	0.196903152	1.370840272	-0.777905343	0.012212061	0.95620246	2.530506472	-0.387294265	-0.100443533	0.614808702	-0.460627667	3.318184582
ENSMUSG00000026192	Q9CWJ9	0.298046058	-1.775148768	-0.099755737	-0.752751108	0.342771047	0.229055797	0.382346026	0.339105133	-0.804866762	0.683121083	0.098708548	0.101608477	0.485288352	0.451630757	0.441387319	0.88912353	-0.141091502	0.89710971	1.325622427	0.4448681	-0.003777131	-0.683778885	-0.185608898	-0.696880578	-0.495349405	1.143634519	-1.253332211	-0.07250122	-0.314040666	0.84950722	0.27175131	-0.556832224	0.336855832	0.532207304	0.690589053	0.57251649	-0.449327933	0.5931511	0.692428937	1.484292056
ENSMUSG00000034152	Q6KAR6	-0.274790497	0.24583152	-0.102832687	1.447396685	0.491923954	0.392744575	0.881929822	NA	0.700662156	0.092872686	0.098854065	0.840715461	-0.314486007	0.206877159	NA	0.351082681	-0.423993622	0.594173973	-0.935584144	-0.063844876	-0.422718463	1.798443571	1.00443493	0.647381723	-0.520091123	1.085951442	-0.080405949	0.860078062	0.133673602	0.119710804	-0.022837343	-0.472613111	-0.228793308	-0.518069131	2.074814626	-0.237217246	-0.60821834	0.127254724	-0.163934487	0.085906472
ENSMUSG00000021686	Q9Z1T1	0.431477577	-1.882720807	0.051662814	-1.588372997	0.622488831	-0.169839484	-0.539777038	-1.404745577	0.230096456	0.31922711	0.109118697	0.376399712	0.349554002	0.97714888	-0.135122537	0.557574997	-0.655467398	0.527131432	0.255640541	-0.084755457	-0.563852383	0.382276148	0.152580673	-0.26017227	0.094287494	1.006249335	-1.089595328	-0.45489286	0.22123665	0.518982081	0.274568027	-0.394487745	-0.616418485	-0.559110415	0.627197405	-0.015214748	-0.146189577	-0.004882018	0.038329484	0.665610513
ENSMUSG00000005483	Q3TU79	0.069482356	2.129371557	0.18119293	0.492708948	0.105808322	0.608914706	0.812452385	NA	-0.140508395	0.345421956	0.114300678	0.44900911	0.312372569	-0.189712045	NA	0.334068564	0.559986371	0.030240158	1.260199813	0.595988602	-0.049165419	-0.538385568	0.233269858	-0.8564692	0.076764879	-0.025388006	0.778215006	-0.807797381	-0.079890262	-0.149434155	0.031738073	-0.363163459	0.236278736	2.775162647	-2.302309878	0.511194698	0.356837888	-0.460505432	1.187429924	0.249895967
ENSMUSG00000046573	Q8K215	1.07494784	1.20747601	1.635542401	-0.045709706	-0.706101077	NA	-0.510012006	3.189761075	1.599928087	-0.634746291	0.11469863	-0.809842002	-0.938433538	1.805889024	2.868512668	-1.83034585	1.490279454	-0.328489716	-1.701816045	-0.461738079	-0.725450814	2.472358703	2.292313212	1.238432733	-1.314407317	1.87784605	-1.382315085	1.141000866	1.292382264	0.4100531	0.567461077	-0.199321353	-0.449092832	-1.114406316	1.776179902	-0.975902271	-0.869660544	0.1551584	-0.522499158	-0.473158813
ENSMUSG00000020993	Q9D289	0.28986736	1.201851643	0.922646232	1.11422548	-0.153152014	-0.141649896	0.587886972	-0.224784526	0.802203454	-0.121828287	0.117474187	0.869009345	0.557549565	0.610757981	-2.022842585	0.794797578	0.284203469	0.770037242	-0.062709579	-0.246746562	1.411303978	-1.004245306	0.581351456	0.211082476	0.84822635	-3.201632981	0.55620239	-0.05769516	0.114187858	-0.736903193	0.263594799	0.452951856	-0.235452387	0.566859504	-1.355832212	0.282171603	0.732213685	-0.038753547	-0.455788944	0.679183108
ENSMUSG00000027133	Q9CQS2	0.416293497	-0.019850477	NA	NA	0.069794238	1.232626516	NA	-0.576053571	-0.125676571	-0.370794864	0.129003993	NA	NA	NA	NA	NA	NA	NA	NA	NA	0.036408776	-1.508355606	1.923785098	-0.116922224	-0.273498169	-1.417968383	0.316643586	0.931203773	1.295957935	0.834139905	0.966902859	-0.495724638	-0.524058658	1.158962591	0.520655658	0.207766918	-0.12547867	0.637099213	0.545564157	2.39799173
ENSMUSG00000011148	P28650	-1.258364304	0.455948376	1.18890127	0.466426518	-2.646716141	-4.182386971	1.663209992	1.851403167	-1.189284639	-3.652564853	0.135154704	-0.539228876	-2.971573218	-1.995008721	3.887340889	-0.228270038	-1.479210932	-2.589976403	-2.153969838	-1.936511191	0.374185765	0.366288018	1.856521347	1.295554698	-1.996684055	-2.07089756	3.144279172	3.14676634	-0.634008937	-3.24266925	1.608315186	0.930493516	-2.210802548	0.211211104	7.3706191	0.559540254	0.382528878	-1.761364321	-0.5575971	0.694194524
ENSMUSG00000037149	Q91VR5	0.263952088	-1.689229698	0.115249994	0.473294071	0.323775622	0.584274144	0.609155014	-0.49590377	-0.122295943	0.525016475	0.136592405	-0.26267453	0.415755587	0.843979883	0.075906881	0.05418767	-0.686789782	0.281142112	0.749408912	0.139647526	-2.748980532	2.578311354	1.812893484	2.138616393	-2.452523463	3.404155182	2.710318657	0.710771031	0.40847815	0.541133233	0.385499905	-0.497348739	-1.260218263	1.602579377	3.763838878	-1.161972424	-2.25445029	0.349213056	-0.592411174	2.987738337
ENSMUSG00000060981	B2RTM0	0.217195999	0.264417581	0.261379224	-0.847951477	0.823223475	-0.140699105	0.296252362	-0.153136184	-0.14195757	0.539729204	0.142957222	-0.676495026	0.548261809	2.087504836	0.329744656	-0.433753498	2.066983812	0.033119459	0.995606342	2.230824807	-0.209920884	-7.164954804	0.709591063	-1.340445416	0.403919236	-4.529921252	-4.009903571	0.773065677	0.056902426	0.660466045	-0.269943692	-0.6654871	0.568847264	0.618956734	-2.350319251	1.666959105	-0.032405691	0.613412039	2.689396734	-1.258058557
ENSMUSG00000032290	O35239	1.352780733	NA	NA	0.979520797	0.594185434	NA	-0.228015324	NA	-0.176621915	-0.199587842	0.169984609	NA	NA	-0.371688119	NA	0.980076885	NA	NA	-0.620552058	NA	1.90366667	-0.50122366	-0.684863572	-0.79952458	0.037035161	0.273223192	-1.36572927	-0.821353492	0.242292115	-0.329744767	0.294488111	0.654377484	0.548662999	-1.003063345	-2.497332895	0.106204629	0.659476748	0.571446938	-0.645948063	-0.557651613
ENSMUSG00000078695	B1AR13	-0.059522686	-1.521572263	2.906753022	-1.105143146	-1.035540521	-4.178025544	-1.04280756	1.134612744	0.243832262	1.299704308	0.172178724	-2.676221061	-1.721905941	-1.827871351	0.318868983	-3.416379002	-2.131900505	1.947522422	-1.411600232	-2.688163837	1.314339073	-3.92729998	4.464304323	0.206514498	3.658130777	-6.067785263	1.171803602	1.829158163	1.81057537	3.267382263	2.104083573	-0.338280691	-0.418511034	2.054902615	-1.385682921	-0.297339661	0.730500722	1.445005076	-0.870152895	1.364652626
ENSMUSG00000031701	Q9QYJ0	0.347706721	2.147226759	0.099044092	0.490327786	-0.027643448	0.049536063	0.252653313	1.928474755	0.167566894	0.337712824	0.181711488	-0.14499585	-0.225886906	0.533739091	2.144093756	-0.156354238	0.243120105	0.18553921	0.478139755	0.527302126	0.093435363	3.160029337	2.359796599	1.646960545	-0.273949691	2.654335671	2.481727563	1.624034079	0.688375393	0.218375096	0.645693235	-0.285666549	-1.582739917	1.618646728	4.508951928	-0.29860749	-0.402043316	-0.39818307	-0.522502715	3.474957189
ENSMUSG00000046402	Q00915	-0.09350779	0.527852076	-2.958440371	-1.494927731	1.586975124	1.190629647	3.253407212	0.822565857	-0.266021828	-2.818059946	0.190267445	1.664921959	1.582658686	-1.409799752	-0.945472785	-1.978616599	0.196285562	-0.311114577	-0.842550864	1.976856789	-0.459934429	0.5247919	-1.402673649	-0.231504621	-0.00491968	2.601723045	2.256593206	0.649634333	0.135677943	-1.093108581	1.673260459	1.599860644	2.030784812	-1.744873216	-0.848558996	-1.540497779	1.858650059	1.533623857	-1.184114162	1.607102921
ENSMUSG00000029735	Q9R0M5	-0.116425062	-1.974097496	-1.620687168	-2.787866935	0.221589462	-2.020472378	-2.078267339	-0.783738222	2.182662491	0.394211686	0.190298241	-0.664667663	-1.41422235	1.196127947	3.02278562	-0.853555058	0.73228414	-1.522192717	-1.06519371	-1.295734276	-0.024965227	-1.154614046	0.82588157	-0.015351119	0.889031867	0.171600289	-3.51126686	-0.553971306	3.420158971	1.923019451	1.974115904	0.04367407	-0.810513453	-2.328154197	-0.434399685	-0.200685809	0.991451262	0.074426376	-0.138724299	-1.323304545
ENSMUSG00000031231	P56393	NA	2.09036802	2.974211051	0.412090413	-0.574756916	NA	NA	NA	1.049202538	0.269030847	0.191059902	NA	NA	0.019571928	NA	-2.173731311	NA	NA	NA	-1.676991561	-1.481179454	-2.673302766	4.577248608	0.933127975	1.077330717	-3.02951674	1.923711223	3.194317968	1.910285873	2.043015044	1.058746793	-1.377922527	-0.524238789	3.061572906	-0.180595308	-2.281874771	0.293197942	0.863945918	-0.112220537	4.496042842
ENSMUSG00000007815	Q4VAE6	-0.089253323	-1.097991257	0.065412311	-0.04345839	-0.056478439	NA	-0.055639957	-0.701867385	-0.179664407	-0.229054884	0.203603441	0.965109034	NA	-0.507326454	NA	NA	NA	NA	0.726209577	NA	0.799127246	-3.629637057	0.753772377	-0.80933784	0.123843765	-2.939433037	0.593060848	-0.020600564	-0.105654851	0.061932187	-0.131347138	0.341373589	-0.729822627	1.854986533	-2.758123428	0.125830876	0.59515559	-0.042052249	-0.171869509	2.745139973
ENSMUSG00000021116	Q6ZWX6	0.367488875	-0.756389104	0.180616196	-0.705369478	0.43832736	0.072505864	0.880243706	-0.112785354	-0.423699908	0.130856502	0.246549208	-0.430706101	-0.078611185	2.206067522	0.494979449	0.215947137	0.215133797	0.047820065	0.529151823	-0.111515674	-0.846134842	-0.900492932	2.034448946	0.464049614	-1.052606134	0.076226831	-1.150400536	0.721258975	0.351311004	0.797362335	0.608301634	-0.225992673	-0.468830961	-1.02626174	-0.792382953	0.195339383	-0.377367695	0.795753808	0.643376563	0.730710551
ENSMUSG00000001707	Q9D1M4	0.243484227	1.288423907	0.283723824	-0.222236313	-0.040870097	0.010055279	0.038361265	0.748485241	0.092344332	-0.066270373	0.270176741	-0.714255412	-0.503078546	2.308307534	NA	-0.135302326	0.291463739	-0.140834703	0.612863058	0.751398874	-2.088736782	1.874616843	1.571546471	0.957338946	-1.64825191	1.996489697	-0.898282493	0.22097711	0.052107186	0.033023694	-0.023284045	-1.177175607	-0.957648437	-0.320493838	2.539237666	-0.208922687	-2.700459553	-0.225043295	0.222924484	1.221581928
ENSMUSG00000062867	P24547	-0.22899429	-1.287900594	-0.722841007	-0.314752755	0.321175757	1.487018883	1.254971056	-0.231013135	-0.35587043	0.082818112	0.281210345	0.078586993	0.834991743	0.578163908	-0.223521466	1.09926479	-0.736377154	-0.065858928	1.974829704	0.882601579	0.040475596	-3.961268454	-1.207737989	-0.081535692	0.026177321	-2.057359618	-2.252359366	0.430085452	-0.224582956	1.35512327	0.334563219	-0.048100807	1.02417711	0.714718928	-4.386484532	1.088449567	0.120380126	1.031213469	1.228234482	1.807871683
ENSMUSG00000032902	P53986	-0.877672085	-1.539131024	3.298599905	-0.762607174	-0.405876242	0.653938404	1.529387692	1.053423112	-0.310268985	0.846663212	0.297895574	-2.545641562	-0.538236037	-2.365354796	NA	-0.328730841	-1.214184386	0.352006579	0.530236385	-2.198849387	-0.125033	-1.043673973	2.590840417	-0.936903821	0.401233461	-0.139675336	0.647408871	1.901172803	-0.757318769	0.007760063	0.901729084	-1.141710145	-0.608920413	-3.004479354	0.235168042	0.520707508	0.295845301	-0.692150418	0.714965035	-1.154892016
ENSMUSG00000039246	E9QLB2	-0.213807347	-1.182317529	-0.037869734	-1.902166023	-1.288797551	-2.37105037	-0.863445244	-1.661295604	2.610435996	-1.423975015	0.300511619	-2.041953659	-0.897802666	-0.486539117	-0.450484798	-3.962544585	-1.939171881	1.10369576	-2.240290851	-1.030335459	1.712597201	0.0120428	1.660558562	-0.460656229	-0.578684237	0.989379346	-1.435919166	-0.704770052	4.278347315	-0.12046053	2.61575178	-0.101281855	0.674321791	1.044320216	-1.050965749	-2.015366297	0.40235057	2.2556577	-1.195023413	0.986732807
ENSMUSG00000002660	O88696	0.934157234	1.098191321	1.280412496	-0.159414625	-0.366729474	-1.64357824	-0.54807046	2.055401571	0.898980497	-0.34674657	0.301198677	-0.501791137	-0.302399963	1.318108169	NA	-1.5282485	0.560117735	0.466097029	-1.19119242	0.433825998	1.675146236	-1.700458643	0.506236901	-0.619505008	0.81506307	-1.885518937	0.695089602	0.479018023	0.682097708	-0.073196228	1.175727237	-0.476276942	0.816297656	1.361554372	-0.523668112	-0.054961164	0.898468313	0.033005982	-0.362001876	1.468213581
ENSMUSG00000078713	B1AXP6	0.435647796	2.409523592	2.353911858	0.7881755	0.122854475	-0.680189476	-0.36558018	3.256346373	1.589950857	0.769207701	0.31453869	-0.396524096	NA	1.519826065	NA	-0.230643979	1.67599135	-1.372829366	-1.191491538	-0.155325255	-0.07072044	-5.795204224	3.16880327	0.462136735	0.828849097	-4.264121636	0.086172786	1.999257341	0.875919357	1.18320072	0.307486811	-0.623147504	-0.406191209	0.982251517	-2.821870925	-0.051505877	0.204827422	0.382384404	0.049730267	2.847943333
ENSMUSG00000070319	Q544H0	0.217179567	0.807174113	0.128178795	-0.818125056	0.49822881	0.345023667	-0.464057217	0.414876576	-0.086521685	0.061518936	0.319461359	-0.441599988	-0.008863309	2.302617836	0.755063808	-0.147653059	1.138975191	-0.013107523	0.611191931	1.006441582	0.290140174	-1.048365228	-0.560400416	-0.491022466	0.562408829	0.131102825	1.553644345	-0.212027229	-0.132674331	0.296917746	0.757989882	-0.34766208	0.451238486	1.804770471	0.485585601	0.488420529	0.679431167	-0.322147382	0.005220125	2.758396212
ENSMUSG00000028443	P56380	-0.001132753	NA	NA	NA	-0.536689859	NA	1.070109921	2.44960882	0.397682597	-0.476769224	0.346505399	-0.389856807	-0.042953135	0.128559628	NA	NA	NA	0.386181638	NA	NA	-0.616638773	0.390304121	2.206650068	0.705162534	-0.557423497	0.047864862	-0.674957294	1.262843476	1.004206358	0.918570987	1.226421543	-0.785130849	-0.735256037	-1.22727526	1.418778974	-1.273978592	-1.062024446	0.36054939	-1.612406032	0.935265228
ENSMUSG00000024360	Q8BWY3	0.229316168	-0.66826335	-0.089580943	-1.017783641	0.729777728	0.369596994	-0.169033181	-0.066388058	-0.012496011	0.170697859	0.348985666	-0.474847508	0.056266267	2.874380165	0.305870414	-0.251712997	0.625892591	-0.011292219	0.302601931	0.435744814	-0.897711784	1.144407312	1.773248627	0.039153631	-0.917199722	1.999685691	0.218456016	0.477656411	0.02626146	0.208356291	0.380978911	-0.391806125	-0.781512931	0.533550441	3.015042865	-0.389207417	-0.531469079	0.080796928	-0.083628524	1.542721914
ENSMUSG00000009112	P59017	0.228536316	0.328020611	3.074796857	-0.260254347	-0.885138277	-0.280269194	0.681126343	0.710109664	0.132485102	-0.401755203	0.34968	-1.040819107	-0.227933167	-0.699354416	0.180052743	-0.246659602	0.167130258	1.494941526	0.102716642	-0.405477512	0.145726241	-0.393956882	1.516934128	-0.65633262	-0.637434759	0.889765949	-0.110645688	1.00198096	-0.076864869	-0.384671715	0.65363461	-0.55805476	-0.3067162	-0.994359666	2.197037474	-0.038402605	-0.050720389	0.494856432	0.351124811	-0.799195169
ENSMUSG00000030738	Q8R1B4	-0.08738796	-1.973375992	-0.086605053	-0.576102342	0.539173625	0.610645322	0.358463438	-1.362630079	-0.857032874	0.125594025	0.353799555	-0.242955723	0.434909263	0.900212778	-0.175420677	0.689202153	-1.466309464	0.194729297	0.530749896	-0.035368502	0.404805589	-0.484073749	-0.113449927	-0.761597673	-0.134560687	0.355533251	1.235628678	-0.428207525	-0.118917205	0.006334	0.095638914	-0.470099695	0.201075529	1.503655443	0.584937954	-0.008568637	0.545540049	-0.158701308	-0.078758621	2.52002977
ENSMUSG00000024966	Q60864	0.624203961	0.507345663	0.110253373	1.040278246	-0.021321409	0.702230082	0.814060341	0.007615741	-0.466056964	-0.037599943	0.35890958	0.197854021	0.222230104	0.123688538	0.793344581	0.478276935	-0.304818001	0.068477658	1.296966085	-0.212117523	-0.455926156	0.74916192	0.953645639	1.134686364	-0.840600979	1.575447585	1.367791085	0.325641107	-0.299276177	0.031389678	0.289794576	-0.925900219	0.080191417	1.867683005	1.117699348	-0.08491252	-0.781519252	-0.279715459	0.471658696	1.551530501
ENSMUSG00000021669	Q9EQG9	2.191847845	NA	0.002339765	-0.509249886	0.500298508	NA	-0.419043331	-1.033605021	0.095163862	0.452248856	0.358979863	0.547523751	NA	NA	NA	-0.029915042	NA	0.617555852	0.726051213	0.295161491	1.986431995	1.66813674	0.70755718	0.803528226	0.124795455	0.031820296	-0.003659191	-0.538312201	-0.279130768	-0.685699998	-0.281187841	0.06603631	-0.566159058	0.053874822	2.254151251	-0.155406023	-0.019340381	-0.642753002	0.345993634	-0.340462475
ENSMUSG00000031533	Q61733	0.102148273	1.354651309	2.363434788	-0.827776593	-0.410721582	NA	-1.608017954	2.222557034	1.199110472	0.313059418	0.372391048	-2.116471825	-1.614512586	0.129603717	1.14018566	-2.476046262	0.887652413	-0.166784324	-1.522878563	-0.37303382	-1.145485845	0.967888112	3.740637548	0.682100346	0.125700612	1.194925309	-0.866454477	1.22134989	0.340984061	0.962282786	1.243770119	-1.198449868	-1.619419877	-0.392849413	3.185766974	-1.422489763	-1.506250412	-0.398740428	-0.743136981	0.723043281
ENSMUSG00000039234	Q6NXL1	-0.414718923	-3.458878781	-2.707700271	-4.004926087	0.970773761	-0.118435442	-1.794137751	-1.65023713	-2.367132657	0.451714551	0.378487951	-1.599126559	0.106992184	1.186799631	-0.78081476	-1.222757481	-1.569619863	-0.843444031	-1.297756974	-0.243850591	2.680313164	-2.095209311	-2.014576104	-3.089784138	2.830807347	-1.143399342	-1.022379103	0.635200504	-0.596159613	1.015621331	1.670642636	0.599345622	1.508952091	1.622736511	-2.2130239	0.24970713	1.330613649	0.944055908	-0.302165215	0.709639631
ENSMUSG00000027599	Q9D7A8	0.180662247	1.928433171	1.744134977	1.167199085	-0.503489907	-0.523399009	-0.190185018	1.679432971	0.874384094	-0.441754584	0.381875613	-0.520733311	-0.545330128	0.871886224	3.573360908	-0.693657681	0.256013057	-0.242659228	-0.696049476	-0.234222646	-1.460772636	2.679495582	3.105322003	2.077711167	-1.919732224	2.277768489	0.396621556	1.127874693	0.752015086	0.06063858	0.714316364	-0.516465644	-1.571963446	-0.149663786	2.353353506	-0.791345973	-1.631188382	0.226465527	-0.297335785	0.515880365
ENSMUSG00000024875	Q91XB7	NA	-2.762391066	NA	NA	1.478994683	NA	NA	NA	NA	0.321963445	0.411721319	-1.401946193	1.010454423	1.164384642	NA	-0.262377402	NA	-0.184984989	NA	NA	0.338057556	-4.112419478	-0.748981265	-1.580161281	2.063364378	-3.416950073	0.28294829	1.094802245	0.810584373	0.961909886	1.505355705	0.024292626	0.011754634	0.718726054	-0.296564403	-0.340689876	1.415004502	0.027308162	-0.51661182	0.537625054
ENSMUSG00000027984	Q61425	0.473635724	-2.220004848	2.692457529	-3.150997264	-1.853686047	-2.937666035	-0.818274662	2.288617075	0.749735096	-0.446882113	0.413009297	-1.670593288	-2.066549401	-0.340767398	-0.257269237	-3.79884301	-0.608261822	0.18646813	-1.730555944	-2.197585681	1.461596356	-2.654874802	3.602237455	-2.682029457	2.158402698	-1.31269151	1.402945728	2.520875538	1.673005391	1.124950652	2.341617799	-0.610999455	-0.55500787	5.004885033	1.685530472	-2.236390753	0.311696461	0.751696727	-0.885133048	2.848099985
ENSMUSG00000068823	Q3U1S6	0.786217021	-0.785428755	0.572644211	0.312380991	0.440090076	0.832622594	-0.275373936	-0.706418561	-0.054925744	0.251864168	0.431245365	-0.022904528	0.407890701	1.026732253	-0.06956715	-0.023876251	-0.33280832	0.63827343	0.663761369	0.058888658	-2.097655547	0.648034321	3.938285137	0.684290559	-2.403340097	0.985883033	2.92204856	1.638609601	0.051970407	-0.169813189	0.082019025	-0.046750437	-1.494720716	2.509444606	3.99445117	-0.753880719	-1.981518168	0.552834035	-0.718031083	3.629835662
ENSMUSG00000041236	Q5KU39	0.807479038	-1.329784881	0.436225727	0.981434475	NA	NA	0.471475667	NA	-0.202938527	-0.043433917	0.435753344	0.31567342	0.976042362	-0.201966466	NA	0.496616745	NA	0.839451675	0.81677742	-1.277686547	-0.791099534	2.481091178	1.200050215	1.748370054	-0.726716237	0.943790457	0.983980187	0.094304797	0.363320074	0.062656592	-0.002847454	-0.498325694	-0.483573086	0.440489419	2.20618472	-0.193479012	-0.577419692	0.408301331	-0.418431077	1.363376403
ENSMUSG00000026083	Q05D44	-0.468737481	-1.959010477	0.304583595	-1.266854053	0.527077189	0.260008635	0.480891263	-1.120707701	-0.67970695	-0.160795065	0.436139571	-0.634339067	-0.272106493	2.293368532	-0.016938468	-0.064926434	-1.37980936	-0.487808824	-0.80244642	-0.817473637	-0.707841828	2.792078175	3.049615814	1.497431172	-1.487151932	3.481046072	1.61665171	0.870493528	0.141640289	-0.190696278	0.882418833	-0.149428538	-0.901452027	0.163372232	3.468921771	-0.02481961	-0.815381773	0.04182459	-0.510324759	1.865196091
ENSMUSG00000073676	Q4KL76	2.370764518	1.639609736	1.303615854	-0.226211931	-1.067226227	-1.183087095	-1.190036455	2.028615295	1.224780525	-0.661899619	0.466313885	-1.499676672	-0.55727991	0.828841467	1.396016816	-1.428429828	0.904191515	-0.561990277	-0.709567069	0.711758419	0.485333387	-1.842608947	4.381964427	2.188591311	-1.706153223	-1.141791976	0.964806607	2.034497856	1.929352026	1.022061542	2.032994822	-0.750809265	-0.164089315	3.710088095	-0.844613594	0.147317489	-1.45893183	0.57786957	0.453750723	5.400327387
ENSMUSG00000022889	Q9JKF7	-0.148471899	-0.35481334	2.528431789	-0.792092965	0.524044042	-0.547708316	-0.502373993	1.570357953	0.74520569	0.491319286	0.472974185	-1.501945838	-0.933661599	-0.574561792	-1.377997363	-0.655479785	-0.731532973	0.040255303	-0.114877993	-1.143640055	0.05120659	1.214268685	3.272692877	0.849591169	-0.526397677	1.998646648	0.798853002	2.196348714	1.108178001	0.238801242	1.891599364	-0.179680166	-1.380230177	0.38602063	1.91149751	-0.794510014	-1.25251936	-0.092181204	-0.053091199	0.920385841
ENSMUSG00000020189	B9EJ86	-0.531037749	-1.262750127	NA	0.804209817	NA	NA	NA	NA	1.058131501	NA	0.473484822	NA	NA	-0.104677763	NA	1.049146278	NA	-0.263574231	NA	NA	-1.573953305	2.799605514	0.417678808	0.614723998	-2.574894264	0.56770362	-0.603295944	0.870690549	1.072210198	-2.195497713	-0.06798216	-0.15998452	-0.559439914	-1.465801851	0.662374361	0.292841011	-2.544935412	-0.289172829	1.345505477	-2.040977506
ENSMUSG00000022216	P97371	0.494498419	-0.47981236	-0.089710098	-2.422810471	-0.959135235	-1.662271537	-0.559846751	0.314532202	-0.67778093	0.302661716	0.483393161	0.811376954	0.103852344	-1.198300805	0.106392841	1.085677184	-0.455484913	0.465611198	0.803001966	0.365120487	0.68217308	-2.181078109	1.141581322	-1.460775287	1.172251031	-2.535770597	1.294034734	0.886162862	-0.293067839	1.924592596	0.580535983	0.148559944	-0.355789581	2.186317906	-1.399747977	1.187109717	-0.469220969	0.326477518	0.421682602	4.242240578
ENSMUSG00000029916	Q9ESW4	0.90423724	-0.144278792	1.466348812	1.190422605	0.059349721	-0.421460893	-0.535417469	0.13971728	0.844588941	0.035742524	0.48953898	-0.212799874	0.585283703	-0.438358337	0.29900363	-0.811689682	-0.372468565	-0.548669519	-0.375449475	-0.113924085	0.553628189	-2.761040459	-0.240019532	0.899397016	-0.78066396	-3.896996083	-3.527322287	0.716336504	0.656297454	-0.348924175	-0.119027101	0.027748343	0.544909815	-2.534460253	-4.515627614	-0.028292529	-0.705732896	0.609193247	0.668417006	-1.110409812
ENSMUSG00000024661	P09528	1.077635591	1.425362815	0.604827691	-0.507425342	-0.177551256	-2.511752294	-0.383535659	2.001905968	-0.161101798	-0.235824963	0.495481019	-0.70890835	0.57574888	-0.214964269	2.211866317	1.063249975	-0.153677284	0.727747171	-0.571185738	-0.233316768	2.95737349	-1.459497507	0.627601494	-0.151610714	4.586438395	-4.155500468	6.587267962	0.027417613	0.979744118	-0.551245218	1.676089443	0.312045696	-0.200780052	6.595087269	-0.055936876	0.18836648	2.004713002	-0.832239626	-1.375876172	7.096542887
ENSMUSG00000030105	Q9CQW2	0.89614755	-1.178422387	1.525340819	0.866151726	0.259607161	-1.118292694	-0.121419338	0.780849124	-0.144943504	-0.095557838	0.505541291	1.053910897	NA	0.006823563	NA	0.845565589	NA	-0.034302604	0.003694332	NA	0.158772342	2.049532628	1.391001949	1.064603754	-0.736935575	0.334101488	0.495700429	0.530314333	-0.08410872	-0.352303628	-0.055033102	-0.155740395	-0.676443325	1.224674987	2.652227479	-0.510527121	-0.272126414	0.020241608	-0.041330745	1.413435591
ENSMUSG00000014769	O09061	0.288326874	0.848114974	0.20858363	-0.210833397	0.075693701	0.016699326	0.607156415	0.227757412	-0.270402685	0.284837881	0.515887732	0.080622274	0.059256379	0.191392438	0.196675876	0.34294018	-0.093820495	0.500808364	1.043674546	0.646362324	-1.322027974	-1.38398942	0.847106707	0.199511868	-0.45203343	-1.373554342	1.757803099	0.710057432	0.353686651	1.184826538	0.923923447	-0.004333277	-0.590649386	2.0423299	0.046445438	0.0043203	-0.962325095	0.51563285	0.62058485	3.385504832
ENSMUSG00000025193	Q9D8X1	-0.514374966	NA	1.159540844	-0.542547571	-0.340604866	NA	0.911892895	0.953962582	0.282431485	-0.531566216	0.55268398	-0.559670367	NA	-0.38743988	NA	0.550670417	-0.322720622	-0.612695166	-0.248107389	NA	-1.306353976	0.248702972	1.978709155	0.112655719	-0.532884518	0.057172344	-0.189991844	0.87552673	0.584747083	0.568123438	1.163215988	-0.80539221	-1.365132376	-1.054600582	2.940097907	0.047658422	-0.987333949	-0.069224711	-0.743441833	-0.650030791
ENSMUSG00000029765	Q80UG2	0.174270946	0.838358263	-0.060598114	2.026968073	-0.684300601	1.151614767	0.16642631	0.00464908	-1.534416336	0.571539218	0.563595436	1.21908306	0.230441806	-1.589237015	1.906250442	-0.83314433	1.898363253	-0.472767446	-1.325504284	1.026506765	0.238752272	3.58883148	-2.208029453	2.290944237	-0.87084575	1.465096023	-2.741951195	1.562892061	-0.08172397	-1.316934095	-1.534053726	2.05438835	0.927721016	-3.946402425	0.013216243	-0.047207151	-0.533488681	0.433772427	-1.854158063	-4.060988787
ENSMUSG00000022136	Q3UFV9	-0.192273309	-1.470375574	-1.603320111	-1.615640335	0.876406423	-1.650438937	-1.470392189	-0.33163713	-0.267489377	0.330886383	0.575809369	-0.232187116	-0.214451615	3.506508684	0.505469901	-0.814440927	0.021646648	-0.569886	-0.247762121	-0.524799133	-0.014363	0.440038443	0.531531828	-0.462896669	-0.23908776	0.342071906	-0.617173604	-0.78635497	0.610263265	0.262940571	1.793076711	0.408138694	0.014221415	1.053894633	0.500049689	-0.178854588	-0.318372315	-0.340379157	0.481772938	0.545359737
ENSMUSG00000026496	Q921K2	-0.689535418	-1.4219337	-0.065732163	-1.808915342	0.958571234	1.503884017	1.605470437	2.173244381	0.318431406	-1.046814932	0.58444453	-2.162117718	-0.089061479	1.538501449	NA	0.463840075	-0.576968903	0.156211173	-1.536180099	-0.153623896	-0.280223451	0.310298626	0.524868637	0.277823273	-1.531124012	2.195009516	-0.347000629	0.075248473	-0.326331611	-0.362566404	-0.085929154	-0.788298925	0.354510795	0.616287263	1.408401183	1.24253156	-1.58075006	-0.158069625	0.635690397	0.59837896
ENSMUSG00000028757	O54734	-0.317587237	-1.737556855	-0.764968276	-1.579351074	0.955729145	-1.168326354	-0.846200121	-1.434624223	-0.837853981	0.684039566	0.598135	-0.74896997	0.162012066	2.884709433	-0.711847709	-0.621319791	-0.125584117	0.067178965	-0.841635941	0.121377818	1.280803986	-1.808348042	-2.039739083	-1.511085658	1.836822272	-1.350455831	0.988672852	-0.463250739	-0.061503559	1.222864619	0.757239839	0.292466169	1.021749081	3.323642649	-1.409891633	0.328743109	1.816901611	0.174256886	-0.069089691	2.938301995
ENSMUSG00000030835	Q6GQT9	0.378495878	-2.132380513	0.154709818	-0.21989257	0.20504642	-0.843508201	-0.271915165	-1.313391178	0.15404451	0.223955945	0.613394426	-0.151973936	0.555128645	1.169395421	-0.991399265	-0.335596122	-1.122297993	0.250412619	-0.694192688	-1.199751846	-0.190250147	0.333702595	-0.154731417	0.508285896	1.198253049	-0.121885149	0.530877289	0.795693035	-0.145377131	0.883778949	-0.194261771	-0.385042343	-0.185265905	0.63758653	1.743284645	-0.099203712	-0.513262621	0.481214532	-0.341011697	0.155564194
ENSMUSG00000021929	O35344	-0.156754885	0.210132983	0.242236714	0.781444903	0.429088167	1.326411852	1.612260396	0.163894258	-0.390660825	0.076624831	0.615229719	0.324472507	0.729381437	0.117964922	1.48685754	0.747352542	0.21788338	0.811674511	1.318583737	0.518458724	-1.637663297	2.795022486	1.49615942	1.434917487	-2.127161839	3.029803008	0.641550732	1.487321843	-0.206542121	-0.140102329	0.417615231	-0.590295442	-0.663230848	0.705142029	5.034192997	-0.211213593	-1.55679752	0.446578093	0.791778042	1.674452648
ENSMUSG00000051346	Q91WK1	-0.715560387	1.332354895	-0.68741088	-0.174743073	-0.571261928	-1.237316312	-0.0370371	3.094309175	0.520557634	0.152794321	0.621021654	-1.247941508	-1.299301667	1.100417979	1.296347825	-0.765818586	0.796782278	-0.752917296	-1.082397817	-0.024005005	-0.377309415	-1.133505776	-0.378611705	-0.471267818	0.545014682	0.116863925	-1.816491391	1.947457497	0.430258026	0.953614268	2.461118395	-0.585415051	-0.092202916	-1.775527074	2.289459137	-0.03042845	0.6098901	0.046516959	-0.41839369	-0.30860792
ENSMUSG00000024359	P38647	1.352925706	-0.391781963	2.191945686	-0.797054034	-0.852322814	-1.853673944	-0.673459571	1.635449083	0.771953579	-0.399006306	0.625345197	-1.784055602	-0.958674175	-0.625581215	-0.043330594	-1.937752629	-0.298384826	0.185073875	-0.774677976	-1.2498359	1.510371187	-0.33366026	3.713574181	0.338074596	-0.235360341	0.680228455	2.258670712	1.513178672	0.964589027	-0.155368346	1.468529158	-1.255873562	-0.79058748	2.26928443	1.359593665	-1.442267973	-0.191575883	0.038880622	-1.064796163	3.191020172
ENSMUSG00000040462	Q8K2C7	0.989555957	NA	-0.909620527	-1.014271241	0.553037124	1.130199098	-0.90332276	-1.865734514	0.01931784	-0.032970322	0.648798867	-0.497766068	NA	2.644084206	NA	0.240778727	NA	0.213759209	-0.047583504	NA	0.471672085	-0.166708145	-1.036041457	-0.369928063	1.31519487	-0.791750808	0.875263217	-1.172858435	0.35380868	0.28723379	1.58695276	0.30211234	-0.243560512	2.621039388	-2.446376052	0.279141109	0.742661934	-0.079621015	0.202061785	0.038434824
ENSMUSG00000029440	Q9CR00	-0.014095826	1.937751919	NA	0.319659018	-0.366198754	-0.739456338	0.760299919	1.583503801	0.415526589	-0.313447208	0.652799118	0.2800455	NA	NA	NA	NA	0.725184619	0.038866204	0.213722843	0.023809137	-0.262271002	-0.386512768	-0.378747284	-0.028962738	-0.18505376	-0.554534001	-1.198448674	-0.018404265	0.547068348	0.050708442	1.28551365	-0.128451368	0.203197598	-1.293262073	0.405817566	0.050033433	-0.520899299	-0.182977759	0.17034537	-1.894195847
ENSMUSG00000032612	P35123	0.143247108	-2.604840445	0.085760497	-0.383588231	0.22827367	0.668508096	0.451558656	0.024317078	-0.156486318	0.522308433	0.669365594	0.549359057	0.270374285	-0.983909566	-0.774513813	0.44059275	-0.683528688	-0.136485385	1.411424857	-0.099192405	-0.857260689	0.10901056	-0.2572413	-0.396169293	-0.550292895	0.543518606	0.230267858	-0.008232417	-0.101852636	0.031225368	0.699337661	-0.200241113	-0.770498825	0.247912467	1.42735447	0.154772325	-0.473738453	-0.045982444	0.168109163	0.37294398
ENSMUSG00000021832	P62334	0.434613166	-0.009545893	0.685871928	-0.055994974	0.032934498	1.251000617	0.673571975	1.176919578	0.036868313	0.245828755	0.681724655	0.073479418	0.229774301	0.378883426	-1.244447456	0.136298848	-0.03512164	0.539441486	1.096083942	0.103718271	-2.770053078	2.1442129	3.668480258	1.898597745	-2.428887406	2.769109547	2.1098736	1.269502636	0.376979659	0.581615357	0.928551414	-0.263415767	-1.999464497	1.119432809	3.541443396	-1.149914377	-2.456260592	0.117564555	-0.152001889	3.122010409
ENSMUSG00000024338	P28063	0.340317444	-1.948584333	-1.265896849	-3.022884706	-1.776239038	NA	NA	0.676963026	-1.331265466	-0.622471735	0.688362046	NA	NA	-1.855207698	NA	1.580654902	NA	0.859931785	2.296059884	1.076778642	1.393776997	-3.313525628	-0.359290873	-3.701319844	3.27780909	-2.898058453	1.176305485	-0.085037511	-0.118719204	3.117903834	1.646713107	1.373937333	-0.094813365	3.196878073	-0.795871813	3.43173525	-0.266040063	0.944233349	3.724569056	3.461083014
ENSMUSG00000030847	Q9JLV1	1.051681673	-0.762390981	0.017294428	-1.321600286	0.356245421	-1.843076956	0.858301467	4.635081194	-1.432710973	-1.191362465	0.691966775	0.490827375	0.554887276	0.877471261	2.695581448	-1.644370006	1.531609161	0.485210441	-0.49817729	1.569855772	3.415271638	-2.40165478	0.104158267	-1.693788268	1.081657937	-1.283956611	-0.84256116	2.650443906	-0.228018952	-0.532184783	0.760535753	0.894473564	0.866891869	0.558697906	2.042802762	-0.770584737	1.94891236	0.074087822	-1.163640689	0.788767818
ENSMUSG00000059714	O08917	1.599955655	1.082922131	0.095219754	0.77579834	0.387331865	0.042720975	1.565689188	-0.162753751	-0.091001254	-0.861407543	0.699313987	1.21115519	0.686669433	-0.448371008	NA	0.931241648	NA	1.303145014	0.529861945	-0.51563813	0.386390405	-0.110069658	-0.350480312	0.173973816	0.295487137	-1.34763583	0.73166635	1.595434806	-0.517119821	-0.275451307	-0.421509424	0.447816786	-0.125413495	0.628962596	0.39062984	-0.278208095	0.092563701	0.193231831	-0.293629254	-0.142407347
ENSMUSG00000039067	A1L3B8	-0.082312732	1.854410439	0.29655484	-0.273536582	0.074684733	0.367821721	0.330229467	1.142576228	0.243518314	0.207185901	0.706476993	-0.153286945	-0.030272609	1.182015053	0.278327335	0.16270106	0.535441065	0.060599882	0.61248655	0.787228674	-0.49720933	0.921914006	1.026030011	0.334746441	-0.602902912	1.670409945	1.593474749	0.589060318	-0.093072385	0.121690646	0.888328768	-0.175653072	0.021724702	1.273615829	2.881393296	-0.435328579	-0.240089203	-0.041994833	-0.312320535	2.668659996
ENSMUSG00000031266	Q8BGZ6	1.628971651	NA	0.496241007	0.077152993	0.129574386	-0.309967532	-0.048773987	-1.503237979	NA	1.767520238	0.727685873	0.272252264	NA	NA	NA	0.795966662	NA	-0.418167397	-0.259910721	NA	-0.684930286	1.060221368	0.78756231	1.422403612	-0.306536818	0.635013547	-3.352522364	-0.621007155	0.214744054	1.250857216	0.462090687	0.121344136	-0.351013652	-1.504260516	0.832378732	-1.158299029	-0.466813821	0.131247055	-0.145187527	-2.853337232
ENSMUSG00000022807	G5E8A0	0.39053416	NA	1.714043394	-0.098205525	-0.200235456	1.179258074	0.091069418	-1.239590841	NA	-0.476869694	0.744500796	0.586217978	0.791054455	NA	NA	0.954500966	NA	1.114784678	1.358429233	NA	0.587544063	-0.707838327	0.943589598	-0.871694239	-0.440254789	0.324168008	-1.873032924	-0.057332113	0.097496488	-0.234284348	-0.089767856	-0.144709661	0.401947266	-2.446772963	0.417171626	-0.148142649	-0.726345142	0.871044768	0.84164028	-1.432041443
ENSMUSG00000028070	Q8K4Z3	0.579363924	0.367981612	1.377265952	0.516506087	-0.046312431	-0.891830092	0.566575579	0.502003011	0.721577192	-0.432168381	0.766418945	0.667933203	0.158047909	0.582550388	0.529525081	-0.574674162	0.004867944	0.45559173	-0.46628565	-0.350558915	0.774319952	-0.933673861	0.737332723	-0.313174871	-0.095304514	-1.336472383	0.928941618	0.328552661	0.626279155	-0.297084643	1.010777927	0.356895039	-0.02752516	1.599779313	-0.042648432	-0.38772646	0.471621764	0.007071841	-0.456886659	2.28796506
ENSMUSG00000021477	P06797	0.20777492	1.118336598	-0.59437546	-0.273310416	-0.489428062	NA	NA	-0.352089787	0.634216693	-1.230007125	0.768576414	-0.688135642	NA	0.082591973	0.749361486	NA	NA	0.145188753	2.727204938	0.638546757	-1.177214692	0.104448328	1.203248087	0.103598003	-2.868814382	-0.701090712	4.054953069	0.663443898	1.908579147	-1.145645308	2.315646764	-0.159353392	0.581255001	2.032269847	1.752325894	-1.498533077	-1.519205052	1.839728477	1.957556071	2.764443763
ENSMUSG00000030007	P80313	0.180229173	-1.05998935	0.139739141	0.565088772	0.25458774	1.365383611	0.990988469	-1.073939073	-0.190737856	0.351319836	0.775672187	0.310234899	0.537165033	-0.217622256	0.07766856	0.620187567	-0.588411314	0.222474177	1.178683679	-0.017471164	-0.305630931	-0.907734932	-0.381015288	-0.067818329	-0.228153646	-0.158119739	1.287451669	0.07390382	-0.063872394	0.352628827	0.268342964	-0.338689582	0.256193772	1.905499202	-0.075837904	0.113174196	-0.130517967	-0.176662963	0.383001212	2.183760563
ENSMUSG00000000278	Q920A5	1.123160447	-0.775343385	0.681343503	-2.661288838	-1.406495564	-1.263112341	-1.40165538	-0.755700356	1.051560046	-0.5934492	0.820104921	-1.338614	1.011027259	-0.598953826	0.043639323	-0.388366182	-0.521386251	-0.347873018	-1.556021681	1.586430834	0.739352519	-0.77135	1.199572984	-1.317090641	0.670395264	-0.042774127	-0.166135938	-0.707151351	1.33582947	1.210804408	0.898862192	-0.127674445	0.770622681	0.615140964	-0.84388371	0.117288517	-0.670727045	0.570471573	-1.728521491	1.671257721
ENSMUSG00000023932	Q3UCF2	0.044476078	0.917648182	-0.634263474	-0.918228633	0.676807818	1.764376165	-1.197545105	-0.145962272	0.354486333	0.293414674	0.847372971	-0.750098389	NA	0.911336185	NA	-0.285276762	NA	-0.57272947	-0.327792721	1.5806487	-1.297436045	-0.181715149	1.474811428	1.720338077	-0.798786822	0.28217557	-1.660204935	0.604591136	0.33601866	0.624228558	-0.292628871	-0.194380668	-0.572845948	-0.026333618	0.54738134	0.340855193	-0.870794374	-0.063520842	0.805364681	0.635626882
ENSMUSG00000057841	P62911	0.158596269	0.801486924	0.531848011	-1.97659005	0.353043755	1.648189384	-0.565966632	-0.534413909	-0.79656728	0.392012713	0.847912057	NA	-0.764510346	3.962266208	0.874747455	-2.280490643	1.488268463	0.711490691	0.303865889	3.075880107	-2.028814647	-5.333699259	1.007955127	0.230518324	-0.763804039	-4.975606347	3.004132573	0.338099258	0.500442994	1.582311064	0.020844356	-0.277771654	0.745831137	5.162274277	-3.416949488	1.21498666	-0.850818066	0.93509837	1.010395159	8.234710827
ENSMUSG00000031924	Q9CQX2	2.090699659	0.982319868	1.461454575	-1.277993278	-0.213275482	-3.186659525	-1.122509716	-0.211049137	0.859653897	-0.515452101	0.880097418	-0.424303771	-0.227293897	1.494333625	0.051927381	-1.191028897	-0.232859265	0.928045557	-1.35657506	-0.889588819	2.346062819	-0.26632751	1.681690107	-0.506321184	2.00515245	-0.544420948	0.987155789	-0.613072738	1.407492949	1.297727445	2.741038295	0.269082222	-0.011629764	2.03820318	0.285521261	-0.740606033	-0.076590454	1.502987297	-0.405171871	3.523258653
ENSMUSG00000022350	Q8C2E7	-0.088587258	NA	-0.593282074	0.640462434	0.540128101	1.462605847	0.103277746	-0.252577852	0.321745425	-0.198736947	0.881351937	0.746331063	0.821942068	NA	NA	1.435195139	NA	0.459846877	-0.11361552	NA	-0.155817174	0.330835976	-0.026598004	-0.580965378	-0.793647547	1.139210407	-1.187074759	-0.00244466	0.514074237	-0.206380145	0.020296086	0.034110959	-0.24368318	-0.553788824	1.05278971	-0.018491717	-0.913982384	0.248417345	-0.008768944	-2.017607619
ENSMUSG00000020075	Q9JIK5	-0.900540374	-1.388159006	NA	-2.702980022	1.517801303	0.900050357	NA	0.439436054	-0.583883937	-0.325189625	0.884869884	-1.095043665	-0.352259996	2.054945654	-1.163637816	-0.000446924	1.376500179	-0.630907116	-1.73622743	0.894919004	-0.971280687	-0.242581546	1.02454415	-0.175153291	-1.32698734	2.289643903	-1.033071631	0.010597164	-0.350358926	0.471340333	0.152797206	0.01832585	-0.373439968	-0.395749956	1.618102162	0.894198459	-0.995995881	0.516576819	0.671032975	0.972326282
ENSMUSG00000053333	Q8CI75	NA	NA	-0.327364233	0.360304801	0.236889344	NA	0.532767443	NA	0.284945701	0.191820546	0.906567214	0.614605523	NA	NA	NA	NA	NA	-0.545295964	0.071865751	-0.750595851	-0.165540918	-0.162132279	-0.9190915	-0.038380438	-0.020419298	0.439170415	-0.725506908	-0.275740199	0.252061727	-0.21660893	0.241126367	-0.021948474	0.47431853	-1.621979847	0.87729021	0.324006792	-0.105940019	-0.350798778	0.365045603	-1.592980155
ENSMUSG00000057322	Q52KP0	-0.651265279	-0.529296964	NA	NA	NA	-0.238249564	NA	NA	NA	-0.211205902	0.922876123	NA	NA	4.11788857	0.787547178	-1.549772932	0.278561785	-1.208697549	-1.704502477	NA	-2.577521529	-0.273596898	6.079681143	0.386198344	-1.75759276	0.603097409	0.318209476	0.268892397	0.14828494	1.009689889	-0.793623286	-0.627933039	-1.507614425	7.494377345	2.098907495	0.129400938	-2.971250859	0.408914732	0.047929762	8.367366233
ENSMUSG00000020850	Q99PV0	0.028771075	-2.282158776	-0.178669942	-0.622799007	0.790127254	1.338967318	-0.267603661	1.430065692	-0.801044336	-0.375427797	0.944789855	-0.882251748	0.814105372	-0.098529386	NA	0.135815271	NA	0.451869769	0.028290258	-0.587662806	-0.340255244	-0.4503262	-0.409521747	-0.293673006	-0.793279827	0.59581051	0.256549163	-0.24903562	0.088442541	-0.158405818	0.549018446	0.001109282	0.071703645	1.30547879	0.234784098	0.538746046	-0.721231053	0.106278547	0.652139767	-1.047012001
ENSMUSG00000025971	Q8BHE8	0.226828447	NA	2.401585629	0.335066497	NA	-0.620508908	NA	NA	0.905713269	-0.226791094	0.956534269	-0.919145768	NA	NA	NA	NA	NA	-0.021872698	NA	NA	-1.195177372	3.040281592	3.797066311	2.246456148	-1.306661518	2.910205282	-0.370820684	1.509305318	0.659757724	0.076564041	0.709922582	-0.381800159	-1.62237735	0.102146743	4.21367744	-1.016908651	-1.558287467	0.238463995	-0.315007225	-0.138153219
ENSMUSG00000075229	Q8R3Q6	0.280115724	0.106793435	1.16052488	-0.519005543	-0.298953004	-0.741205517	-0.702845388	2.428717744	1.01867705	-0.023116862	0.960054423	-1.086959741	-0.937964825	1.487311526	1.099718638	-1.278650401	1.205487127	-0.125683542	-0.287940506	0.329567637	0.597362337	-1.412002208	2.342006683	0.405691284	0.213670186	-0.323190375	-0.93137435	0.554925596	0.420295571	0.5138467	1.626860393	-0.335665643	-0.088765333	-0.752983804	-0.219355881	-0.580526082	0.308802936	-0.203641232	-0.074463658	0.40917546
ENSMUSG00000021484	Q9DBH5	-0.483300696	-2.413267167	0.579327411	-1.620313263	1.020419581	-0.555565297	-0.568635807	-0.805873391	-0.599582343	0.547111352	1.011338306	-0.535810485	0.870097276	1.053226325	-0.72908194	0.071537912	-0.963739765	0.928072744	-0.224557845	-0.229182516	0.428676654	-2.032185677	-0.213571641	-1.590166795	0.687210573	-1.240475148	0.132749048	-0.440089946	0.21629233	0.63698708	1.422678502	-0.360893587	0.173676355	1.380129748	-0.281780529	-0.002938653	0.23131576	0.234046504	-0.048248511	1.411461701
ENSMUSG00000028165	Q9CQB5	-0.068871033	NA	0.963175797	-0.150950907	1.209137159	0.277569	0.154428553	0.188826375	-0.267540265	-0.601564705	1.020512902	NA	NA	1.864226514	-0.12249298	0.878365989	-1.149763181	0.387599053	0.327970349	-1.556412416	1.364654078	-0.180387807	0.083417118	0.078703689	1.177275046	-1.032605769	-0.904044771	-0.108522304	-0.09588678	-0.701635917	0.21866581	-0.870944639	-0.202254666	-0.614617611	0.551550227	-0.117051432	1.391218168	-1.372023977	0.070212349	-0.706505135
ENSMUSG00000030611	Q3U8Y1	0.426157305	0.466381658	2.423257419	-0.858536473	NA	-0.799251787	NA	NA	0.909267669	NA	1.029328657	NA	-1.216385412	NA	NA	NA	0.415302026	NA	-1.884460159	NA	0.922355481	-1.206318215	0.965981628	-0.031029934	-0.258920003	-0.263647642	-0.288101356	0.078604481	0.247696243	-0.20032744	-0.013362229	-0.940482253	0.864054577	-0.690022982	0.689418678	-0.233638697	-0.396060683	-0.380201959	0.215173393	-1.210459198
ENSMUSG00000044147	P62331	0.083567547	-1.17812772	0.176413229	-0.408706129	0.208504012	-0.277293981	-1.522613304	-1.327511841	-0.128493815	0.236034163	1.05987629	0.513564198	-0.285062164	-0.036382015	-1.707796322	0.151545083	-0.616126163	-0.831702381	-0.162053436	NA	0.449515399	-1.547214115	-0.29093404	-0.998509302	2.343738584	-0.471264432	-0.136710009	-1.215461	-0.255333768	1.322137575	-0.011237252	0.602267998	0.320849619	0.646299486	-1.612092907	1.238485239	1.625887551	-0.664060261	0.778425548	1.735062191
ENSMUSG00000064254	Q9DCM0	-1.261499334	-0.876519194	-0.65301422	-1.450888051	-0.093365983	NA	-1.445838071	1.747979182	1.597234825	2.649571207	1.113755079	-2.138480815	-1.27254032	-0.508609607	-0.648326038	-0.242084216	NA	-0.493321617	-1.115508819	-1.359350887	0.285567979	-3.036905681	-0.659266139	-1.088813683	1.872576423	-2.517349347	-0.551135285	1.090295959	2.297779773	1.247129549	3.749731953	-0.542426767	-0.236327359	-1.039939704	0.376469123	0.365750122	3.773557481	-0.544227073	0.203008657	0.742871764
ENSMUSG00000032051	P46656	4.282525843	-1.963993047	0.279761285	NA	NA	NA	NA	1.137660089	-0.01660972	-1.790693573	1.150542981	NA	2.464032987	NA	NA	NA	-1.248391834	NA	NA	NA	7.606831276	-2.805959012	1.421033396	-1.538896446	3.147563215	-2.854389074	3.546216497	0.67837554	1.230005607	-0.463355849	2.885748606	0.989979903	5.087215387	2.953481767	-0.072967534	-0.944740942	2.828409512	-0.40032392	-0.938949948	4.213268705
ENSMUSG00000026615	Q8CGC7	-0.297097131	-2.697367849	-0.008501785	-0.397757689	0.733139574	0.731983364	0.332931284	-1.200542978	-0.53070906	0.56737691	1.154844569	-0.29253112	0.253343692	1.281105064	0.607719758	-0.083432536	-1.367025106	0.100431528	-0.769316141	-0.680762328	-1.305574496	1.95979628	1.919791534	1.178355164	-1.963229669	3.348887595	0.957036398	0.564212547	0.049574408	0.075757633	0.986323189	-0.285296544	-0.625142611	1.990074528	4.527852635	-0.370498619	-1.648001192	0.449253589	-0.201805344	2.590390356
ENSMUSG00000032220	E9Q634	-0.725189063	NA	-2.730259094	-1.562663022	1.201911218	-0.389669383	4.427659637	-1.146098662	-0.279732971	1.167638138	1.162600295	-0.32946804	-1.190059888	1.603467781	-0.823286692	-0.586721597	0.587317963	-1.33363932	1.130975273	-0.021558329	-1.174097447	-0.380787975	-1.96982748	-1.177580282	0.793057995	0.351997608	-2.265829978	-0.870170878	0.432888362	0.956257578	0.905222428	0.841854575	0.488368164	-0.799261135	-0.143322746	1.444097857	0.665245343	-0.290819046	-1.697973286	-0.888711527
ENSMUSG00000022814	P13439	1.405052942	-1.796499438	-0.615804097	-0.715969404	0.241362009	0.952972825	-0.256862453	-1.265774985	0.251162279	0.192665214	1.179626935	-0.980414354	0.920482013	1.294022398	-0.645196157	0.485929628	0.159968335	-0.03278911	1.658984458	1.416264933	0.172170478	-0.22073436	0.443393321	-0.205225555	-1.805382388	2.318675365	-1.76222739	-0.807721791	0.594444812	-0.218389164	1.18879784	-1.188135721	0.093912533	-0.521165307	0.185751233	-0.150118977	-0.900507332	0.077720472	0.399241679	-0.227976056
ENSMUSG00000021400	Q91XU0	0.798581535	-0.38126998	NA	1.068933951	NA	NA	NA	NA	-0.495453743	0.132766494	1.19654496	NA	NA	NA	NA	NA	NA	NA	2.130017687	-0.252123482	1.08887966	0.352300027	-2.432809032	-0.017076957	0.841557593	-0.706497127	0.341456039	-0.525703966	-0.397869437	-0.027088757	1.391751636	-0.02318131	0.851769338	0.458504144	-1.542475627	0.583895595	0.671480954	-0.475641746	0.54691636	0.009009766
ENSMUSG00000060429	Q99L88	1.090820391	-2.09341227	1.008745936	-1.931001406	0.229283694	-2.393665629	0.90603675	-1.007275822	-0.715098188	-3.411859365	1.202583543	0.827965416	-0.499059838	2.408106146	NA	-1.876795657	0.358827793	2.100370869	-1.266174338	-2.219176471	2.784484802	-0.63615114	2.789537692	-2.010989086	-0.373333622	0.087917226	0.477513161	-0.193921019	-0.200221528	-0.678918533	3.165750567	1.827687063	0.069289791	-1.918602622	1.37617629	0.434159698	1.697518017	2.348030371	-1.258118563	-1.998881795
ENSMUSG00000037710	Q91WS0	-0.230202536	1.592913272	1.974589239	0.698309258	-0.61238227	-3.235127766	0.523576539	1.970286871	1.370587161	-0.227387136	1.20336794	-1.156367581	-1.770445106	-0.146997628	1.211143987	-3.002228914	-0.572073612	-0.024782491	-1.450071258	-2.091797983	1.381773112	-0.814034505	1.920633497	0.635947626	1.965942351	-3.632395821	2.060679115	1.905112118	2.003817984	-0.011996409	2.581150375	-0.973618037	-0.910815649	1.746024726	1.609350919	-1.891740109	1.526435049	-0.256388808	-1.395459645	1.581257652
ENSMUSG00000028048	P17439	-0.182695521	NA	0.419482424	-0.778938496	0.020669299	-0.350840571	NA	-0.80390641	NA	0.732275391	1.216193395	-0.021035894	0.288010522	NA	NA	0.239930746	NA	NA	NA	-0.102062636	-0.164619173	-1.292348665	-1.294586639	-0.649653702	0.291169918	-0.917207027	0.261476122	-0.704796929	0.067605424	0.866552274	0.223053574	0.357013873	0.147744336	-0.227035984	-0.677017783	0.814369006	1.062735104	0.731125788	0.604718887	0.638003672
ENSMUSG00000041763	Q64514	-0.259607261	-1.540018848	-0.191492921	0.952861618	0.2959636	1.07339113	0.295004148	-0.839882909	-1.170195321	0.49906878	1.264078648	0.108105708	0.127104462	-0.706510955	0.219703748	0.762257412	-0.65919753	-0.18051831	1.146683506	-0.623830359	-0.788685197	1.997754666	1.516120328	0.968457072	-1.637550519	2.558690955	-1.562757885	0.324220535	-0.62410348	-0.216849005	-0.0970279	-0.268577059	-0.710588695	-0.622215526	2.662628575	0.001750766	-0.446295336	-0.012717761	0.42168201	-0.156831255
ENSMUSG00000020089	Q4FK49	-0.101055335	0.325617961	1.743167875	-0.930678962	0.047989912	-0.742233519	0.106680555	0.016307929	-1.004668773	0.593352436	1.284376845	-2.087269102	-1.530848324	0.475163373	0.353309247	-1.652873466	-0.2591712	0.500767628	-0.189995176	-1.274558541	0.086389416	0.370921793	1.793670484	0.451587169	1.828478645	0.701894889	2.018649113	-0.17908458	-0.666339497	0.958971516	1.981835497	-2.082692206	-1.205403075	0.310134711	1.139925863	-1.872071882	0.81630777	-0.111831804	-0.938064008	0.043516142
ENSMUSG00000021238	Q9EQ20	0.659879883	-2.623204989	2.259353217	-1.757970126	-1.284928557	-4.891864873	-1.411289278	0.602398721	1.892768246	-2.758515573	1.321587599	-1.371925253	-1.78163274	0.574041988	0.079079398	-4.157454875	0.187258656	1.397081535	-1.460983846	-2.220319931	0.438099496	1.366273333	4.646294605	0.226597953	-2.794857315	-0.48859342	1.036551968	2.503307637	3.704700102	-1.542989847	3.428957872	0.201188027	-0.933574927	0.618706006	3.631125175	-2.209296301	-0.376961663	2.265344234	-0.976931159	2.494683951
ENSMUSG00000042426	Q6PGC1	0.02011184	NA	-0.134625045	NA	1.175219077	1.223085407	-0.38561318	NA	0.323213142	0.716231256	1.323086195	0.303141082	0.104334946	1.93846378	NA	0.418202903	0.060061179	0.315903244	-0.804717209	NA	-1.379780912	1.244278532	0.849021893	0.756023012	-2.425882972	2.272011456	-1.283661443	0.106103335	-0.161271345	-0.668541664	-0.122883709	0.048140995	-0.354663313	-2.138519374	2.351194985	-0.201085547	-1.443188852	0.126690895	0.033060676	-1.249431721
ENSMUSG00000024065	Q9QXY6	1.968586505	3.37019743	-1.611354984	1.351354858	-1.232442563	-1.677720255	-0.185323785	-0.779706071	1.67531302	-1.523871142	1.513571086	0.798222725	-0.491414741	-1.059463529	NA	-0.208502577	0.076958596	-1.189437732	-1.286260506	-0.676917342	1.97752471	1.983883328	-0.776569573	1.884250373	-1.56460126	0.038320172	0.198345632	-1.077335748	2.027317897	-0.829106543	2.477978048	0.347462824	-0.415693407	-0.530909385	-0.704060036	1.529202572	-0.980187678	0.830074005	1.992801429	-3.280253724
ENSMUSG00000026687	Q3U367	-0.200925542	-2.777166705	0.668060967	-1.647773846	-1.256864722	-2.370684588	-1.26370254	-1.447169819	1.050132761	-1.205287495	1.590422517	-1.337978943	-0.813364146	-0.847973598	-0.54166766	-1.096096418	-1.848223994	0.038012812	-0.693939383	-1.232611855	1.348984586	-0.775805692	1.43778564	-0.670253829	2.301451499	-0.233937934	0.199037624	-0.097365764	2.320563111	2.230491548	3.170944611	-0.408280964	0.099285434	1.509238252	-2.171905925	-0.387833513	0.351711892	0.111236191	-0.339143975	1.270549138
ENSMUSG00000003970	P62918	0.405990328	-0.461905146	0.793363639	-1.845369062	0.822110442	-0.224912277	-0.360660148	-0.52468349	-1.750996155	-0.051669672	1.667438268	-2.864908023	-1.251195187	2.670559795	1.665313009	-2.379272689	0.726030065	-0.388567348	-2.88112488	-0.198050162	-0.111223793	-1.939176695	-0.672211633	-0.927166245	0.504486904	-1.872693227	4.26470901	-0.290854197	0.148834104	1.041645027	0.324504999	0.055942754	0.996391282	5.346755086	-0.342913046	1.455852123	0.507438243	0.210596906	0.613184421	6.645390003
ENSMUSG00000030225	Q91YP3	-1.696675881	-2.549723541	-0.954950307	-2.716010703	-0.539892741	-0.062219817	-1.566386332	-1.854626045	-0.04458591	0.732367869	1.702836113	-1.177684211	-1.05870272	-0.683448226	-1.343350003	-0.532457608	-1.769426014	-1.47185398	-1.150588015	-1.641769432	-1.150692424	-2.863369761	0.620342174	-2.355174862	1.572821796	0.347165962	-0.961213219	-1.263312174	1.886787279	2.387987871	3.244124226	-0.80217677	-0.703723439	-0.733891056	0.534985126	0.214129583	-0.339672582	0.542053373	1.198488223	1.03099233
ENSMUSG00000038422	Q9CYW4	-0.432356101	0.185299279	0.824907147	-0.705202026	NA	NA	-1.475927683	0.730269442	NA	-0.024900877	1.759276048	-1.484893292	NA	-0.21327029	NA	NA	NA	-0.581319756	-2.427488239	NA	0.937516268	-2.563930937	0.23032714	-1.142824348	4.450206418	-2.109469631	-0.78898976	0.047505713	0.930100687	3.374228313	3.44370012	0.026918487	-0.02743031	-1.54508898	-2.246643237	-1.771036082	1.204252609	0.401504454	-1.30332674	-0.015371861
ENSMUSG00000002985	P08226	0.71710702	3.360584698	-0.207422473	1.009372935	-1.933576539	-0.570341998	-0.396642507	2.621209873	0.014174403	-2.457692936	1.761676264	-0.024339939	-0.109182704	NA	0.070751452	-1.038854918	NA	1.270979054	-0.049433499	2.074832431	1.302779228	0.255002528	0.461580258	0.588568465	-0.446241439	-3.44406107	7.918643668	-0.427702205	-0.110392636	-0.786445077	6.225610926	-0.017246348	1.442215428	6.736504564	-2.542751999	1.429372121	-0.110490379	1.412401853	0.558205666	6.084691636
ENSMUSG00000022241	Q9D0R2	-0.767574886	-2.626850112	-0.564556087	-0.501069407	0.935911595	0.378597222	-0.567568636	-1.23539824	-1.096920592	0.877530636	1.762184383	-0.422889342	-0.351556464	1.648213788	-0.96077325	-0.69890128	-1.333417439	-0.732805263	-0.80409107	-0.35778148	-0.99098904	-0.128813214	0.472697921	0.149725035	0.266791858	1.140386378	-0.291664379	-0.377219867	-0.309853361	0.787943386	2.488424788	-0.367909861	-0.273516987	0.636798267	1.711677726	-0.065641698	0.246157844	-0.10973447	0.062784569	1.182070427
ENSMUSG00000020150	O35969	-0.043256259	-1.639602177	-3.136346459	-1.989649867	0.713287085	-0.303575366	NA	NA	-0.332131667	-3.842252723	1.771689361	-2.553891581	-0.967732966	3.757277629	NA	NA	NA	1.316727011	NA	-0.655510556	4.995594874	-1.325798439	-0.966361021	0.041309274	0.811527705	-1.783561173	1.127518687	-0.946693489	1.145668854	-1.343764496	5.500517167	-0.086045292	2.319229306	1.142828121	1.227163917	0.275899749	1.117193462	1.336842746	-2.261228042	0.690203492
ENSMUSG00000031333	Q61102	0.139684965	0.787216866	0.924628826	0.371694291	-0.005598512	NA	0.380359285	0.157357897	0.694717212	0.275619689	1.866719615	NA	NA	NA	NA	-0.446709211	NA	-1.335482155	-0.785897126	NA	-0.514091482	2.957877367	2.335362818	1.863146712	-0.690944206	2.699369668	-1.10850949	1.052958992	0.781445824	0.679854357	1.365632253	-0.706981665	-1.714315351	-0.372724275	4.737259112	-1.512655494	-1.163623649	-0.731599382	0.378252185	0.525466942
ENSMUSG00000052974	P33267	1.859601935	NA	NA	-3.282323791	NA	NA	-0.99864335	-1.705235934	-3.910368615	-3.357759606	1.887740748	2.132741891	NA	NA	-0.89899211	NA	NA	NA	NA	NA	6.337735097	-0.294000076	-0.398509758	-4.868829906	-3.014654928	0.425269078	7.195732514	5.029988916	-0.271105553	-5.215152761	8.866471253	8.848331646	2.059343741	1.064807073	0.821185856	-4.489472116	4.199409732	-0.029908267	0.989246426	6.213287359
ENSMUSG00000037071	P13516	1.64483021	NA	3.131760616	-2.818976418	NA	-3.359022055	-2.506893789	NA	-2.314399425	-3.546929399	1.904729491	-2.016606842	-0.787757577	NA	NA	-2.314665912	NA	2.7049108	-0.907810633	NA	3.624720665	-1.058596609	6.674330592	-1.417601017	-1.869050848	-2.281791094	2.021510741	1.491673635	2.076384144	-0.612813065	4.094779772	2.706363847	0.311435067	3.348605659	0.914862038	-0.439160627	-1.830239756	5.277277301	0.61668499	2.110398065
ENSMUSG00000033216	Q9JHW4	-0.66731988	-1.703824828	-1.052862765	-0.322528924	0.599233489	0.718061515	-0.233023678	-0.95013833	0.661550813	0.373636239	1.956718864	-0.009310387	0.617689012	0.543014075	-0.446812987	0.792791228	NA	0.035787014	0.342140408	0.484742424	0.601118798	-1.350476722	-2.375013084	-0.788338226	0.773079603	-0.607250735	-1.582687076	-0.894806748	1.093835419	0.393293278	2.246456837	-0.074319734	1.27082876	-1.110356564	-1.301289669	1.071194816	0.613218621	0.05074004	2.01830284	-1.111338716
ENSMUSG00000036880	Q8BWT1	0.085820544	-3.084564556	3.131157901	-3.436627387	-1.864960465	-4.263380851	-0.454852613	2.368673169	0.267459159	-1.615156956	1.972458425	-1.529909651	-1.699684867	-2.145982943	-0.43656365	-3.367114383	-1.388970155	-1.556303384	-2.0198832	-2.325793105	0.122270308	-1.653458099	5.163453583	-2.820985599	0.827557738	-1.914967404	3.08599447	3.236963456	1.894441655	-0.577910164	3.657516898	-0.133600537	0.215075018	2.179991455	1.88469867	-1.556440135	0.079932775	0.630169753	-0.150629917	4.244147887
ENSMUSG00000031613	Q8VCC1	-2.554640116	-3.2999415	-3.305885672	-4.817340357	-0.058713088	-3.51859289	-2.28898781	-1.104650837	-1.506307565	1.508307685	1.987290431	2.997229763	-1.928559664	NA	-0.752076038	-0.10851395	1.019571331	NA	-0.814385505	-0.391198209	-3.466182483	-1.665690467	0.249954005	-1.613909658	0.599120879	-1.426242052	-1.38336173	-1.00392928	0.348433253	1.20667977	3.252224948	3.649873421	0.036415986	-1.673557763	-1.329787089	0.908396304	0.821080144	-0.057297024	0.113652531	1.743855985
ENSMUSG00000020098	P61458	-1.591087833	-1.409290184	-4.585879208	-3.728677883	0.023030714	-5.091995438	-0.444593217	-1.963925028	1.864363769	-1.349760785	1.98772269	-3.2746671	-3.640020167	3.555077259	-0.740124627	-5.428708722	0.349705737	-3.581625886	-2.636023498	0.390558883	-0.65637404	-0.005798884	-0.765286125	1.267986755	1.834465921	0.65940232	2.56845608	-1.354427836	5.886748878	3.292798942	6.760653987	-0.11343368	0.105161293	5.178485029	-2.397038018	-0.310857719	2.065000141	1.215368425	-2.843260522	3.135499763
ENSMUSG00000073418	P01029	0.996717189	-2.466719613	0.793530415	-1.621068169	-0.067095534	-2.511059109	0.290989128	0.876550239	NA	-1.378275552	1.994058388	1.890410517	1.859820313	NA	1.323543698	1.050996263	-0.109552643	2.969856444	0.547489819	2.56032902	1.795759414	-3.734455944	-1.489266698	-2.175444078	0.614838319	-5.970206463	0.386731049	0.767263446	-1.900798779	0.874240623	5.863362981	2.709775197	0.544387982	1.641156557	-4.189527368	2.408355849	0.51465928	3.2448129	-0.884704437	1.015284602
ENSMUSG00000049858	Q8R086	0.029767468	-1.549183236	1.808049551	-1.664761257	0.629667809	-3.333519223	-1.355723604	1.215736228	0.697115561	-0.93302533	2.001240148	-1.62064167	NA	-2.534786372	0.840923182	-1.38405089	-0.117472751	-0.124521237	-2.008006755	-0.172756517	-0.239911799	-1.016329277	1.038331833	-0.731993007	0.014645198	-0.230564289	-0.162498389	0.94816644	2.290712013	3.576367516	4.066345653	-0.346729831	-0.963459527	1.762533678	2.27192409	-0.479976202	2.310294401	-0.04451656	0.137160615	-0.108307665
ENSMUSG00000032370	B2RWI2	-0.708036087	1.5288616	0.738410609	0.154174748	-1.016189737	-1.677559109	-0.706104665	0.391518763	1.912261783	-0.773123659	2.003969872	-1.035489424	-1.636149275	-1.143126227	0.756718463	-0.328730841	-0.677464193	-1.148541881	-1.563577259	-1.314844625	1.333644705	-0.289590436	0.755520974	-0.947015987	2.169181334	-0.183241157	-1.709202206	-0.500081351	0.859139043	-0.774297734	1.935628248	-0.521710625	0.057890682	-1.187112059	1.336291259	0.936583177	1.333267671	-0.95437532	-0.06031111	-1.342471065
ENSMUSG00000025791	Q9D0F9	-0.151790685	-0.442180425	2.168447162	0.3238079	-0.545809245	-1.984742535	0.761066334	1.371399474	-0.023470346	0.074359938	2.132061715	-0.903237774	-1.064224702	-0.5918006	3.120028034	-1.616168165	-1.281912019	1.391011974	-1.287044882	-1.279589237	0.501744785	-0.537592821	3.094487847	0.888980861	0.492872545	-0.892637306	2.908104218	2.665331616	1.214864967	-0.237046577	3.125084924	0.021621491	-0.434996846	2.123696284	6.023554653	-1.153986154	-0.529387727	1.860724146	-0.6903461	2.376723682
ENSMUSG00000024747	B2RTL5	-0.100130519	-3.089660795	0.711406574	-1.243044995	-0.424650742	-4.451577606	0.52369057	-1.494898681	-3.008460426	0.135171146	2.332731382	1.799720785	1.328106817	0.665251836	-0.718901218	-2.438598435	-0.360166445	1.798020176	-1.81675405	-1.985755448	-0.141711589	-1.752454904	5.842498715	-2.17587303	0.991501181	-1.507446964	1.076634286	0.212464574	0.755906454	1.464432654	5.810041791	3.669929178	-0.752007177	-3.037312603	-0.155684957	-1.364737886	0.81764409	4.21227714	-1.412429663	-0.416440622
ENSMUSG00000027227	Q64442	-1.281914903	-3.172264331	-3.284591048	-3.271614084	-0.664929552	-2.840847836	-2.136429697	-1.762449941	2.055111645	-1.551982804	2.449100774	-1.69563392	-3.228236129	-0.060809778	-0.022650245	-2.852622872	-2.618480956	-1.971232944	-2.530255066	-2.615549033	-0.036287707	-1.021124307	2.948957701	-0.090727291	1.388962651	-1.138569349	1.863904286	2.779770269	5.289000004	2.46280867	5.963397475	0.342879018	-1.001136393	1.242827513	1.260961698	-0.473366117	-0.683930053	0.82260334	0.035397322	2.594342821
ENSMUSG00000026664	O35386	-1.10019667	NA	0.691235605	-2.542290138	NA	NA	-1.445755282	0.899307288	0.83547951	-1.150774454	2.503377175	NA	NA	NA	NA	-3.563021185	-0.152757331	-0.127618227	-2.349432816	NA	1.080096909	-0.4045233	3.582088509	-0.242049254	1.585195017	-2.03839307	2.382747613	3.154082245	1.849778699	0.227541866	4.27465612	-1.222141595	-1.666490131	2.319158919	2.06073198	-1.882309769	1.807134862	0.140472324	-1.780220885	2.377756728
ENSMUSG00000022244	O09174	-0.81898387	-1.105442209	0.876138669	-1.875796955	-2.207718391	-2.108600844	-1.311835485	0.364802354	2.212915238	-2.126405511	2.531221749	-2.216289718	-2.130600121	-2.129974753	0.067596932	-3.538395418	-1.703613545	-1.832058327	-2.334663376	-1.767660017	0.846716942	-0.732920449	1.593550325	-0.184406126	2.236668929	-1.078240846	-0.370939198	1.681892983	2.963955629	0.474870119	4.13056258	-0.283642712	-0.305552232	-1.361176121	1.644562033	-0.097297063	0.89824007	0.071209783	-0.786034237	-0.318104459
ENSMUSG00000032350	P97494	-1.244023447	-1.855937925	-1.635414707	-0.401795619	-0.418829149	-2.376125129	1.652619567	-1.2164554	1.554737547	-0.116818257	2.541813728	0.721213174	-0.113754499	-1.642224463	-2.232388617	-0.243693473	-1.768600639	-1.48645234	-1.427894276	-2.452253224	-0.215112713	0.729440034	-0.927515795	0.215105871	-0.306169669	0.084564398	0.759624825	-1.128886871	2.064422033	-0.440904158	3.585211623	1.16615401	0.94977381	-0.43240674	-0.605768598	0.362754946	0.62427522	-0.517330865	0.12103615	0.381425021
ENSMUSG00000020553	Q5SV41	-0.247368466	NA	0.357748772	-1.560441586	NA	NA	NA	NA	0.931911723	0.521786993	2.736988206	0.267940095	-0.411749229	0.111005237	NA	NA	NA	NA	-1.323266919	-0.705724716	-0.763478144	-1.561091539	1.528193176	-0.930432993	0.215440149	0.823581436	-3.223715212	-0.043995401	1.676300669	0.753294451	3.631905744	0.067756349	-1.297609407	-0.842032638	0.546097506	0.276173268	-1.058379385	-0.052949571	-1.844888333	0.99322444
ENSMUSG00000044986	P52196	1.785997178	-0.385101495	1.217815323	0.158818894	0.284936416	-5.351901621	-1.045492925	-0.391731905	0.890375571	1.526804523	2.991943497	0.582257757	0.1519992	0.088534076	-0.135020941	-3.352416975	0.129850681	-0.730600309	-0.988268357	-1.414164556	3.365188644	-1.086291533	-0.11075574	-0.009527022	-0.242444876	-3.818103223	2.321206597	0.290716082	1.639701714	-0.425095272	4.713907399	1.397543077	2.109481609	-1.501287661	0.449821647	-0.805978255	3.593473357	-0.050955489	-0.163802492	1.896593727
ENSMUSG00000054072	Q9QZ85	1.152869036	NA	0.698471007	NA	NA	NA	NA	0.152123497	0.073209051	-1.155229804	3.043243298	0.959932464	0.828252977	NA	NA	1.496574951	NA	NA	NA	NA	-3.230123131	-0.574726129	2.684207023	-1.459404771	-4.361284761	-0.294094279	-1.770067123	2.238190255	0.196669635	0.966395991	5.094324061	0.625847193	-2.298304941	-1.153142526	0.774116304	0.217974723	-3.531874139	1.660493044	0.038317607	0.730308016
ENSMUSG00000028179	Q8VCN5	-1.659494316	-3.067380076	-4.201289982	-3.880979819	-0.935580561	-4.05767342	-2.869673268	-1.496822833	1.440003472	0.381176891	3.148397362	-3.240533221	-3.942586283	1.241437946	-0.506588703	-5.314194794	-2.441144517	-2.619219094	-3.216318014	-2.050534147	1.408701428	0.122445849	-0.637601553	-0.882019728	3.342203131	1.170208957	1.322761067	-1.20763444	5.124615519	3.782461464	7.705730079	-0.027364805	-0.870847434	-0.466718564	-0.257857807	-3.099401607	0.843211192	1.310945251	-0.548325083	0.868006124
ENSMUSG00000019987	Q61176	-0.641309983	-2.496318883	-4.61035276	-2.911327169	-2.215663207	-4.156018278	-2.566614913	-1.173938184	-3.830772344	-4.679442605	3.45802567	-2.363045211	-2.529007894	-2.489516307	-1.303119457	-5.972190576	-2.380890195	-3.246106165	-3.961289683	0.306051865	-2.174243198	2.783123672	0.471732219	0.240241879	-0.202311335	5.052291575	6.131249317	-1.924764414	-2.338253811	-0.187369507	10.65984381	2.174809988	2.177434875	6.393588175	-1.481947769	-1.525535345	2.067113453	-0.731410407	0.201112744	7.2025556
ENSMUSG00000021076	Q9QZB7	NA	NA	0.521249445	0.25908444	NA	1.978181068	0.848847261	NA	-0.461632619	0.573385842	NA	0.725791072	0.082158273	-0.606809404	NA	0.697184087	NA	0.508459864	2.509330896	NA	-1.596984847	2.634602842	1.787137362	2.111666172	-2.369335729	1.281325479	0.181822248	0.433543979	0.392280753	0.047043514	0.103277254	-0.572068007	-1.449218348	0.799049115	2.760706421	-1.089018441	-1.876581622	0.056755727	-0.081000786	0.377321322
ENSMUSG00000055301	Q64437	3.300835479	NA	NA	NA	2.156585901	NA	4.836033628	0.496209409	-1.953251195	NA	NA	1.885171864	1.116923722	NA	NA	NA	3.722282322	1.034243507	NA	NA	4.007041388	-0.593250443	0.815914539	-4.18659357	0.372437338	-0.308714138	5.229075889	2.591769645	-0.075399546	-1.602179087	5.598829777	4.510324384	0.500306689	-4.919021679	0.910597573	-3.920892562	6.715683775	-0.585586817	-1.798659338	-3.33093889
ENSMUSG00000016494	Q543B6	0.408019426	1.742835458	NA	NA	NA	NA	NA	1.929461274	NA	NA	NA	2.231880252	1.22605826	0.60402252	-1.450158944	-1.857683723	1.474200938	NA	0.39250188	2.436049638	-0.523189476	0.851446981	0.866123617	-1.358357922	-1.533084867	1.021537577	1.093605152	2.422450351	0.588725347	-0.621820561	-4.297678081	2.015276076	1.336492108	-0.097476632	1.788204793	-1.171524833	0.228789958	2.603006283	-0.614151539	3.04085211
ENSMUSG00000027435	O89103	-0.426044075	NA	1.265853889	NA	NA	0.596021907	-0.351478423	-0.157034111	NA	NA	NA	2.82861303	0.336832229	NA	NA	0.361621033	NA	0.571666395	NA	-0.372302311	0.440085016	-0.879778492	0.942650546	-2.12128704	-1.624644176	0.784768339	-3.268856975	2.38986834	0.290043808	-0.804954161	-1.799615147	3.507388868	0.698392909	-0.546914213	1.289715686	0.726509236	-0.735663143	2.319107936	-1.334193201	-1.2474558
ENSMUSG00000003031	P46414	NA	1.454258776	NA	1.295434814	NA	NA	0.536664424	0.670807881	NA	NA	NA	NA	0.539294774	NA	NA	0.291708244	NA	NA	1.410952403	0.814655791	0.475809336	-0.002053149	-0.526250974	0.114996916	0.078585085	-0.164975821	-0.72663362	-0.444947707	-0.557451234	-0.727541177	-0.751566296	0.116416413	0.249266346	0.539786729	1.260786767	0.968474247	-0.183839169	-0.771779023	1.358884779	-0.873690264
ENSMUSG00000037852	Q00493	1.390348076	3.273448738	-2.974872829	2.29996795	1.015764511	-0.467064014	0.27080729	-0.621117629	NA	-0.373274652	NA	NA	NA	0.890136332	NA	NA	1.692844026	-2.471574417	NA	-1.225087001	3.173437491	4.957154593	-1.983308754	2.842121217	0.728186583	0.159364266	5.715720415	1.515719407	-1.72688897	-0.149155445	-6.74328774	-0.872709593	2.604425511	7.640644209	3.435849118	-2.890868812	1.647870708	-0.089037531	-2.802167624	2.736590947
ENSMUSG00000044447	B2RY04	0.796292081	NA	-0.010824296	-0.095139849	0.413442196	-0.651697546	-0.087788397	NA	-0.535912542	0.84676357	NA	0.44932773	-0.313522903	-1.492188213	-0.484392252	-0.146065315	-2.216800102	-0.134947203	-0.490026862	-1.032709656	-1.020807778	-0.412918477	-0.095579446	-0.152548555	1.747614279	-0.150237756	-2.384098658	-0.424295602	0.309824188	1.753886618	0.524834917	0.226811972	0.304174859	-3.680180868	-3.569709172	0.617852388	0.618114998	-0.178134637	-1.045835571	-3.234712164
ENSMUSG00000003410	Q60900	-0.073051354	2.657075091	NA	3.099106496	NA	1.481776289	NA	NA	NA	-0.215779046	NA	NA	0.431352734	NA	4.754872072	NA	2.471219693	-0.123616669	-0.076642591	0.718345255	2.128879917	7.341777533	0.78307584	7.6935506	0.533771187	6.109246018	3.409844825	-1.391028371	0.481477786	0.022094501	-3.178537007	-2.476710625	0.696286681	0.281357866	-1.363249225	-3.253291543	0.635614913	-0.386252073	-0.284010241	-6.227619423
ENSMUSG00000032766	P61953	0.117264092	NA	NA	0.776172085	NA	NA	NA	1.695353264	0.093053498	NA	NA	1.953164279	NA	NA	0.332406244	NA	0.20062852	0.536762526	NA	NA	0.124146825	0.186850774	3.244387426	1.162839495	0.087871543	-0.558774892	0.381242365	0.259317039	-0.305679254	-0.130200167	-0.558888394	1.590788048	-0.231798253	-0.8626786	1.659755082	0.006852208	-0.095012126	-0.300896516	-3.273198087	1.424886617
ENSMUSG00000032329	Q9DC33	0.026748817	2.226506663	NA	-0.099353468	NA	2.017308451	0.666183301	0.331271992	NA	-0.428233162	NA	0.212372541	0.621230111	NA	NA	0.121721866	1.25285524	NA	2.133971231	2.828651339	0.069243588	0.648607645	-0.94043186	0.430006284	-0.785746841	0.90117156	-0.106242854	0.003630234	-0.134622769	-0.676228276	-1.03739656	0.007151888	0.360902248	-0.896989258	-0.617570739	0.320193329	-0.553538049	0.09823007	1.00951349	-0.430949986
ENSMUSG00000030605	P21956	-0.262207937	NA	-0.117232363	-1.404326337	NA	NA	1.831208259	1.211541922	NA	-1.956548171	NA	1.694563152	NA	-1.257385499	NA	0.869453757	-0.024473313	NA	NA	NA	1.738393379	-0.69989195	-0.79486336	-1.689229148	0.530257528	-2.440566208	3.922068595	0.569482358	0.170798588	0.562961955	-2.42084554	1.414382766	1.48349271	3.218580585	-1.612538554	3.212374496	1.244358286	1.203766306	-0.376391846	1.311185185
ENSMUSG00000024436	Q99N84	NA	NA	NA	NA	NA	-5.909473327	NA	NA	NA	NA	NA	NA	NA	-0.991271305	-0.674168974	-3.469052236	-2.838548353	-2.090834722	-3.073204546	-3.363290101	0.149996102	-2.01896896	0.166112479	-0.873001232	0.445462625	-1.908919763	-2.601273526	0.578154762	0.218842386	1.041347182	1.16167317	-0.939322071	-0.335808941	0.150646223	0.820017902	-0.167420182	0.127161296	0.672531661	-0.31109455	1.109870354
ENSMUSG00000037499	Q9CQ45	0.517652507	1.694242763	-0.633465741	-0.412302905	-0.636256918	NA	NA	3.053398324	0.499503851	-1.367175115	NA	-0.269954849	0.510097828	0.995165716	3.72838717	-1.098355924	1.011633244	0.619826494	-0.547538135	2.354064409	2.553708548	-1.429734788	-0.113175606	-0.489015025	0.958411853	-3.265585373	2.166096662	1.139330784	0.400930191	-1.072982155	-0.98557689	0.826749188	1.628771029	2.371773887	0.58456603	-0.371619628	1.878025473	0.575796251	-1.071816646	2.991228846
ENSMUSG00000030559	Q5FW76	NA	NA	NA	NA	NA	NA	NA	NA	NA	-0.890603222	NA	NA	-0.313282012	1.258496422	2.03245676	-0.311600502	0.656992076	0.909172047	0.340703911	0.924830475	-0.507213526	-0.158894776	-0.498668031	-2.304778926	-0.524054408	1.099169317	0.121285884	-1.350844147	2.876124069	-0.283300638	-0.652925955	2.503037746	1.250017796	-5.817955712	-0.142492755	2.061058753	3.694568942	0.765204133	0.660700335	-2.389500414
ENSMUSG00000033220	Q05144	-2.512837132	NA	NA	NA	-1.653798338	-3.49329539	NA	NA	NA	NA	NA	-0.877334669	-0.509190714	-4.188804185	-0.418846397	1.927364113	NA	-1.499809902	2.21356392	NA	-0.287620353	-3.396129861	-2.728983702	-4.609095179	2.120379941	-2.499150319	-2.31889526	0.055184962	0.036501218	1.814682831	0.214605697	1.707789145	-0.144642848	3.828870253	-3.558451662	5.933728984	0.793923217	0.346317814	5.356739388	0.462174809
ENSMUSG00000024597	E9QM38	-0.611396003	NA	-0.361912792	1.17405611	1.560664642	0.601149437	-0.102914125	-0.30665647	NA	1.952266691	NA	-1.145787726	NA	NA	NA	-3.908161968	NA	NA	NA	NA	0.750397863	1.633734278	-0.602742445	1.349355432	1.003338342	0.79455865	-0.309770336	-1.023448772	-1.049873791	1.001283286	-2.301693146	0.661570724	0.171234785	-1.854291254	2.293836991	-0.489716011	1.269127922	-0.517632457	-1.804320276	-0.461509241
ENSMUSG00000036983	Q8JZM0	0.415556686	NA	NA	NA	NA	NA	NA	NA	NA	NA	NA	NA	0.076560428	-0.879214481	-0.660636158	-0.969331518	NA	0.615807363	-0.985579369	-1.46577174	-0.8862944	0.811111587	2.239608046	0.79456364	-1.354062091	2.131044766	-2.071856639	1.215250955	0.675687267	-0.00445618	1.441225549	-0.598221505	-0.928512191	-1.82777643	2.938773032	-0.4628586	-1.572249848	0.274454697	-0.24674012	0.03821457
ENSMUSG00000032011	P01831	-2.682027883	1.135232208	-3.104785055	2.965182534	-0.608708516	NA	0.415602296	-1.827265069	-3.939226776	-3.523701383	NA	-1.571306535	NA	NA	NA	NA	NA	NA	4.078545999	-1.774803964	-0.066118352	3.948080463	-1.316743534	3.703195839	-0.035333526	-2.115290978	3.955118122	-0.22591915	-1.39792943	-0.151875623	-2.469145902	-0.453975515	0.526853273	3.018365523	-0.087559464	2.589818076	0.319347927	2.017722357	5.915179142	3.897633097
ENSMUSG00000079523	A6H6H4	0.215682176	1.113390701	-1.925239354	-0.387143576	NA	NA	-0.829382553	NA	-0.511267711	0.017407462	NA	-0.020316541	0.240025437	NA	NA	1.935577991	1.171444688	NA	NA	NA	-0.557985122	-2.227685075	0.441660315	0.829555309	1.466544869	-0.17025332	0.144595703	-0.76860356	-0.614901598	1.074173817	-1.97849167	0.642403828	-0.089733825	4.611132483	-3.275413392	2.36793569	2.383221835	0.067447175	1.331411534	6.194191361
ENSMUSG00000030137	Q9JJZ2	-0.644666425	0.940131009	2.983426807	2.819315289	-3.24853958	NA	0.710300442	2.697052705	-2.487958117	-2.925643178	NA	0.642605138	NA	0.619292615	0.661009755	-0.519231052	-1.189276128	-1.899025138	-2.0344671	-2.167760329	0.101740148	1.927455953	4.370301858	2.079519275	-3.266460679	-1.352949869	1.465515459	5.327565328	-0.477041957	-3.024926442	0.312386873	1.631928468	-2.145765362	-0.052254254	7.365936786	-0.109463021	2.112629467	-1.219586035	0.86605615	-4.214065246
ENSMUSG00000041607	F6VME3	-4.855218847	3.840564133	-4.155874499	2.396417853	-4.530297745	-7.412561894	-1.897844581	-3.37582654	-5.469359714	-5.058544945	-6.695574131	-5.546078975	-6.022280762	-4.120161058	-1.11315379	-7.187210396	-5.336053778	-4.924410478	-5.585770801	-4.644317938	-0.575541266	5.404892177	0.457868828	6.444226474	0.050852445	-0.700505508	2.601355824	-0.802127337	-0.785699602	0.411043843	-4.110040662	0.533407782	-0.183118047	2.708553392	-0.284713208	1.214663821	1.162181498	-0.387000535	1.623962168	NA
ENSMUSG00000028773	P11404	-3.389718359	0.309943769	0.832381126	-2.216310788	-4.31795501	-5.935628828	0.897990761	5.589580291	-0.767209217	-5.208234824	-6.350608424	-3.163600055	-4.219730761	-4.653801358	1.790741063	-6.966392003	1.119588115	-3.874635595	-4.70053455	-3.090074975	-0.279915783	-4.274958098	4.548785917	1.603480931	-4.626059689	-6.8053899	2.899390854	8.161090712	3.029873178	-3.636064218	-7.364840094	0.850030556	0.986941264	2.359678152	-0.200824159	-4.873247808	3.159626292	-0.019937984	1.740133728	NA
ENSMUSG00000032060	P23927	-4.566489358	-1.641926115	-4.636133877	-3.639094977	-4.892084652	-6.941290642	6.127194093	2.32890763	-2.997772856	-5.199033342	-6.271429737	-4.002526277	-5.696727313	-4.954723674	0.816849456	-7.060920922	-0.429131847	-3.899950059	-4.756157575	-3.013314083	-0.045510113	0.951959205	1.215546332	1.233012807	-0.174041404	-2.060675523	8.777515285	5.951189449	2.643630093	-0.254893829	-2.702455283	2.506805587	-0.133578808	1.51818508	4.390595792	-1.487978604	2.497252463	1.681557091	-0.398530931	NA
ENSMUSG00000025889	O55042	-4.477920184	-1.417699749	-4.775772942	1.579182416	-4.228681949	-4.439428706	-1.106172137	-2.01520178	-5.553243951	-4.411138007	-6.13246185	-5.835241855	-5.545766117	-4.746653071	-0.945241724	-6.139697192	-3.385229642	-4.487080456	-4.03141148	-4.10459687	-1.283163219	8.279599199	2.687907571	5.729200247	-0.726268856	4.574388422	5.044085629	6.021598	1.82561954	-0.219121668	-0.521632789	2.489932279	-1.416196174	3.005600278	1.685972415	6.35181141	-0.707480869	-0.019937984	-0.371207799	NA
ENSMUSG00000031425	P60202	-1.103628399	0.230409611	-1.395130713	3.889444452	-1.886249416	NA	-0.180146611	-2.780636152	-5.225186316	-4.910978001	-6.099998074	-4.015127127	-4.216111678	NA	-1.482082149	NA	NA	-3.759566342	2.385987053	-4.33224812	0.079366454	8.168170046	0.400334383	8.365043005	-0.957340601	1.80728711	2.948081714	1.200571217	-0.211949418	-0.733597927	-1.307521872	0	0.625078147	2.944678936	0.484306937	-0.997536392	0.665927869	-0.093611063	-1.281218193	NA
ENSMUSG00000032366	P58771	-3.835311074	-3.649259402	-2.446041754	-4.918905848	-4.951966119	-3.544250084	0.848277522	5.707386611	-3.91537102	-5.397663314	-5.864399928	-3.473770668	-3.344221793	-3.817455534	8.144071901	-5.159669591	-1.743460153	-4.162308123	-4.399542253	-0.365795411	-1.548411087	-0.224019914	-0.054677983	-0.979358895	0.119062239	0.454940109	7.684791011	4.464794032	-1.575180336	0.833827484	-2.783377341	0.070373295	0.021706806	3.739214987	7.530378096	-1.354668789	0.945255896	-0.146915239	-1.152686191	NA
ENSMUSG00000046056	E9QPB2	-2.534000337	-3.307363658	-3.415123614	-4.561679933	-3.820197283	NA	-3.408546413	-1.723204481	-4.167397826	-5.145083481	-5.846019777	-4.554611843	NA	-3.411911088	-0.077504143	-6.164884841	4.633248601	-1.72170411	-4.086827704	-1.795034756	4.170478975	-0.180043995	1.877553401	1.383188326	-0.957771059	-1.572972273	-0.88221189	-0.117844923	-0.20463535	-0.773643126	-2.38240072	3.27091032	1.371563525	-0.161255786	-0.284713208	-0.481351967	5.545513475	2.833033127	0.668994894	NA
ENSMUSG00000000308	P30275	-3.71836116	0.727667987	-3.17989948	0.858850439	0.150133852	-5.608869382	-1.014671875	-1.600094149	-1.276246918	1.72459972	-5.819728844	-3.656612907	-4.257312795	-4.1432216	-0.597418316	-6.521704747	0.665588065	-2.205983689	-3.664237631	-1.906357757	0	3.900777163	-3.527285298	4.886792089	8.424472726	-1.707055529	6.303281703	-0.916287393	3.207352244	6.742871386	-2.726397458	1.873649028	0.427569051	4.80587732	-3.480965285	-4.05742685	6.950478036	-0.315880554	1.578375687	NA
ENSMUSG00000025150	P08074	-4.143639498	-3.767047624	-4.111769798	-5.432964225	-4.703436028	-7.631462288	-2.912822236	-1.928415352	-5.174591879	-5.183066835	-5.737978612	3.91460196	-2.895894044	-3.919862379	-0.536455915	-5.866964897	-2.720341093	-2.325290013	-2.438773546	-0.010202432	0.568961735	-5.074558328	-0.408411611	-4.546231622	-2.18077286	-4.942025117	6.989955594	3.883252789	-0.043807974	-2.581158433	-5.210244014	8.244996143	2.162583413	-1.073069558	1.740959877	-2.371678503	2.269407567	2.584966265	3.321171982	NA
ENSMUSG00000023031	Q91X79	-0.855532013	-3.303826109	-5.104432799	-4.944372136	2.820273007	-6.648593722	-2.482008687	-1.996092076	-4.20168029	-3.908145803	-5.676574568	-5.299232701	NA	5.459631007	-1.519503201	-2.977854664	-2.165555997	-2.572302856	-1.858089642	-3.734981721	3.180292176	-2.471374984	0.026795003	-1.475254219	8.212193653	-4.523266345	5.392143188	-2.960223656	3.941980109	-0.105852627	2.202054993	-0.589476779	0	NA	-4.334542953	9.444791713	4.744948396	1.580432922	-1.092931571	3.99813196
ENSMUSG00000047730	E9Q0B5	-3.256304505	-1.91937841	-2.906413806	-3.280497453	0.078088889	-4.523966791	-1.822178267	-1.393109614	-4.071842451	2.953509408	-5.493192094	-3.680712072	-3.48784375	-3.179646964	-0.62063623	-5.373948192	-2.614163777	-3.672564857	-0.428808382	-0.073213338	-3.579503864	-3.516587332	-3.271398086	-3.333347886	11.21127515	-3.84348574	3.745271146	-0.076268488	2.262389455	10.8309194	0.701662819	2.946054798	4.728505324	6.661020536	-1.358829462	-0.202998732	7.647486497	3.806666989	7.394375001	NA
ENSMUSG00000001349	B2RSH3	-3.133279912	-2.849203916	-2.221675002	-4.125179233	3.416766605	-5.0851756	-2.388918127	-0.798856189	-2.850741475	1.809603252	-5.437252977	0.051792151	1.468913771	-3.555277138	-0.652157787	-1.8234505	4.065345317	0.848830592	-4.747891127	3.760332911	-1.748156649	-3.402003783	-1.227897635	-3.002299671	5.944789778	-0.137020276	1.264253297	2.735653469	-0.12743525	5.898604469	-3.359435483	3.997589044	5.688922845	0.044762272	-2.485254013	1.017126781	8.457029174	4.878507489	-0.548348266	NA
ENSMUSG00000028464	P58774	-2.666828983	-3.50222594	-1.293651528	-4.546679692	1.90899538	-3.476375637	0.360405936	-0.962905069	-2.40139377	-0.35822216	-5.298579898	-1.591156299	-0.439384916	-2.692986462	6.473473512	-0.776119868	3.039647787	-0.967456837	-3.587534002	2.180593519	-1.455589042	-3.380945748	1.155608062	-2.51148095	-0.067298652	0.17126535	4.302183389	-0.076268488	-1.044904602	0.524661301	-3.80044526	0.296365478	0.371264575	0.832303873	6.82047066	-1.754151688	2.334313001	0.268277527	-2.879679936	NA
ENSMUSG00000032085	P37804	-1.812344387	-2.231843556	-1.597333146	-3.707608705	3.623191746	-4.824427911	-1.834112764	0.10805623	-1.514872078	1.507672578	-5.268569522	-0.436756425	1.229703739	-2.295996672	-0.347294688	-0.642119119	4.459664156	0.642971828	-3.310402982	3.47955128	0.264797925	-3.26434569	-1.963517567	-3.042282969	3.285217167	-1.408115486	3.488030353	1.099417419	-0.12743525	3.413315345	-2.11649594	1.755637995	3.588326005	2.375442658	-1.260850421	1.440203466	5.858901476	2.766377791	-0.311206435	NA
ENSMUSG00000030554	Q70IV5	-2.488030015	-0.723225425	-0.559245678	-2.573648983	2.882673909	-2.78864383	1.386343729	-0.570502818	-3.456859201	1.046568073	-5.178256827	0.875366579	0.117118631	1.66779205	4.115001965	-0.705833065	4.277129108	-0.026304612	-1.502910377	2.031894333	-0.222515619	0.71662777	0.0416213	-0.157856775	1.128593954	-1.651481755	1.797725634	-0.802836903	-2.679773865	1.675555118	-3.625969449	1.372455525	1.085317034	-1.323037563	6.280588414	-1.665607679	2.290420665	-0.019937984	0.2073012	NA
ENSMUSG00000002565	Q60604	-2.730598762	-3.45569429	-3.650606948	-3.989701669	-2.694291181	-4.319554753	-1.138663717	-1.238671497	0.351350654	2.590134796	-5.173621505	-4.736739318	-3.450270736	-2.727135018	-0.45974539	-4.452554756	-2.413662046	-2.800771926	-0.974216032	-2.725062586	-0.545306389	-2.622203542	-1.502545178	-2.480837049	6.087462841	-4.074632832	3.418860673	1.499939343	5.076541219	5.826090822	-4.241765604	-0.448750891	0.246140649	-0.184371823	2.11489541	0.48686588	-0.088127217	1.749698983	2.828399815	NA
ENSMUSG00000030672	P97457	-4.265894199	-3.720169946	-0.958776252	-3.279513017	-5.534407136	-4.460661639	0.60315089	-2.09099047	-4.687013606	-5.539268217	-5.113067145	-5.734411311	-4.988758076	-3.306618011	7.72474871	-3.20319984	-3.120696397	-4.170073485	-3.792164892	-4.214580494	-3.1126028	-2.808678169	6.316094327	-1.434140071	-2.430177554	3.85736176	12.54290525	-1.515200712	3.201804747	-0.215096112	-1.862136757	3.718714722	-2.68269956	5.846612883	13.89193746	1.68791526	2.935651717	-1.897876082	2.695539054	NA
ENSMUSG00000022519	Q7TQ48	-3.753549146	-2.65131569	-0.604903485	-4.167068842	-4.783907171	-3.552726787	2.399638716	4.700881093	-4.43719691	-4.360615142	-5.103747196	-2.674599307	-4.570731944	-3.78259074	4.2142412	-4.457964072	-3.342120084	-3.72046539	-3.564155332	-3.525847858	-2.040783717	0.753776032	2.697404032	-0.039891671	-2.658387085	2.858422286	4.20565959	7.211901612	0.426676653	-0.670190112	-1.89390963	1.758754773	-0.613927352	-0.947176312	9.489753237	-2.484111435	0.034095765	-0.110710387	1.264411153	NA
ENSMUSG00000027805	Q9JJV2	-0.850827336	4.009207031	-2.608944667	2.192668598	-1.172279303	-0.118941612	1.099785596	0.907538655	-0.18832014	-3.538788119	-5.053556957	-2.409656817	-0.852434197	-2.918229155	2.530329263	-3.315696179	-1.423135317	-0.881932708	-1.351282095	-0.639567475	0.888309315	5.086896615	-0.408411611	4.309622828	-2.678997184	2.479122972	3.977714968	1.776671892	1.616326301	-1.635797096	-2.421249781	-0.50099988	0.545161595	1.887755999	5.288271381	-2.019294707	-0.97892058	0.534840048	-0.609440814	NA
ENSMUSG00000056055	P20443	-2.902473561	-3.265021363	-3.476336131	-3.173290593	-4.336764288	NA	6.44645893	-1.491536607	-4.4851127	-3.958021744	-4.948628121	-3.071852344	NA	NA	-0.525666619	-4.285036481	NA	-3.731427655	NA	-4.537209603	1.270103545	0.840673836	0.808329106	0.435177618	0.472155192	-0.178796047	5.622920684	-0.076268488	-0.866727343	-0.976303501	-1.153283741	-0.004409465	-0.410417204	-5.734869792	-0.50792096	0.803972118	-0.856980125	0.094093876	1.99714125	NA
ENSMUSG00000061086	Q9CZ19	-3.808467646	-0.616349152	-3.312960903	-4.012055048	-3.957216334	-0.964273404	2.290795439	6.535705501	-4.231541707	-4.137294017	-4.948275276	2.320294434	-3.283110975	NA	1.668176887	-1.522039078	-3.464989741	-3.933333388	-2.909430056	-1.704308652	-2.449143882	6.85211707	0.781794035	-2.43478163	-1.652783584	3.903525184	3.000440893	7.753803864	-1.678249524	-0.699769505	-2.456659017	4.228160939	0	1.721702452	1.197347857	1.204858271	-1.724036983	0.776948155	2.241253769	NA
ENSMUSG00000026817	Q9R0Y5	-1.429519069	1.407621961	-0.515370797	-0.022901426	-2.029621548	-4.223176214	1.180418321	4.155946957	-1.235605702	-3.895262068	-4.902501582	-2.074332704	-2.528333831	-1.364782984	6.19092872	-2.854810559	-0.139466946	-2.050846767	-3.201865752	-0.808107285	1.692549496	1.007361347	1.844182156	1.504421435	-1.208531374	-0.971923683	3.803472116	4.993904924	0.566861896	-1.573153781	-5.337479172	0.845556715	-0.266328222	3.055125995	6.878202927	-1.254692431	1.741852426	-0.019937984	-1.058611704	NA
ENSMUSG00000053964	Q3UL35	-3.938876814	-3.2558962	-4.164720057	-5.348857248	-0.03900703	-6.03604235	-2.799633426	-1.741456217	-4.588243331	2.538066521	-4.895789832	-4.44498104	-4.809718334	-4.744978849	-0.688681615	-6.580530062	-1.88459477	-3.863068447	-4.96492612	-3.675176439	0.297148928	-3.662871352	-0.958250488	-2.69605537	7.459043668	-4.365278895	2.120577556	1.884847392	-0.12743525	7.685041504	-0.061379921	-0.040596118	0.139926279	4.547119771	-2.467145632	-0.129426566	5.270356015	0.214996845	0.058648102	NA
ENSMUSG00000022186	Q9D0K2	-0.588970226	0.07758622	1.38636961	0.52255658	-0.705933561	-1.380720148	0.35519276	2.43209773	2.293584182	-1.057246161	-4.888265109	-1.282307338	-0.698809243	-1.39252776	0.785299761	-1.599781471	1.056173389	0.47362572	-1.550060705	-0.691576252	-2.220720019	2.474015358	2.415407611	1.69914906	-1.786682403	1.151632269	2.342378325	3.608440998	3.261763371	0.328823815	-5.009406144	-0.931127003	-1.621319952	1.179059083	3.637952016	-1.674272009	-0.088127217	0.656435941	-1.130912349	NA
ENSMUSG00000074218	P56392	-1.271626129	-3.508825668	2.82915228	-2.919294485	-3.660478538	-7.683561127	0.877313822	5.094680046	-1.253785749	-2.002091399	-4.829632232	-3.821862905	-5.203859146	-3.994586145	0.844957748	-6.50506058	0.916425596	-3.281281899	-3.774897701	-3.833088391	0	-1.812561112	7.452959942	-0.916676612	2.287494448	-3.213460101	3.227800724	6.384540006	1.541552099	1.995274626	-2.391481189	-0.338432405	-2.765654074	2.529417002	6.204172373	-3.797441633	0.94378675	0.49968941	0.382682564	NA
ENSMUSG00000025007	Q9Z110	-1.778227183	-2.240822809	-3.867482019	-1.754169101	0.409802959	-0.294914703	-2.202856436	-1.987847583	-3.745521032	0.031030053	-4.812619657	-2.76779862	-0.028704218	1.864635387	-0.316773842	-1.221564482	-1.615041435	-2.851817989	-1.171549082	-0.936356389	0.083158094	-0.224019914	-3.29266508	-0.230974529	2.830750252	1.462713545	0.020877578	-0.408985795	-1.930913905	2.785415523	-3.614867642	-0.659428313	1.864964488	1.386877619	-0.631635224	1.078800948	0.711183316	0.89147483	1.05839166	NA
ENSMUSG00000001270	Q04447	-2.666070567	3.036895481	-2.117010286	2.35111088	0.716160706	-0.283944631	0.909937605	-0.896516644	-3.768904524	-2.09705929	-4.803623215	-2.033494653	-0.33432787	-4.134457166	-0.659579132	-1.83334989	1.292120505	-1.374622952	-3.114089189	0.534828701	0	-1.58183415	-3.498427911	3.669861442	3.676718585	-5.037407253	5.449154303	-0.512084399	0.329404258	1.011428951	-2.893225604	0.130943554	1.888660531	2.790420752	-8.966681071	0.060246962	3.358406166	1.037755147	-1.5220241	NA
ENSMUSG00000030826	O35855	1.521815635	-3.130365318	2.009936427	-3.10728425	0.966864043	-3.019328638	-0.672609088	0.825874646	0.993005552	-0.592894307	-4.801767999	-1.327841179	-0.336937046	3.02014132	0.407034289	-1.029269221	1.414926703	1.595620271	-0.367950597	-1.133964264	1.13513897	-2.723327728	0.375977574	-2.300823275	-0.67639038	-1.465781937	-0.913100552	1.109079268	0.824720276	-0.941153953	-0.211983258	-0.927645961	0.676173202	-0.352165283	0.442553481	-0.018995395	1.634232737	0.844508701	0.766745534	NA
ENSMUSG00000035783	P62737	-2.532042592	-3.018782215	-1.411250682	-1.041468843	2.479795632	-2.339372572	1.49168746	3.172320134	-2.099135677	0.427135362	-4.711729591	-0.639500946	0.629194721	-2.835599612	3.178716097	-1.143083641	2.945217987	0.038562609	-1.118029596	2.098969262	-1.777884905	-3.782672749	-2.002590346	-2.757061429	3.044738103	-1.177612262	4.494998158	2.890553625	0.290820625	4.07114719	-3.666898885	2.278958124	4.132907881	2.818755448	-1.185441287	1.562626274	4.997953111	4.088889314	0	NA
ENSMUSG00000004044	O54724	0.334500314	-1.838764944	1.960229226	-3.494491536	0.663354483	-4.767633439	-1.623026877	3.33805303	-1.494502852	-1.645044274	-4.688828688	2.153498779	0.16813661	-0.029660039	1.289716662	-3.054437887	2.121757513	3.435127897	-1.625830858	2.377614594	2.456683916	-2.646384826	2.494240967	-2.475483953	0.179401759	-2.363799428	1.410307713	1.685905717	-0.520591994	-0.215096112	-2.588107095	2.526145739	2.152072925	1.008214738	1.824278887	-0.269655921	1.908865522	2.836351438	-1.517917773	NA
ENSMUSG00000019326	O70423	1.115651804	-0.685195534	2.955314031	-3.498847725	1.397297247	NA	-1.855441954	-0.991717438	-2.644084093	-1.227506235	-4.681732764	-1.355308675	2.013049344	-2.910932444	-1.141597978	-1.730454059	-0.140743549	5.185519715	0.181998194	-0.29095317	2.413539043	-6.636785708	3.715533413	-4.978409742	0.106968063	-5.767286902	-2.881157561	1.158434172	-0.070132346	0.193295577	-5.831041934	0	2.478376071	-0.914366372	-0.536920003	-1.595484913	1.213389634	4.963415044	-0.324676623	NA
ENSMUSG00000001025	P14069	-1.255044925	-1.706787273	-0.723174244	-3.401640374	1.601764943	-6.088665133	2.243045751	0.49001563	-0.351821889	1.586819593	-4.634082261	1.950623581	-0.095799837	0.103883494	1.876463894	0.453232352	2.238933374	0.20318352	-0.56316134	1.062666228	-1.940574258	-2.510391946	0.144078527	-2.937812003	0.683694505	-3.818431327	4.876539749	0.323551302	-0.64185063	1.372147897	-4.270772628	1.406829596	1.040779121	1.489296378	0.264002533	0	3.773276633	1.411943719	-1.342358626	NA
ENSMUSG00000018411	A2A5Y6	-0.312006984	4.816099456	-2.514841781	2.202128476	-3.644704272	-1.27260587	-1.112457809	-0.234194002	-0.09129587	-4.138403963	-4.601230168	-0.967337594	-3.793403261	-2.032167502	0.664748393	-4.641649856	-2.985605167	-3.299289672	-5.294055623	-2.97880621	4.175067528	5.771224378	2.484334173	5.480858809	-0.511380363	2.574633992	4.005531998	3.544815207	3.887738043	-0.215096112	-0.379206551	4.168169873	-1.590582085	2.571335669	4.826811463	-1.652051208	-0.552298623	-1.088072075	-1.87100798	NA
ENSMUSG00000004267	P17183	-3.346923824	4.169158438	-4.158341492	2.549851733	-3.904837132	NA	0.443806743	-1.381054971	-4.614616084	-4.483783725	-4.599882511	-4.987516216	-4.975260929	-3.485186262	-0.763141706	-5.278371	-3.760998817	-2.34024513	-3.636045652	-2.836439434	1.037910046	6.595761473	-3.135938812	6.906749256	-0.165525178	1.134323878	5.866069311	-0.64707801	-0.718238121	-0.215096112	-4.290196737	-0.480228891	0.731261486	3.631707419	-1.913030068	-0.026733241	0.684032399	1.356222516	0.652335402	NA
ENSMUSG00000028927	Q08642	-2.387446379	-1.881907244	-0.983610096	0.371252591	1.277836535	-3.998680774	0.627088073	-1.507378168	-2.55099461	-3.590440715	-4.597352201	-1.98845458	0.101731124	2.245193017	2.077151585	-0.615881583	NA	NA	-1.201449937	2.455849405	1.060216287	1.060537482	-1.33637968	1.247917257	0.754571187	-1.652127581	-0.438607386	-1.293827839	-0.12743525	-1.104710475	-3.498291177	-0.386268497	1.381979218	-1.63338535	4.433727666	1.814372336	-0.250043422	0.159308159	1.742493688	NA
ENSMUSG00000032246	Q91WQ9	-3.17049112	-2.585961519	-3.308664485	-3.072148265	-2.758576476	NA	-2.638335207	-1.171022953	1.576468975	0.872284505	-4.487342887	-2.388686527	NA	NA	NA	NA	NA	1.562091593	NA	-1.024004826	-1.956250077	1.101034587	-1.661950099	0.270706842	5.172667732	-1.005219062	3.053578736	-0.312492354	6.162247642	5.760930845	-0.623562946	1.575347596	0.773428116	-0.6515292	-0.284713208	-0.653923362	0.190588975	0.780644015	-1.074588579	NA
ENSMUSG00000021798	Q9JKS4	-3.915787177	-3.297910567	-0.861306331	-4.464489204	-2.732484863	-4.243373201	1.212347896	4.435648041	-3.581977756	-3.828960397	-4.481255895	-3.46229717	-4.194775246	-3.02142121	6.887488811	-3.643526405	-1.790355525	-3.19033226	-3.690408106	-3.285792338	-2.75559201	-0.904840007	0.799780858	-0.491756865	3.096003006	-0.254731135	4.68581364	6.883569547	-0.014927582	2.373613931	-5.891184399	2.054085816	-0.824221931	-0.908457057	8.245185901	-2.706681698	2.570290688	-0.994873055	1.162291166	NA
ENSMUSG00000041559	P50608	-0.510004896	-1.989362811	NA	-1.729748812	NA	-1.636740224	5.502372421	1.917774774	-2.748920822	NA	-4.424081536	NA	NA	-1.665021055	5.387845636	-0.256012774	0.060461244	-2.712386981	NA	0.464038844	1.247804924	0.266274866	-4.075546217	-0.618622707	-2.342322007	-0.015547458	2.027131582	1.31640361	0.36963521	-2.187753483	-1.606706513	0.487728299	0	-2.73225685	1.611018732	1.300371246	-0.413813222	0.189979466	-1.258702851	NA
ENSMUSG00000007655	P49817	-0.230564708	-4.098778835	2.622186825	-4.049987618	0.634586574	-3.944671227	-0.650174885	0.266172543	-3.015402753	-1.772756126	-4.42154104	1.731498677	1.055472272	NA	0.578706395	-1.995135649	-1.224729076	4.125910412	-0.901093914	-0.700781134	0.293748791	-1.802384261	4.260851536	-2.821367419	-1.164108653	-1.827005432	1.683924153	2.361136037	-0.12743525	0.14172959	-4.646352275	3.468661982	1.007199458	0.793325238	2.450405828	-1.267888359	0.525660527	4.30156683	-1.196000697	NA
ENSMUSG00000026208	P31001	-1.996490239	-3.442502221	-2.640297728	-4.326564682	2.007434452	-4.599718473	-0.184528357	4.198921136	-2.591403889	0.583323542	-4.391606769	-0.591204857	1.293099036	-2.795465608	1.727198797	-0.486461181	4.072815353	0.120544788	-3.023887584	3.541187253	-1.594012502	-8.297032662	-0.408411611	-3.847911698	2.615539533	-2.724485287	2.598114609	3.894406206	-1.654924938	2.490548185	-3.823437963	1.014292798	1.137454517	1.469322185	5.649670915	0.040399829	4.494438215	0.850311284	-2.057024034	NA
ENSMUSG00000030774	G5E884	-1.489115256	4.060115721	NA	2.239439342	-0.882914355	-0.244051649	-1.785313191	-1.658739133	-0.761741326	-0.085203705	-4.382752459	-2.330977253	-1.279832261	NA	-0.692683531	-1.209579663	-0.899445413	NA	-1.7541232	-1.469366979	0	4.61505795	-2.541006841	4.342326033	1.752871475	2.287196087	0.760709959	-2.914880564	1.042055957	1.717109168	-2.695264766	-0.631825316	-1.390977923	-0.69972485	2.686508277	0.042169558	0.654624937	-1.201993535	-0.119501866	NA
ENSMUSG00000018830	E9QPE7	-2.440990188	-3.494561782	-1.386477068	-3.841791361	3.772655224	-4.384115295	-1.73741748	-1.380777122	-2.442466343	1.30766146	-4.342153279	-0.468955025	2.095913189	-2.333851525	-0.694129737	-1.083916469	1.469589838	1.185699053	-3.593999179	2.046978126	-3.111484803	-1.954901888	-0.075194316	-1.615411152	2.305924035	-2.613334638	1.839616783	1.388131393	-0.273745634	3.552866635	-3.48426614	1.925804083	3.122981817	0.771071877	-0.284713208	0.191750718	3.466618558	3.572029597	-1.026636308	NA
ENSMUSG00000074364	Q8BH64	0.40136294	-3.774613385	2.660889774	-4.092163543	0.660237894	-4.890822326	-1.271353513	0.480564086	-2.351462752	-1.358875448	-4.340607586	2.301107813	0.163670417	-1.302185311	-0.603147827	-2.742718502	-0.338989127	3.781194583	-1.258768983	0.254125337	1.632082246	-3.699196001	2.283228421	-2.956421844	-0.13343375	-2.067267145	0.237315092	1.686709996	-0.12743525	-0.328556962	-3.327686934	2.862591405	1.413979564	0.120418709	0.148388536	-0.033387179	1.29263834	3.50514181	-1.201133739	NA
ENSMUSG00000031972	P68134	-3.918693752	-3.416764367	0.069029024	-3.826082711	-4.854178568	-4.834403272	2.062892225	0.768781402	-4.929426313	-5.080237772	-4.339194653	-2.594736326	-5.470766933	-3.4405062	6.988513332	-5.993062643	-3.432191703	-3.834429752	-3.252358585	-2.910378342	-2.833822651	-2.832780359	4.277237756	-2.453920501	-0.174041404	-1.27783766	10.71035317	6.494174905	3.667459597	-0.126787909	-5.850584677	5.174559548	-0.45746418	5.575855127	11.7480358	-3.537530522	5.97255899	2.600440684	-1.954476875	NA
ENSMUSG00000037217	O88935	-2.862540973	3.872288822	-3.442326934	3.314706795	-1.447253862	-4.37825913	-0.637954525	-1.462497661	-3.455024238	-3.989197638	-4.335892796	-4.651454021	-3.93125027	-3.606071957	-0.905427341	-4.115308623	-2.555157492	-3.575968509	-3.680103311	-3.870552491	3.855137658	7.707870435	-1.788713708	6.400235863	1.954392014	2.59630068	4.039451572	-0.338327054	-1.15998941	0.127093403	-1.42839846	0.31040457	0.758832247	3.717826013	-2.520001274	0	1.823792785	-0.971097774	-0.152442588	NA
ENSMUSG00000030246	P16125	-1.712754252	1.039015441	1.411795173	1.337653457	-2.016020513	-1.873605523	0.315248221	1.894547616	1.867409643	-3.859851349	-4.329537412	-0.998130867	-0.62308968	-3.517167472	-0.533381325	-4.59858465	-0.241863621	-1.634358468	-0.402065285	-1.598882072	-0.612453655	-0.224019914	3.686494627	3.350981631	-2.088955497	-2.299929565	4.829120121	4.947395503	4.521614184	-0.975648539	-4.304631872	1.168419255	1.952807837	2.019408779	-1.466624014	-3.237193095	1.208197158	1.149444913	2.233023727	NA
ENSMUSG00000018339	P46412	-1.333974453	-3.808472589	-1.07796641	-5.014043375	-1.530783306	-4.153605569	-1.071965151	-0.529869963	2.073371803	-3.653119631	-4.327638852	-0.228828451	-1.432747294	-2.398476614	0.026977684	-3.14583327	-2.016245406	0.636433895	-1.85857948	-0.384504027	0.649549049	-3.313880516	3.249702094	-4.489261563	-0.019484718	-1.939458708	6.717238596	1.536758868	7.23954353	-0.926721955	-4.992633698	2.070031937	0.333600907	7.603428086	0.810284382	-0.79652144	0.442156454	-0.019937984	-0.862177124	NA
ENSMUSG00000030659	P81117	-0.525242414	-1.051375451	-3.091147039	-3.719374854	0.003150106	-5.002922042	-1.207512607	-0.626164971	-1.208689084	-0.931709071	-4.324310357	-0.518493671	-0.781850063	3.515277557	0.332827155	-1.429028454	1.43653684	-1.377444037	-1.836287985	0.389349784	-2.587456702	2.891726375	1.298469507	0.571034551	-2.237013216	2.091857664	0.357527609	-0.185974824	-0.12743525	0.064549839	-1.427515091	1.4265614	-0.166128197	2.04100778	0.590265555	0.143713312	-1.218225229	0.452829534	-1.896598935	NA
ENSMUSG00000073557	Q8BG95	-1.370864266	-0.8630294	-1.245159688	-1.220361511	2.275946783	NA	0.655286165	3.442447708	-0.663743052	-0.028736016	-4.242967937	0.374487809	1.435982326	NA	2.294243708	-1.413824826	3.961801758	0.28165529	-1.362964816	4.138646882	-1.467893401	1.148328103	-1.499231838	-0.039891671	0.461636906	-1.303419223	-0.930216307	2.50994258	-1.390453967	1.017170479	-2.298507386	0.063750555	0.7102806	-1.460043808	3.586477949	-0.359442949	1.931546285	0.933599307	-0.135022089	NA
ENSMUSG00000006360	P63254	-1.87408277	-2.429744747	-1.723007616	-3.571421902	-0.625300505	-4.682172602	-1.573465682	-0.665235185	-2.75367017	0.425934535	-4.169463344	-0.021035894	-0.176549282	-1.944303626	1.085398647	-0.085366682	-1.299216469	1.983324453	1.058284336	1.471979227	-2.500906512	-4.632866165	-0.408411611	-3.244700655	4.958320984	-4.120301905	4.092449359	1.23920739	-0.37791271	5.786888568	-2.566613124	2.129887502	1.35405484	5.567068417	-1.087806193	1.692459434	1.183322981	1.981012511	1.814318723	NA
ENSMUSG00000020256	Q8K009	-1.778103203	-2.202035935	-3.344173284	-2.980748957	1.750435586	-3.227495031	-2.089834011	-0.521159202	-2.788025358	-1.782564219	-4.146107216	-3.342388709	-2.751745225	4.070166206	0.358439763	-3.06280635	-0.993655636	-2.662590159	-2.770918234	-1.599780388	-1.43023879	1.814076352	-2.135938812	2.868843204	-0.510774347	1.112152497	-4.026650271	2.915566111	0.371399092	-0.215096112	-2.63812004	-0.134233036	-0.279396995	-0.827390185	2.039664218	0.376762636	2.237172175	0.857600864	-1.108877738	NA
ENSMUSG00000030793	Q54AA2	-2.876765487	-2.258387424	-4.081301338	-4.231747741	-0.459991384	-3.958226137	-1.742120355	-0.20510016	-1.943333822	1.443569756	-4.096956259	-2.163551492	-1.497417516	-0.157229066	-0.51050258	-0.043623867	0.576273398	-1.37906922	1.286160719	-0.466200189	-2.094175319	-2.660028111	-2.93268717	-2.861053816	4.523538174	-2.832349481	1.27418506	0.217389166	0.479056066	4.991793415	-2.250443827	0.392272099	0.324878765	0.707382178	-2.949729218	2.180375038	2.750253927	-0.019937984	3.322458834	NA
ENSMUSG00000000628	O08528	0.140683625	-2.772542658	3.333111247	-2.241023753	-0.98694394	-0.988472667	1.03597242	0.327333498	-3.65959882	0.772255364	-4.088652586	-2.35539443	-1.939838725	-2.250086779	1.423593504	-1.957084374	-2.637370862	1.13329338	-2.028651134	-1.612842864	1.192603909	-0.727304416	5.226364502	-0.570813269	-0.569912343	1.66391287	3.477157462	4.097640195	-0.693542456	1.758462786	-3.056704893	0.686853585	0.162031287	-1.256966508	5.639066753	-0.553039774	-0.088127217	2.162798679	-0.542725948	NA
ENSMUSG00000029752	Q61024	-0.987195029	-2.418058337	-0.059014835	-1.668933797	1.744189124	-1.145741967	-2.048609956	-1.623975869	-3.762877452	-0.682391094	-4.077156303	-2.580656047	-2.4207777	3.590247232	-0.805810824	-1.919552394	0.01129821	0.106255293	-2.085459791	-2.580813918	0.320251047	2.384320254	2.290232175	1.685278059	0.400504168	1.669329496	-0.664496799	-1.194870571	-0.842542682	1.412124415	-1.991481414	-0.336592043	-0.369646584	1.796885195	-1.880061538	0	2.044410568	1.046781428	-1.487058605	NA
ENSMUSG00000026797	O08599	-2.687975294	2.709931916	-3.580945727	3.45354147	-2.88872719	-2.818556101	1.838262254	-1.713089814	-3.671254006	-3.835328599	-4.072710051	-2.004837279	-3.100850031	-4.02783688	-0.560818791	-3.837372614	-2.748531634	-3.187862784	-3.26264724	-3.101428443	0	4.986408451	-1.737531628	5.404812719	-0.198787337	1.156981023	5.611518652	0.830015836	0.012182193	-0.044877252	-2.040346093	1.549844618	0.009257877	4.01333245	-1.394201152	-0.207552188	-0.792059616	0.380910097	-0.739910879	NA
ENSMUSG00000027070	A2ARV4	-2.792568132	-2.788180142	-3.763571773	-4.311784636	-3.901911241	-4.216442076	-2.511637848	-1.362771256	1.635823542	-4.719611138	-4.068412527	-4.02143143	-3.760208763	-3.749369257	-1.091315833	-4.248356402	-2.96257498	-3.456618742	-4.063805075	-3.526258668	-1.405294734	1.55285506	NA	-1.285600565	-1.352872953	2.98306882	2.395895726	1.364657824	10.86558924	-1.571550802	-1.552133829	6.182713103	3.560797324	-4.317134772	-0.058774142	0	-0.474947503	4.025793549	0.531176966	1.85626215
ENSMUSG00000027199	Q9D964	-2.721199501	-2.589701826	-5.05576825	-3.970747511	-1.238717398	-4.81859215	-3.608277263	-1.883276189	2.003008826	-4.83111907	-4.063287512	-5.370705506	-3.532375216	1.145879531	-0.711915671	-3.565126544	-4.292014364	-3.97530364	-4.067966629	-3.627608137	-1.25315617	3.241530236	-1.089872613	3.491219217	-0.828027875	-0.254731135	-1.124545268	-0.585904919	6.919142114	-1.268239207	0.409137976	-0.5582457	1.165892973	2.916854189	0.064591649	1.525584459	-1.949531229	0.618278449	0.20318376	NA
ENSMUSG00000020475	O70250	-3.558276228	-2.989614885	-0.347068562	-3.612092559	-3.898796105	-3.89608498	2.838504588	3.721456031	0.738922783	-4.709193348	-4.000493803	-3.368764037	-4.718067139	-3.043226675	6.570367892	-1.046676141	-3.070900846	-2.767137133	-2.461505118	-3.328835976	-0.4879186	-0.251898034	2.234187885	-1.329256402	-0.003280326	-0.739516752	7.301141907	7.093094919	3.498847946	-0.215096112	-1.435468946	2.190985158	-0.452562806	0.688734868	9.759693195	1.339466728	1.731430411	-1.606449799	2.110337307	NA
ENSMUSG00000016349	P62631	-0.750079174	0.531218218	-1.415587418	2.359357841	-2.979365794	-4.21764373	1.840202874	2.679605969	-4.268654453	-4.105384217	-3.985348152	-3.247404043	NA	-2.026252695	5.055223707	-2.743002887	-3.008908086	-3.320307732	-3.948423278	-3.002971196	2.08134959	5.242853261	0.545405645	6.091182546	-0.806315688	-1.263932388	6.499390767	7.012770868	-0.12743525	-1.341683539	-7.93190704	1.357047727	-5.282149908	5.300295728	7.670058776	-7.247669675	1.237281287	-3.389797966	0.929011334	NA
ENSMUSG00000031748	P18872	-2.625397858	1.400107696	-1.727749159	3.121280372	-1.730424764	-1.421011742	2.114757866	-0.89269038	-3.501819936	-3.749850193	-3.977672548	NA	-2.089131742	NA	NA	-4.158767612	-2.761584088	NA	-3.241793503	-3.506397793	0	4.786495571	0.747291829	3.728396167	0.028424012	1.070659876	1.983462106	1.185726363	-2.340905085	-0.91370943	-5.111751285	0.436113777	-0.192240149	3.697735993	0.075505275	-2.940067925	0.51321526	-0.8800511	-3.569621299	NA
ENSMUSG00000060600	P21550	-2.978846385	-3.490566249	-0.249215385	-3.676004482	-4.957392388	-4.044400452	2.116619317	3.697091572	-4.68822827	-3.258195389	-3.97620151	-3.331238482	-4.819239605	-3.320312995	6.990494389	-3.953023173	-1.937303215	-2.855402087	-2.794452193	-3.596535558	-0.723847172	-2.793624285	1.594261154	-0.379778381	-1.185811835	0.181501028	8.342721404	6.273064851	-0.12743525	0.384872355	-1.548115927	1.438249737	-1.024381483	5.337353667	9.402155622	0.600292921	1.206053889	-0.782002646	1.051942412	NA
ENSMUSG00000023092	A2AEX8	-1.263447685	-1.182464433	0.301139923	-1.590461215	1.887879588	-2.249838575	0.682794506	0.10812126	-1.333191256	0.623862098	-3.964031205	1.934579362	0.321022503	-2.929990694	2.349700399	-1.071075264	1.532164113	1.116585267	-0.679591619	-0.227666903	-1.458186405	-0.800888619	0.792890874	-0.039891671	-0.656625146	-2.160445965	3.536637391	0.551249137	0.419085709	0.142990259	-3.172830267	2.457570131	0.317065936	0.358521589	3.081676132	-2.812407882	1.89542263	0.992787233	-3.400085998	NA
ENSMUSG00000026421	P97315	-0.364221815	1.522434755	-1.668542623	-0.141942084	2.619353658	-2.802064056	-0.720371973	-0.870111337	-0.839785985	0.583951586	-3.940975729	1.597655946	1.21267594	-0.444456834	-0.145227519	0.531022262	2.906826688	0.611174333	-0.179655642	1.992361776	-0.791605831	-0.388700047	-1.88826214	0.659963815	1.059339217	-1.970024167	2.561700893	-0.076268488	-0.288006991	1.831854033	-2.521853134	2.167256731	1.557182822	2.242319266	-3.008114994	1.108416919	3.158337653	1.582636786	1.075929482	NA
ENSMUSG00000041782	P57016	-3.289597934	NA	NA	NA	0.02609229	NA	-1.662149839	-1.78279224	2.29525153	1.476507122	-3.928413756	NA	NA	-0.377858404	NA	NA	2.184087638	NA	-2.807628309	-0.263704997	-3.442339607	-2.442195724	NA	-3.22175766	6.097584422	-1.637237171	3.447988764	1.259914752	4.311882544	5.54262714	0.839971105	1.759750843	0.962542068	1.053416257	-3.076545002	0	5.60657875	-0.240478826	2.151396732	4.414637527
ENSMUSG00000038372	Q8K0C9	-2.802530778	-2.853243257	-3.370475473	-2.825542954	1.598322363	-1.83601725	-2.16175289	-1.791247229	-2.739099308	2.376096994	-3.911945188	-2.699054312	-1.700007432	-0.039662948	-0.515575017	-2.889423561	-0.385156182	-1.891567631	-1.22590222	-0.85617378	0.574936826	-1.548601052	-1.107014593	-0.338504932	4.776884141	-0.377932712	1.094652625	-0.918548724	0.540114654	5.043996225	-1.181102169	0.187720329	1.157824577	1.976688586	-2.338228556	0.124762822	5.363775124	-0.019937984	0.252416322	NA
ENSMUSG00000033953	Q63810	-1.43198853	4.246403945	-1.591594856	2.256503714	-2.033837873	-4.202038697	-1.09001946	-0.2648218	-2.495665733	-3.182197904	-3.903503521	-0.80140955	-2.422035187	-0.376020769	2.67858425	-1.213375082	-0.959273894	-2.036569838	-1.664280691	-0.580477572	2.979674683	3.430771511	-0.154626472	1.326116151	1.782021391	-0.07908759	1.612660386	-0.547289255	-0.53824323	-1.191060528	-0.429346132	-0.161073222	0.547574298	1.045172214	2.73538472	0	1.939982169	-1.120214826	-0.073222007	NA
ENSMUSG00000023959	Q8BXK9	-2.212493565	-2.283082939	0.11205107	-4.092483759	-2.907209424	-5.213758187	-0.345620955	-0.089914928	0.292255042	-1.515744876	-3.892720633	3.282031236	-3.004658655	-2.422920336	0.022106878	-1.899275201	-2.129301347	-2.006148338	-1.419284659	-1.995079786	-1.589459966	-0.955195001	4.142914435	-2.014366469	1.522202745	-3.663964044	0.682001912	2.996636298	1.953824438	2.601580336	-4.241561585	4.160694385	-2.266645003	0.444132147	4.888445664	0.693963423	-1.480553612	0.009167497	0	NA
ENSMUSG00000021196	Q9WUA3	-1.25082476	-1.122946954	0.669023576	1.431172701	-0.131333794	-3.501696529	0.81573034	-1.400892043	-0.842655316	0.53351528	-3.891803028	-0.870326627	-1.349854427	-2.2352284	0.404069767	-1.150295515	-0.781120053	-0.290191253	-0.968081722	-1.703073168	-0.867008846	1.653769477	1.275568223	1.467114563	1.407070065	-1.493419062	1.578197482	0.384122699	-0.101957534	1.756980864	-3.764493722	-0.071556472	-0.94950697	-0.262358921	-2.945815351	0	0.400298068	-0.195425241	0.377057562	NA
ENSMUSG00000068699	D3Z576	-1.849845018	-2.395933517	-0.237597561	-3.292118127	2.348786781	0.262273964	0.974307918	1.122749469	-3.327914155	0.804476136	-3.886377844	-1.473901951	1.935317377	-3.456832661	2.957663937	-2.124156256	0.549429403	1.189355655	-2.547047146	1.820852376	-1.204785948	-1.924587386	-0.408411611	-2.962715356	1.743994785	2.292374606	-1.288189742	4.587253842	-0.997980162	1.773983969	-4.826662862	1.286580889	3.14432058	-2.59137065	5.955759181	-2.487560983	3.664892768	2.893732182	-1.086631997	NA
ENSMUSG00000028328	P49813	-2.109581423	1.90888057	-1.664252824	0.111979729	-0.429941426	-0.839671503	2.319895613	6.014297436	-2.529154042	NA	-3.818763361	2.163074956	-0.256529762	0.523836952	5.063764698	-0.342544494	0.211382674	-0.001478045	0.968692403	0.946269356	-1.205306295	3.023734562	-0.485522031	3.02405186	0.025459985	2.174702216	3.344689877	5.773864364	-0.951125115	-0.166650062	-3.736641495	2.621237896	-0.600367475	3.622129094	7.677594807	1.245276419	-0.088127217	-0.218044629	-0.508981179	NA
ENSMUSG00000032186	Q9JKK7	-2.660211664	4.639553188	-2.755977742	2.236282264	-1.695157444	-1.315571893	-0.576083152	-0.395998914	-3.548443856	-3.842155385	-3.809173453	-0.582459946	-2.950023541	-0.132985839	-0.550514756	-1.86361273	-0.773135208	-1.607343524	-0.798051913	-0.169392427	0	6.98970298	1.188242585	5.706805993	-1.989907142	3.434225144	2.531943377	0.839390501	-1.443693648	-0.382572608	-6.459870789	2.891211771	0.110451875	3.172995669	1.18196548	-0.917652429	-0.36561095	1.933883807	-1.894408299	NA
ENSMUSG00000034127	Q8R3G9	-2.880079397	NA	-2.952855392	NA	1.953607841	NA	NA	NA	-1.141989929	1.906663805	-3.796777254	1.044428694	-1.385694731	NA	-0.00854947	-1.998842032	-0.429511651	-2.15139723	NA	-1.588568176	-3.682883981	-2.253428468	0.088622317	-3.454454173	4.071897213	0.248338553	2.333749505	-0.220411474	3.678008468	7.298673749	-2.095382951	4.368718983	0	3.730250756	7.254531951	-0.053593582	5.112721174	2.105069129	-1.424567461	NA
ENSMUSG00000021390	Q543C5	-0.066979026	-2.290183443	0.508593057	-4.108726258	1.269929572	-2.487590384	2.764305781	0.873012911	-2.13514825	-1.345649088	-3.770562681	1.6723448	0.985050593	-0.469812679	2.075930376	-2.182922143	2.370634872	3.011608377	-0.613780968	2.039270502	-1.215277934	0.446057379	2.503331699	-1.891761337	-2.584962501	-0.983934522	0.860409823	2.371115125	0.384621373	0.173224344	-3.523485159	2.570079396	1.202698533	-3.255084285	2.975422176	-2.93104027	-0.088127217	1.55385956	-2.437353845	NA
ENSMUSG00000005397	P10493	0.411915575	-2.209023789	1.276975522	-2.137975096	0.411129564	-2.415867364	-0.251082121	1.643374236	-0.274527545	-1.653319118	-3.754097645	0.967732303	0.432504184	0.050548449	0.091128622	-1.731733771	1.637046616	2.428805509	-1.216994094	1.203308165	0.13484424	-3.188531776	-0.297322607	-3.08243614	-1.428894068	-0.101039529	0.062780572	0.521861346	-0.12743525	-1.46116812	-2.110724182	0.513754675	0.674684385	-0.524646975	0.029987927	0.100441229	-0.206904926	2.680580556	-2.419453022	NA
ENSMUSG00000021388	A6H6K1	-0.286335369	-2.288156914	2.003911112	-4.434860309	3.370059416	-3.946121821	2.079751614	1.138456091	-1.731305858	0.412871933	-3.746200111	0.519744066	1.119458049	0.590580605	2.128037905	-1.787070064	3.23965791	1.083321531	-0.793328361	1.81122459	-3.090323178	0.903916954	5.574267917	-0.039891671	-1.533428814	-0.358409452	1.353762437	3.125988742	0.201586765	1.904724445	NA	1.844708849	-0.338491843	-2.508101887	4.846444206	-3.403547284	0.185798891	2.755378439	-1.659825682	1.763862821
ENSMUSG00000025351	P41731	0.131871869	NA	NA	NA	1.081733314	-0.928145136	2.239199237	-0.278007171	0.372295363	0.496388734	-3.74162424	-0.390747528	0.857052563	-0.419801955	-0.235300163	-0.171911642	NA	0.165310001	-0.574401459	-0.052476032	-0.033542822	-2.708793042	-0.069974236	-0.039891671	0.919326831	-2.642061889	3.318317541	0.989945917	3.619891873	1.281902747	-3.044468374	1.082036347	0.961663603	4.64670881	-1.075884182	-0.200404914	1.268972757	1.416819682	-0.534766258	NA
ENSMUSG00000057897	Q5SVJ0	-1.418909868	1.476102342	-2.778281215	3.192793421	-1.455359051	-1.82373607	0.103763423	-0.835193792	-2.794772597	-3.155700289	-3.734681975	-1.469481992	-0.515591283	-3.347870648	0.876954511	-1.611429892	-1.926947914	-1.81234554	-1.736145737	-1.830411473	0.472790224	4.757305183	0.491283031	4.772580657	1.426039815	-1.882196867	2.157002028	0.55039421	-0.909107585	-1.357982783	0.21735152	0.332268496	-1.279135471	3.985629107	3.775662406	0	-0.140735891	-0.85693082	-0.302106475	NA
ENSMUSG00000001020	P07091	-1.598403669	-1.616783295	-1.550914736	-3.652843111	-1.048496762	-4.889373139	4.199989728	0.980361302	-0.799798652	-3.212335819	-3.691994438	0.901544741	0.189022431	-0.903203967	1.691007667	2.021287221	0.671829227	-0.070157948	1.311681118	1.302382623	-3.217257789	-0.235261252	1.791287707	-2.830860354	-3.719257114	-0.254731135	2.414064932	1.22125482	0.119833494	-0.315272995	-2.698704112	1.691031072	1.216727308	0.87269238	1.236322914	2.881283291	-0.597930966	1.576810012	1.468438273	NA
ENSMUSG00000030905	O54983	-2.777958573	4.54452315	-2.967611901	2.656391689	-1.778872482	0.063693875	1.779898741	-1.189881182	-0.08668685	-2.629073402	-3.562952005	-0.942038196	-2.744013403	-2.780161302	-0.467981183	-2.828078378	-2.686591477	-0.368418094	-2.204773854	-2.566858108	0.419895961	4.613168886	NA	-3.234807	1.82572435	0.369238626	1.548756173	-2.578552769	3.35512322	0.286160968	0.464013594	0.679719379	-1.507717651	-2.050187466	0.993546893	0	-0.787722421	-1.034291601	-1.715710017	-4.058996681
ENSMUSG00000024049	Q62234	-2.870987892	-3.784437831	0.092255753	-3.831369933	-3.635156249	-3.69098345	2.772467337	3.823248302	-2.880901682	-4.443371612	-3.556134557	-2.643733362	-4.295008232	-1.970254788	6.574289236	-1.698088721	-2.920273518	-3.746510201	-3.370304703	-2.776151843	-3.634459512	-2.402943377	0.799177148	-3.40207169	-0.174041404	1.085070489	2.67802336	5.056396418	-1.396099038	-0.00886964	-5.940043278	0.468864073	0.284828569	-0.063439332	8.007667728	-1.508571984	1.498201577	1.574475568	-0.997511139	NA
ENSMUSG00000026103	D3Z7P3	-1.442762608	0.879578563	-2.589539729	1.711243459	-1.383292287	-2.721768838	0.521548095	-0.535662115	0.653347865	-0.924081434	-3.55590294	-1.227894128	-1.053952865	-1.958312736	-0.018698439	-0.617219163	-2.408419968	-1.310773922	0.015249137	-1.598803776	0.120647379	2.787189409	-0.685919831	2.361823963	0.808934403	0.734228666	1.040256983	-0.076268488	1.164972843	0.626346847	-3.52867786	-0.647426674	0.771549105	0.969932659	1.805363424	-0.083024951	-1.043173142	-0.771047963	-0.085707847	NA
ENSMUSG00000006782	P16330	-2.117176141	1.268565431	-2.62251921	3.733527147	-1.495118055	-4.700930796	-0.856659182	-1.840454666	-3.792663985	-3.164301002	-3.555671	-2.8987244	-2.409243405	-3.042476328	-1.224236757	-0.620176694	-2.561475834	-3.234438665	-2.409183731	-3.40779915	0.448214335	2.255269128	-1.799863265	3.550498439	0.002045651	-2.097588507	0.024993102	-1.162903824	-1.336751712	0.332989839	-0.129103083	-0.04318504	0.139195784	0.949801751	-1.289393085	2.5672022	-0.088127217	-0.327204994	2.00212267	NA
ENSMUSG00000047557	P70202	-1.094569565	2.787216793	-1.924985896	2.189051543	0.12591096	-0.997712735	-0.63402773	-0.440166488	-1.531284134	-0.820037027	-3.48989151	1.233869684	-0.654331636	2.089474783	0.474519022	-0.532558929	0.154121882	-0.42048424	-0.102966494	-0.210276896	1.230606399	0.278075588	-2.782175138	1.408893447	1.686898749	-0.807368332	-1.258785851	-1.025542012	-0.12743525	0.222281241	-2.357206932	1.539601128	0.361648631	-1.326746441	-2.78554225	-0.381243921	1.843267581	-0.376594215	0.326102294	NA
ENSMUSG00000026478	F8VQJ3	0.497334626	-3.44380372	1.636012359	-2.028737999	0.750159745	-2.106326772	-0.282916901	0.419948802	-1.184331908	-1.594373819	-3.468020062	0.934468175	0.767575338	-1.033093657	-0.223330752	-1.506398113	-0.404512505	2.48264958	-0.708229204	-0.576831708	0.76354438	-1.45565798	0.324655236	-1.817507257	-0.354477624	0.410836894	-1.432821406	1.473354984	-0.12743525	-0.517113234	-1.160808598	1.444676583	1.728380007	-0.363715713	0.786149637	-0.792127491	0.825460562	1.990592533	-0.758337236	NA
ENSMUSG00000027907	P50543	-0.641219228	-2.830709775	0.142923925	-3.903517394	0.537345591	-1.307400194	0.125294656	0.378294654	0.187741453	-0.665775155	-3.424906447	1.520853816	0.57894285	-0.904928877	0.55757352	0.454656551	1.363016164	1.585187815	0.929304762	1.789948187	-0.93312409	-6.507250372	2.514783107	-3.475341277	-0.121138427	-3.760007317	3.30223586	0.208141625	0.96836345	0.831740416	-3.58102053	1.401632275	-0.880363508	3.414010727	-3.533917073	0.201538722	1.304150854	2.30730806	0	NA
ENSMUSG00000019846	P97927	0.442811132	-2.255826013	2.05003865	-2.486397411	0.733867902	-2.183427797	-0.879442584	0.115417013	-2.257514607	-1.539412243	-3.421477364	1.392133225	0.904592446	-0.780201793	-0.70092801	-1.91346013	0.085617738	3.206868002	-0.565379155	-0.06225864	0.839865202	-1.465321946	2.020490835	-2.765004704	-0.919633243	1.478077464	-2.994384765	1.730262893	-0.912061837	-0.215096112	-2.614666503	1.541458129	1.204326655	-2.100084949	0.202523316	-2.19956697	0.205996274	2.459769655	-1.55407099	NA
ENSMUSG00000041731	Q8BZF8	-2.220205627	-2.30532621	-1.705572258	-2.350009807	3.627126034	-0.482155451	1.384100706	0.282430723	-2.001106279	1.547457884	-3.41931421	0.711382198	2.073313267	-2.745983826	-0.54334972	-1.075043603	2.205988809	0.718494824	-1.105382031	2.819347701	0.088687491	-2.45843362	-2.992217495	-2.276335434	1.276375632	1.160208705	-2.730681726	2.598826237	-0.580474259	1.704765886	-3.329339477	1.026296569	1.996747806	-3.742307815	-0.284713208	-3.470851185	2.518022824	1.888119207	-1.08292788	NA
ENSMUSG00000027327	F8WIU1	0.041266762	2.416576299	2.020331954	0.644129307	-0.980509932	-0.600582989	-0.516583047	0.472762924	-1.22276962	-1.130012222	-3.4048518	-1.1958904	-0.794935276	-0.947181616	-0.755576245	-0.744992529	-0.861728824	1.138213589	-0.074827175	0.23937872	2.09428238	-1.626233905	2.550025749	-0.08944981	1.053387162	-1.506689676	-0.021820792	-0.209707181	0.386608809	-0.265328397	-1.301756845	0	0.908673394	-0.258665342	-3.042910824	0.484346105	0.661809318	1.649863786	0.272878902	NA
ENSMUSG00000027562	P00920	-1.856744909	1.521765601	-1.776656253	0.41201712	0.96197874	-2.719030735	0.453986393	1.937267025	0.909507346	1.530024872	-3.380334076	1.028622928	-2.053087522	-2.685107626	-0.58722503	0.85974485	3.295946634	-1.613385982	-2.057860488	0.365898471	0.748696422	2.345472031	-1.063583341	2.67628195	2.928574632	1.346383913	4.792793319	-1.183916295	4.111566833	-2.577317169	-0.211983258	1.261607328	-0.15655421	-0.713389902	-0.54790487	3.369280899	5.561680445	-0.804914317	-1.472239078	NA
ENSMUSG00000042436	Q9D1H9	-0.746790857	NA	-0.752858985	-4.897113656	1.145374933	-2.217902387	0.130109804	0.736784574	NA	-1.786978554	-3.369433742	2.821890218	0.49354575	NA	NA	1.143497102	NA	0.25568221	NA	2.562425058	0	-4.384011771	-4.227827531	-4.68344118	1.186486534	1.492061265	2.703713778	2.00703481	-1.446324214	0.74824469	-2.049889025	4.94155834	2.88375086	0.524533074	-2.228475141	0.041691447	3.06207722	3.355406023	-1.313241187	NA
ENSMUSG00000030695	P05064	0.08287681	0.31552962	1.272217633	0.713459641	-0.858372789	-2.208933394	1.290602326	1.231928426	-0.99010493	-0.324632666	-3.322949521	-1.267835166	-0.907330366	-1.463973383	4.21005133	-1.290735658	-1.00287443	0.765409533	-1.197105236	-0.890802189	1.499731716	-2.722829286	2.282039806	0.391604083	-0.063541172	-4.203404124	6.132458133	1.969361187	0.576429091	-0.416957115	-2.136290913	-0.228350239	0	4.618333927	2.847862943	-0.95002841	1.126737465	1.265830899	-1.234878008	NA
ENSMUSG00000024640	Q543K5	-0.632291094	1.543061237	-2.869722931	1.23271502	0.499543299	0.587938638	1.967220442	-1.574738571	-1.806720022	-2.454157493	-3.304038469	-2.618291047	-0.886431813	3.376305865	-0.168501237	-1.427122893	-0.671374281	1.391972499	0.97671078	-1.082241809	0.064375111	2.004869356	-0.217965067	2.586634623	-2.070439839	1.722599747	0.450538547	-1.329181572	1.484425273	0.365588533	-4.552387177	-0.593972905	-0.460889753	-0.428493791	-1.25431729	0	-0.658564889	2.369066507	1.613646722	NA
ENSMUSG00000029309	P70663	-1.908334768	2.759882907	NA	1.840878906	0.509987475	NA	-0.765541156	0.038672932	-1.980446033	NA	-3.299202515	1.502667954	-0.258157555	NA	-0.138970602	NA	1.656226009	-0.031411933	NA	3.127597245	-2.866890013	3.284607011	0.179874805	3.147831745	-1.066661898	-1.054809574	2.294911853	0.636618634	-1.744841373	-0.215096112	-4.421964562	1.279057888	0.441048362	1.2898316	0.790647378	-1.854046641	0.387368002	1.559583483	-2.565316267	NA
ENSMUSG00000036446	P51885	0.081887288	-3.32857521	0.907397643	-4.773215686	1.131730355	-2.671392923	2.586749315	1.718517273	-1.041429519	-1.956800032	-3.281097271	0.903317203	1.211774433	0.641388979	2.305044656	-1.569352995	3.102846285	2.356777661	-0.285812218	2.827978661	-1.283234559	-1.779891621	2.635441598	-2.007342612	-1.323232906	1.994604479	3.161076944	2.877879418	-0.12743525	1.87534115	-0.418157121	0.254748574	2.647370773	-0.803626567	2.866330685	-4.035456063	0.781766201	4.644774661	-0.082417915	NA
ENSMUSG00000019823	Q8VDP3	-1.841569082	-2.368698501	NA	-1.319248507	0.275681643	0.022851737	NA	NA	NA	0.009800917	-3.257500432	NA	0.069883907	1.004907193	NA	0.885357893	NA	-0.703961453	0.536506196	-0.6666639	-0.789587237	-2.583159134	-3.3017497	-2.260774769	3.692648575	0.210729478	-0.190780569	-0.076268488	-1.632913849	2.040770012	-3.083754992	1.160264127	0.683122126	-0.080980212	-2.820043542	2.819294636	1.002535709	0.310754651	2.77774406	NA
ENSMUSG00000024556	Q99KE1	-2.531821641	-1.087879015	-2.613873089	-1.244486968	0.78241131	-1.286835808	-0.758478148	-1.860066806	-2.255469471	1.178051606	-3.242752009	-1.690307897	0.293832607	-1.225927107	-0.076765165	0.035975015	0.207272208	-1.399391451	0.035275343	-0.668675895	0.077569354	0.323721271	-0.794660391	-0.472936411	3.486302566	1.334538574	0.394230037	-1.178820364	-1.191107784	3.746808964	-2.463266752	-0.379780802	1.496478363	0.119336379	-1.345051838	1.015103021	2.636139213	-0.019937984	1.052102179	NA
ENSMUSG00000003573	Q99JP6	-1.425569756	-0.083405571	NA	3.470899586	NA	NA	-0.935938815	-0.184506704	NA	-3.934486235	-3.242464108	0.684677803	NA	-1.213815009	NA	-0.941609008	NA	-1.722814024	-1.23196576	NA	1.121175987	-0.224019914	-2.857339462	2.41576773	-0.853663374	1.600254506	1.179168169	-0.824778124	-0.666662641	-2.163924772	-2.838404671	1.510027096	1.563716348	-2.466984195	-1.76662533	0.608195941	0.547907913	0.101580796	0.727651154	NA
ENSMUSG00000024501	E9PWE8	-0.729381643	1.760136367	-1.703631233	0.893447468	0.602408386	1.317388088	1.86728122	0.422693595	-1.648081347	-1.073648175	-3.237214755	0.704731296	0.963905194	-2.053795498	0.206665225	-0.214069933	0.416325582	0.052192855	-1.309879614	1.690627923	-1.167787736	1.961517576	-1.93264983	0.34311592	-1.044450959	3.301868337	2.089468451	1.438524758	-0.656218239	-0.215096112	-3.067861999	1.349287209	1.919656353	-1.904627713	-1.062296154	0.230988673	0.222030945	2.030927862	-1.059045829	NA
ENSMUSG00000035863	Q9Z0P4	-0.589817647	3.500236822	-1.736731896	2.005364602	-1.227134102	-0.030781315	0.700737096	0.44295577	0.169642277	-3.477721602	-3.198336684	-0.76631928	-0.441039476	NA	-1.608160972	-0.888949606	0.135037494	0.546869074	-0.795141025	-0.321205868	2.110764631	0.844990516	-1.788208087	0.786867994	0.01681229	-0.661261474	1.55027116	-0.076268488	1.45510811	-1.06634194	-2.971452641	-0.121870374	1.045480993	-0.9567084	-2.098762548	-1.014563973	0.876151308	1.030063987	0.577093327	NA
ENSMUSG00000019929	P28654	0.714385361	-3.733254589	1.778118597	-4.382514693	1.332294776	-4.411431423	3.046087501	0.157761543	-2.066122054	-1.730069767	-3.195930918	0.084346629	1.910854131	0.274926662	2.38422449	-1.414704151	2.533533131	3.648616935	0.788317866	1.970162878	-1.443966075	-2.031589768	2.303982122	-3.105659331	-1.389093863	-2.263529176	5.511879636	2.476910817	-0.12743525	0.928783345	0.626331048	0.247329147	1.141147065	1.454217543	2.719905544	-2.244241043	0.074511549	2.906175215	-0.833898934	NA
ENSMUSG00000054428	E9PV44	-0.814963736	3.19295214	-2.652708458	0.899601248	-1.122940545	-2.094261492	-1.195720915	2.135327757	2.010820926	-0.423142771	-3.183012537	-1.108845753	-0.245462127	0.056389878	2.054538643	-1.350895969	1.657274861	-0.958353774	-1.548799983	0.240636869	-0.485687553	0.759794806	-0.296934082	0.796540817	0.959401313	1.292377394	1.99297999	-0.012932072	1.028350975	0.590780721	-2.011386603	-1.139372887	-0.137408999	2.369684614	-0.284713208	0.095541834	-0.091572906	-1.08908404	-0.17269394	NA
ENSMUSG00000069662	P26645	-0.864195163	3.06268785	-1.648546547	1.027107153	-1.403395976	0.497342184	0.456760367	0.000663083	-0.915596474	-1.5752084	-3.178008198	0.546479256	-0.372055033	0.388276866	0.300100197	0.091595844	0.165264592	-0.623521904	0.397100826	0.634424817	0.034587473	1.392226154	-0.00204317	-0.376071313	-0.967013191	2.552301685	-0.027942847	-1.527595026	-1.329938378	-1.455028678	-2.171541698	0	1.255105076	0.198259418	0.033300252	0.7989895	-0.138483314	-0.019098638	0.450469571	NA
ENSMUSG00000029432	Q7TMG8	0.02738333	0.433730023	1.314007572	0.569278659	-0.778633401	-2.956566104	1.477237456	3.467101935	0.524446153	-0.86401661	-3.161536542	-1.048177398	-1.219152483	0.77407272	1.95865913	-1.843875565	0.42371775	0.229275814	-1.534435901	-0.582691958	0.241211364	0.6449548	2.213339887	1.005986966	-0.854982605	-0.449845152	2.033511052	3.901030188	0.87120465	-0.215096112	-1.26406355	0.006164438	-0.20056652	2.161262269	4.586091799	-0.68964008	-0.129661143	0.474972388	-0.42184234	NA
ENSMUSG00000068220	P16045	0.772771549	-1.651474591	1.62324537	-3.048766269	0.706930921	1.933899689	0.623253576	1.053548373	-0.572864842	-1.901214111	-3.143828238	0.064478665	1.243635837	1.683846421	0.870485739	-0.497605663	1.787989027	4.105064558	3.026618984	3.859176175	0.375977677	-3.717861444	2.839028821	-3.091884769	-1.229276329	-2.214640826	2.62151685	0.854010156	-0.114728731	-0.037128042	-2.695629782	-0.379038475	0.742291114	1.982354327	1.03737794	-1.193754522	0.468423784	3.386776114	0	NA
ENSMUSG00000021573	Q3URG1	-2.512191525	4.636194386	-0.747380238	2.195981993	-1.033069022	NA	-0.317514182	-0.732703626	-4.03587935	-1.496240411	-3.142208764	-1.991576855	NA	-1.098070459	0.348480322	NA	-1.150281823	-1.304287881	-2.625786674	-0.028421873	-0.489576806	4.868590383	1.494488585	3.763716758	-0.511852037	-1.515720181	1.391734764	1.266431936	-0.724262347	1.579419778	-0.211983258	0.976053861	-0.472718959	-2.565640404	0.959598232	-1.213272361	0.31644518	2.002468399	-0.471094575	NA
ENSMUSG00000027506	Q62393	-0.882290289	1.414310805	-2.78348384	-1.310133051	0.541282674	-3.852722475	-0.737214209	-0.173109943	0.334879692	1.39670759	-3.135727501	-1.218016246	-0.979166641	3.015480161	0.212330838	-0.858976326	2.003200678	-2.295909548	-1.24701381	0.674423084	0	-0.472124793	0.29666252	1.274658911	2.899194336	-3.124693697	4.400401515	-0.085604676	2.01119714	3.231827845	-0.50139485	0.811669812	0.583564153	2.472585929	-0.843321018	1.14147079	2.25613301	-0.228252776	-0.320051808	NA
ENSMUSG00000041959	P08207	-0.166253277	-3.314161839	-0.345445747	-3.577155462	0.380779138	-1.550468859	-0.018748877	0.963570474	-0.776378154	0.355937861	-3.1209432	1.108845217	0.262775723	0.076688571	0.360868816	-0.997265301	1.09386506	1.700738917	0.501087242	2.026724277	-1.406249809	-0.296109376	3.36297735	-0.841333695	0.775566204	-0.779639882	3.571618771	-0.086761304	0.527398575	3.062268829	1.394684438	0.180971173	-0.641721406	2.717550073	1.149239363	0	-1.000617007	1.428652846	0.531113574	NA
ENSMUSG00000029552	Q921W7	-1.635121259	-2.524484761	-2.580095344	NA	0.672396801	-0.142225749	-0.95978073	-0.677348568	-0.714948395	1.492437769	-3.109686159	-0.046412142	0.924765685	0.27574267	0.234694601	0.183760854	1.781863471	-0.563420369	0.596301807	1.774841985	-2.378799156	-2.38671884	-2.708658801	-3.868731619	2.079385347	0.712230146	-0.571301179	-1.863397687	0.103907542	2.402568539	-3.937210508	0	1.490740544	0.378728724	-3.638172477	1.023680871	1.846888588	1.664748421	1.311612328	NA
ENSMUSG00000019066	P35276	-0.939319805	2.095413222	-0.753266828	3.339104214	1.688050108	-0.896362141	NA	-0.97175387	NA	0.834320001	-3.094693782	NA	-1.276005543	2.216076008	NA	NA	NA	-2.176349813	NA	NA	1.975042056	-2.069828013	0.559332534	-1.632151458	1.406502327	-3.329612225	0.758628817	-0.076268488	-0.389913647	1.362891482	-0.422744416	1.465536376	0.507363085	1.560490637	-2.236893764	0.154577745	3.629656248	1.90022327	-0.222296485	NA
ENSMUSG00000040322	Q8BMD8	1.521856059	-1.412797308	-2.032736489	-3.125445692	0.228258086	-0.363855604	-1.464548424	-1.126489867	-2.180382206	2.277276054	-3.093672246	0.275463224	0.614637898	-1.991589119	-1.012970572	-0.49739825	0.079523803	-0.831623206	-1.695881206	0.934028286	2.183497933	-1.088262123	-0.446651056	-2.502461719	2.86479159	2.138247236	-0.977163611	-0.551593243	-1.127354069	3.507773609	-3.065871706	1.195026168	1.395629345	-1.703666483	-0.171512353	0	1.405888017	1.240801041	-0.810379936	NA
ENSMUSG00000005125	Q545R3	-1.664552135	-1.498207601	-2.600397633	-1.187753535	-1.962684956	-4.808445189	0.865159323	-1.901801237	2.186564174	-0.9547858	-3.091308398	-3.12937091	-2.731065131	-0.525382483	-0.658380098	-2.332022299	-1.933290281	-1.958752726	-2.316643474	-1.605198645	0	0.397574632	-1.498642173	0.800767024	0.441777566	-2.280237122	3.902926344	0.132141127	5.165172346	0.165391689	-0.313914732	-0.802161248	-0.142817589	2.863233937	-0.651886652	0.385638628	1.349823406	0.401270531	-0.696081013	NA
ENSMUSG00000028843	Q91VW3	-1.056937758	2.817719053	-1.632800557	-0.521672117	-0.891052352	-1.392291207	-0.511677238	0.31956383	-0.128569007	-0.471646455	-3.076994629	0.392573848	-0.972851119	-0.446209433	-0.101679594	1.353345006	0.649189546	-0.704566602	1.723048216	0.646381422	0.422949132	-1.186614972	-2.684634684	-1.062942606	1.407987429	-0.938106977	1.85575013	-0.62129867	-0.12743525	1.391035349	-2.0502972	1.010637033	0.326874004	3.221762368	-1.881467651	3.01274646	2.312823181	0.341217846	1.872246365	NA
ENSMUSG00000045103	P11531	-1.335154002	-2.05570896	-1.167325001	-0.825928628	2.019198862	0.305082212	1.465361966	2.063466984	NA	-0.88441795	-3.062227989	-0.587810404	1.426054235	-1.147187776	1.220845412	-0.311010059	0.881278451	-0.866644904	-0.091212241	0.001006263	0.494205989	2.471193742	-0.396161053	0.969066767	-1.254915503	0.089583787	-1.099344152	1.954679688	-0.840702522	-0.401258633	0.219210543	0	-0.3520624	-3.61210962	3.957125318	-2.322207524	-0.681883421	0.20758995	-2.88387865	NA
ENSMUSG00000030707	O89053	-1.962220505	-0.844271992	-3.470144137	-0.289382302	-2.480262977	-2.768226124	-2.475622358	-1.352845344	-2.664113193	-2.394979741	-3.061199848	0.193959275	-1.182628096	-3.455425746	-0.247171159	2.736865497	-2.343179066	-1.036363992	3.253733336	-0.215587549	-0.027058476	0.092252906	-2.153919647	0.239575638	1.447088852	-1.783888216	1.047870016	-0.300925484	-0.147520514	1.694595125	-0.852329243	2.028398689	0	5.519297016	-2.981562276	5.659753898	0.340714593	0.350920578	5.413903513	NA
ENSMUSG00000029992	P47856	-2.799644834	-3.080435332	-3.007544404	-3.719685784	1.58401877	-2.197474354	-2.155324709	-1.264445596	-3.216037552	2.519545354	-3.019435562	-3.190849323	-2.515800837	-0.865027782	-0.575764388	-2.535719685	-2.052120128	-2.333863212	-1.929713411	-2.356025616	-1.481814681	1.048549204	0.67743652	0.191851229	0.643740371	0.994215335	-0.424108876	-0.699080545	-0.304838564	1.986531288	-0.409176318	0.154076392	-0.262576849	2.083035425	1.435533795	-0.431096009	0.227867042	-0.019937984	-0.314602869	NA
ENSMUSG00000018819	P19973	-1.821911397	NA	NA	NA	NA	-2.306045327	NA	-0.257124824	NA	-2.377496766	-2.982955614	0.567909113	-0.81821072	NA	-0.812040237	2.420690761	-1.108129658	-0.972991689	2.680112104	1.864709345	-1.912558573	-4.45642637	-1.508534355	-4.618037394	-0.662083406	-0.254731135	0.440578307	0.808108594	-1.421810336	0.025138544	-3.254879215	0.847794095	0.65467777	1.211756523	0.17832149	2.870330077	0.537685843	2.662441378	2.416489427	NA
ENSMUSG00000037012	P17710	-1.346394818	0.46293367	-0.9338679	2.657683935	0.743432821	-1.604771188	0.701489369	0.39357635	0.902659072	0.457604945	-2.962003916	-0.576404943	-0.371245367	-2.537303774	-0.589595174	-1.038712172	-0.200838418	-1.381395686	-2.160923542	-0.95357218	-0.341030041	1.851138123	-0.535070705	1.816443944	-0.601742458	-0.03628757	3.602758356	1.612483491	0.857973041	-1.479901231	-3.736711393	0.268700359	0	-0.500139697	-2.492125419	0.790715626	1.940823913	-0.469498872	0.47206288	NA
ENSMUSG00000026728	P20152	-0.248322694	-0.811240252	1.704150923	-0.796267901	0.559051082	-0.049454315	2.445991012	2.005266534	-0.995672198	-1.886532831	-2.96099003	1.386589781	0.802076533	-0.40408312	0.787200649	0.558242895	1.814329006	2.62038927	0.142815046	2.239518362	0.099893093	-2.659000418	1.06632	-1.798696702	-0.502566499	-0.254731135	3.103463523	0.284043801	-1.667021348	-0.870274574	-3.470593544	1.664789645	1.456897293	1.812393848	-0.904082127	1.065015135	0.742890235	1.959198758	0.14719473	NA
ENSMUSG00000028337	B1AVH5	-2.474381854	-1.450766728	-0.001924192	-0.111921285	-0.081131492	NA	-2.157377429	-2.89275551	-1.374256653	1.502681647	-2.960255052	-2.448327417	-0.848117452	NA	NA	-0.911864884	NA	NA	-2.713906356	-1.172756517	-0.6246645	0.293579615	-4.15444653	0.304287263	4.678592199	-1.910007616	1.2171077	-2.612343707	-1.675770012	4.521004378	-2.778756056	0.135456484	0.629449985	0.534526273	-4.300771595	2.360968282	3.104969997	0.106823412	0	NA
ENSMUSG00000013698	Q62048	-0.636670922	2.919458225	-0.809671544	1.203260206	-1.822229849	-0.890532444	1.729976591	1.079047759	-0.662959395	-2.413379443	-2.952179534	0.429066179	-0.416242391	-1.412965862	-0.620563814	-0.697005022	0.194703704	0.110308264	-0.568055067	0.195480198	-0.651901801	1.995356026	-0.207382036	2.508719176	-1.43923605	-0.016278884	3.631753994	0.527900361	-0.001900836	-0.517180989	-1.52588834	1.081166493	-0.046484754	1.703430452	-0.85894241	0	0.025057772	1.278299224	-0.915065317	NA
ENSMUSG00000031167	Q8BG13	-1.323994942	0.593314864	-2.643889523	-0.246733629	NA	NA	NA	0.928726708	NA	-0.222133204	-2.951775228	NA	NA	NA	NA	NA	NA	NA	1.559523538	NA	-0.194113672	-0.9049692	0.150558827	1.597307988	-0.648701877	0.863342306	-1.06652276	-0.076268488	-0.543606446	0.651762818	-0.36486112	0.217947687	0.346911647	0.909534772	-2.845144375	1.69623055	-0.377189834	0.381442321	1.857474914	NA
ENSMUSG00000030739	Q6URW6	-3.605124122	-3.269000854	-3.302544377	-2.055896131	-0.166134876	-2.928912384	-1.236672669	-1.180921763	-3.04601527	1.525559029	-2.945793649	2.15083915	-2.238469884	-2.381256573	-0.82661846	-0.553370915	-1.601829545	-1.814589197	-2.302667827	-1.950206724	-2.613241992	0.177241435	-0.332881205	1.401160395	3.99480453	-2.421544385	1.062425849	1.515166892	-0.634755735	3.507901649	-0.211983258	3.489739775	-1.167048816	0.502667248	1.239434665	-5.742168363	2.080406737	-1.193057069	-2.667949388	NA
ENSMUSG00000024659	P10107	-0.91052175	-3.390718334	-1.102960921	-4.595068909	0.776235886	-3.473221374	2.675213711	0.156820352	-1.453931332	0.127407216	-2.914531398	2.313024171	1.564970424	-0.99486775	0.033459581	0.602129802	0.934252245	2.473156792	0.630757866	1.562600087	-3.587033065	-0.262448963	3.421512431	-3.734540936	-4.030138701	-0.102822091	3.623856123	0.989911998	-0.12743525	0.033514541	-2.301940679	2.394787769	0.214607733	-0.911896392	2.277497526	-0.155423333	-0.070512787	3.342981034	-0.375175856	NA
ENSMUSG00000022892	P12023	-1.28307945	3.057756013	-1.771670364	1.887269798	-0.695411167	-0.418248898	0.063529701	-0.54250765	0.073606341	-0.736993438	-2.912759726	1.033454008	NA	NA	NA	NA	0.042700768	0.080087022	-1.507724007	0.263472248	0.321197521	1.898260827	-1.436666648	1.560984902	0.424041233	-0.962398412	3.446508105	-0.727727005	1.440216015	-0.215096112	-1.947944166	1.672382274	0.408782844	2.858225123	-1.279067792	-0.69603136	0.698246857	0.550085715	-2.17100867	NA
ENSMUSG00000032231	P07356	0.356874635	-2.692351443	0.128689669	-3.459779288	0.716094028	-1.206291141	0.535976066	-0.272577577	-1.158586445	0.688845324	-2.908828155	1.13687624	0.676754888	-1.047765174	-0.030412959	-0.711301233	-0.15907069	2.452197134	0.708616449	0.941805433	0.858350397	-2.985745473	2.325620037	-3.105351202	2.30790097	-1.299421612	5.308611436	-0.076268488	-0.211796069	3.008447924	-2.392797151	1.539633822	1.068506289	1.956777535	-0.853922805	-0.633334359	1.52415439	2.479351365	1.266799021	NA
ENSMUSG00000031400	Q00612	1.361635264	-1.813445141	2.091873819	-0.86822195	-0.198448188	-1.642477713	-0.142149499	-1.261028998	-1.876341938	-0.477170522	-2.891031738	-0.52083501	0.236459099	-1.384055966	-0.024622516	-0.010603672	0.03455642	2.747117154	-0.286820784	-0.045037946	1.110132603	-1.930165901	2.716819909	0.058617526	0.147695933	-1.283585185	1.007965404	-0.92036716	-0.12743525	0.65779549	-2.084880163	0.122095216	0.541940755	-0.639434615	-3.58176151	-1.063131888	1.010914867	2.467363973	-0.231476475	NA
ENSMUSG00000021806	O88322	0.873185494	-1.493068632	1.079439267	-1.65728875	0.258902975	-1.846761352	0.251038549	0.918321665	0.725170215	-2.492847779	-2.86889719	0.836852759	0.395729133	0.124727997	0.604329391	-1.085021663	0.839304165	2.703717763	-0.458350591	0.089165326	0.921098416	-1.770421211	-1.140477033	-3.211065751	-0.22231274	1.68232668	-1.820656057	0.649663345	0.869916156	-0.599252278	0.089051608	0.037269859	1.430170567	-1.417556682	-0.239496383	0	-0.216731009	2.402607414	-1.452769357	NA
ENSMUSG00000069833	E9Q616	0.08666209	-2.395141886	0.461511178	-3.450188144	0.909766474	-1.098120311	0.573655835	0.347134308	-0.566296467	0.238204549	-2.864058415	2.644885211	0.887103243	-1.39892937	0.593602499	-0.376002687	0.963730254	2.073329997	-0.447668648	1.077752846	-2.091870686	-1.100431512	3.116856497	-1.562169353	-1.416046934	-0.018176275	-0.025908441	1.761572572	0.115841389	0.801475928	-3.116518825	2.976916303	0	-0.190573592	2.02251634	0.199937818	-0.198892336	2.660632026	-1.014285521	NA
ENSMUSG00000011884	Q9JL62	-1.195121794	0.699805017	-1.512529452	1.739289693	-0.363010895	-1.22846763	-0.807015732	-1.760458771	-1.238182116	0.349149306	-2.861867758	0.497466916	-1.277487748	-0.874092499	0.508778643	0.774408882	-0.669686874	-0.613891871	-0.37766008	-1.223719208	1.18767826	-1.566533884	-0.942537783	-0.406086616	2.028213924	-2.040508704	1.755252818	-0.311940304	0.3209548	1.445843895	-2.570211555	1.631592093	0	0.63897908	-2.255891452	1.592816061	3.176124981	0.430042014	1.380605129	NA
ENSMUSG00000022947	Q8K354	0.151656571	0.228652122	-0.780984717	-0.930607511	2.177537993	NA	-0.66948634	-0.620137659	-1.086720581	2.012979535	-2.808882019	0.862758877	0.148826711	NA	NA	-0.408923388	2.59078015	0.757364554	-0.221044817	0.044656734	1.708613182	0.327199886	0.192616963	-1.077441033	3.60437779	-2.131543177	0.535095581	-0.217721595	-0.548748832	-1.114809324	-2.331590572	2.086999475	1.951968199	1.122589247	-2.14635318	0.739669916	6.340159615	1.232303252	0	NA
ENSMUSG00000017631	Q5SSL4	-0.707602408	0.593691834	-1.834910883	1.477509832	0.167807933	-0.192308315	-0.569778127	-0.671796371	-0.764247226	0.555371746	-2.763296705	-0.043724638	-0.261532683	-1.83548212	NA	0.123826744	-0.559025403	NA	-0.239220078	-1.26567536	0.4430042	1.945809855	-3.968566483	0.769213701	1.97587177	-0.4018609	1.343017547	-0.521794702	-0.514149095	1.512388334	-3.170681522	0.094011795	0	0.681111514	-2.572098501	0.32335108	0.559438072	-0.603770378	0.396155219	NA
ENSMUSG00000070436	P19324	0.61736498	-1.816309855	0.965375582	-2.939466458	0.538656354	1.939888379	-0.047243761	1.276328345	-0.247832712	-1.5317592	-2.758594206	0.91202345	2.312930455	-0.181442977	0.120003655	-0.634024111	1.849476128	2.696305262	-0.534860389	4.522241947	1.596461665	-3.438397695	1.488615591	-3.358590326	-0.174041404	0.555655479	3.141173875	0.895063315	-0.11895889	-0.371881474	-2.52075321	1.342462854	2.765570244	1.699868769	-0.77764634	-0.319592697	1.387989478	2.570293126	-1.586621243	NA
ENSMUSG00000038587	B2RRE0	-0.07976852	1.023831206	-0.410940178	0.367705849	-0.101550081	0.743160783	0.729545652	0.420674826	-0.238825007	-1.986119166	-2.741502448	1.811505357	0.211912517	-0.601361287	0.214267339	0.838187729	0.990312869	1.378106146	1.094040583	1.307559436	-1.594314684	0.676738007	0.841895919	1.558854928	-2.102271465	3.036174776	-0.698544203	0.525881083	-0.45846196	-0.916404755	-2.890604908	1.692122361	-0.521240301	-1.500154447	-0.1723649	0.253551554	-1.222254951	1.617292954	0	NA
ENSMUSG00000000538	Q5SRX1	0.051857454	3.143468941	0.061819131	1.963956436	-1.12839558	NA	0.435438294	1.391392682	0.529934679	-0.726152572	-2.738524196	0.103158852	-0.334209176	-0.992188971	NA	NA	0.231856774	-0.262987436	-0.446966935	-0.373764789	1.138224613	0.159447061	-1.47955524	0.271790106	0.851174959	-2.473985194	1.36437988	0.94897649	0.340256879	-0.392275945	-1.198839443	0	0.196703638	0.314860711	0.269164865	-0.866089621	0.463679479	-0.547759801	-0.494561358	NA
ENSMUSG00000038976	Q6R891	0.007384564	4.32269464	-0.70902569	1.99797982	-1.335192514	-0.091327823	-0.041216173	-1.21964249	-0.424656057	-1.450715903	-2.734108974	-0.24554309	-0.403852095	NA	NA	0.168879586	-0.221716298	-0.598628236	0.593226911	0.371048499	0.85009474	2.604991071	0.605095285	0.729141986	0.137323379	-0.082691572	0.730988405	-0.914208405	-1.082793573	-1.323764866	-2.926952871	0.403799343	0	0.974644737	-1.805527492	0.879013677	-0.105619609	-0.073489133	1.053214134	NA
ENSMUSG00000030844	Q32MD7	-1.355667767	2.132216213	-2.125734557	-0.459853645	0.432204544	-1.095950946	-1.185373422	0.994945075	-1.96043969	-0.214456737	-2.728857244	0.429676215	-0.155740723	-1.318147455	-0.252976771	1.722968948	1.220071036	-0.187213093	2.542863356	0.531488268	-0.406348899	1.849453782	-0.015780961	1.49078945	0.066546479	-0.249998976	-0.646500572	-0.911349673	-1.747020246	0.449813061	-2.602998293	0	-0.310940387	-0.961548886	-0.707540163	1.595812244	0.671120469	-0.363588636	2.298562065	NA
ENSMUSG00000025104	Q9JMG7	-0.037057058	2.914677649	-1.04435254	1.3926473	-0.487868088	-0.382435222	1.931220758	-0.196235097	-0.226175537	-2.670012568	-2.717654869	-0.16309534	0.845737818	-1.148771347	0.81865521	-0.383321252	0.398145261	-0.408332591	-0.965564493	2.416960182	0.772868129	3.667874867	-0.096637288	1.854308409	-0.251372213	3.019525367	-0.697095276	-0.355858113	-1.086945118	-1.623025091	-2.942772918	0	1.306668221	-1.318663401	-1.242962354	-0.087070034	0.253848639	0.049204765	0.481018414	NA
ENSMUSG00000040701	O88512	NA	-1.838950901	-0.65108888	NA	-0.179243729	NA	-1.23902018	-2.628876902	-1.97686662	1.354883882	-2.703271567	-1.174390374	0.101024653	-0.22796596	NA	0.731699244	1.762078347	-1.240336389	0.055583477	1.447755038	0.212868492	-3.326616514	-1.182435831	-0.997897749	2.408002752	-2.806090627	-2.391649671	-1.050913759	-0.016095785	1.705530263	-0.211983258	-0.101310486	0.086186931	-0.475323549	-2.575675636	2.043969769	1.047679367	0.09689406	1.337119273	NA
ENSMUSG00000007617	Q9Z2Y3	-1.909994297	5.48633804	-1.933759775	2.098697081	-2.298647216	-1.119321685	-0.674380219	1.300046443	-1.81550787	-2.656797214	-2.694606461	-2.243757149	-2.153017537	-1.150921922	1.268716305	-3.233310259	NA	-1.938026964	-1.846925992	-0.765015979	0.36321567	5.192625775	1.427944001	1.249245392	-0.174041404	2.580749109	0.084785699	1.389216565	-0.548214895	-0.249643295	0.139803825	-1.004370825	0.372747538	-1.204882435	5.360412182	-0.9213244	-1.029093917	-0.371311813	-0.53506705	NA
ENSMUSG00000015647	Q61001	0.711807492	-2.338669904	0.404932265	-1.35733203	1.14235187	-1.968408128	0.048376091	-1.408883527	-0.046936359	-0.894286399	-2.685041726	1.111996118	NA	NA	NA	-0.140095903	-0.397733148	0.397415959	-0.826534683	-0.19236407	1.829775081	-2.086819549	-2.160102839	-2.195801954	1.662746795	-0.691251932	-0.679617455	2.456012817	2.002126291	0.327196631	-2.104028153	3.192268491	2.476312058	-0.599381473	-1.086749868	0	2.391206166	1.828149777	-0.443832396	NA
ENSMUSG00000056737	Q99LB4	0.591329333	-2.179415422	-1.779222683	-3.151227381	0.637541929	-2.632616197	0.640290273	0.193713389	1.584582508	-0.31198659	-2.684829523	0.911035505	0.81697601	-1.089455619	0.855880354	1.816406882	0.73151979	0.371423178	0.682895517	1.851065529	0.422188028	-3.724975403	-1.52165911	-3.683101259	0.402218736	-2.603248947	2.740071943	-0.776732163	0.98774076	0.249750612	-3.165413527	0.881725087	0.668814752	0.99730723	-0.978527507	2.308458789	1.876858273	0.635355208	0	NA
ENSMUSG00000063146	Q9Z0H8	-0.383026444	1.608598673	-0.714400166	1.772644352	0.159012264	0.524035023	0.390026813	-1.167887063	-0.128412049	0.471313409	-2.678799735	0.202783308	NA	-1.502231898	NA	-0.312190482	-0.817422761	-0.707156703	-0.170942142	-0.095430526	0	0.774136088	-1.827955772	0.639662339	1.623306509	-0.006499743	-0.252441999	-1.219451723	0.129204053	1.067622707	-2.678060304	0.15851549	-0.011257713	-1.040377306	-3.41240195	-0.232912876	0.665098781	-0.116041746	0.059693807	NA
ENSMUSG00000066800	B2RQP1	-1.206214925	-2.338142839	-1.879586014	-3.100213351	-0.312346825	0.2904826	-1.960012894	NA	-2.318345488	2.729033788	-2.675647353	-0.246404491	-0.309301379	NA	NA	0.576630011	NA	0.629946427	-0.126191332	-0.010790139	-0.997325415	1.633701358	-0.531181957	-0.779424013	1.460110407	1.171772096	-1.558597508	-0.076268488	-0.453216057	3.506117811	-1.729235	0.949026488	-0.19646162	-2.809083775	-1.149575467	1.50580185	0.706122942	1.242144701	1.403717171	NA
ENSMUSG00000031328	Q8BTM8	-0.654058494	-3.145785221	-1.38857955	-3.156768027	3.174076255	0.09913901	-0.933870077	-0.825361716	-1.402858327	0.954239205	-2.660859156	1.493681048	2.143856947	-3.1977347	-0.410576034	0.850047413	1.309385893	1.350299866	-0.957635234	1.857828614	-1.17795617	-2.643394364	-3.17442782	-1.977603497	0.471939238	0.700425953	0.48909719	-0.076268488	-1.115042744	0.907857394	-3.200755087	0.979630877	2.012525459	0.996262379	-3.397962577	0.34497688	2.213042135	1.885653372	0.545055421	NA
ENSMUSG00000026547	Q9WVA4	-0.63876505	-2.405239403	-1.547437144	-3.76379415	1.217607196	-2.935466154	-1.644185903	0.764781403	0.372214388	0.554715902	-2.632732004	1.943027946	-0.752478099	-0.240257507	-0.14200152	0.748853275	2.113764743	-0.035951934	-0.179776226	1.233438715	-0.212545682	-4.08429614	-2.288872338	-4.255668571	2.01043134	-1.681448942	0.970389601	0.256645001	0.657844718	1.292225762	-1.675657062	2.016889164	0.26384441	2.901697898	-1.997969665	1.158347885	3.646308505	0.498308554	0	NA
ENSMUSG00000030621	Q8BMF3	-1.520806462	0.983570409	1.926954201	1.293123565	-2.220691268	NA	0.509689806	2.482314606	1.639243415	-4.059172646	-2.631852988	NA	-1.121479669	NA	NA	NA	-0.280701941	NA	-3.123513072	-0.841980712	-0.537787154	3.240295843	3.254663159	2.429513814	-2.030978022	-1.893616786	-0.425656368	4.325705808	3.456423094	-0.215096112	-4.40153668	-0.585019566	1.820836632	-2.878987071	4.780993402	-2.795301828	1.056037471	0.261621548	-1.015956316	NA
ENSMUSG00000000253	Q9DCZ1	-1.163030727	0.179157251	2.272981854	-0.021018086	-0.835784273	-0.414255875	0.849112108	2.050723272	1.120648326	-1.004667158	-2.61344804	-0.678776059	0.506797481	-3.387439957	1.605396724	-0.860671498	-0.218971939	-1.237293045	0.758882416	0.288148144	0.237029315	-0.224019914	1.544823394	0.250314147	-1.413894376	-0.696448069	1.188813751	2.948741975	2.06993543	-1.34089831	-2.903838197	-0.221642118	0.621243473	2.347682645	3.862894934	-1.676904059	1.335256966	-0.136443617	0.136835473	NA
ENSMUSG00000001175	Q3UKW2	-0.74501713	1.944082699	-1.130861719	-0.028001231	-1.88802429	-5.6082	0.345511414	0.637979089	-0.185974576	-1.981780014	-2.524400164	-1.393971805	-2.950100917	0.022848157	1.000534999	-2.79502792	-0.316880604	-0.794431848	-2.48895622	-2.170917887	-0.359317478	3.714330291	1.265216589	2.368822452	1.487579012	0.890910701	4.220079557	-0.508570461	-0.692847812	1.909223071	-0.460580912	0.474890113	-0.454090919	4.469036178	3.239240393	-0.019538424	0.512443654	-0.044890985	0	NA
ENSMUSG00000003500	F7DEU6	-0.921407311	-0.718728696	0.504451175	-1.658024788	-0.195225111	-0.067035836	3.688104441	-0.759479997	-2.927201964	-1.776182247	-2.523546945	1.549872077	-0.678285913	2.709323689	NA	-0.115562194	NA	-0.92313934	1.462142914	-0.960096831	1.286145185	-0.934662798	0.657590107	-0.433130975	-0.073926316	-1.108252305	3.495474785	-0.076268488	-1.485489006	-1.026180366	-2.610888429	2.160188638	1.006846346	1.433573306	-1.576780275	0.559941633	0.753507428	0.436408675	2.587033804	NA
ENSMUSG00000005447	Q3TJC2	-0.655947648	1.630968605	-2.314703748	-0.036416461	0.141839021	2.173779782	0.900584018	-0.843011489	-0.172401951	1.078155864	-2.517682976	-0.70712162	0.593932474	NA	NA	0.911929397	NA	NA	0.437412826	NA	0	-0.860820131	-3.472965657	-0.571914658	2.350593177	1.831244365	1.337408908	-1.726504335	0.186091527	2.284277772	-1.244753944	0.192582223	1.591990631	0.712161287	-4.17871813	1.595855971	2.494059432	-0.480281418	1.47304526	NA
ENSMUSG00000044734	Q9D154	-0.199569267	-1.77850242	-3.704665299	-2.220596216	0.126702635	-6.548376662	-2.620108032	-1.468827589	-2.801450112	0.698368634	-2.515468608	-1.20370462	-1.604309766	2.665831228	-0.545182645	0.241921811	-0.409335266	-1.667896556	-1.062317203	-1.618558854	2.048983279	-0.789470765	-2.738974426	0.593588746	4.0011387	-4.726099579	-0.169320729	-1.196871603	-0.344101664	5.115686687	-0.092200426	0	-0.450249679	1.340398961	-1.992214695	2.229542296	2.178334903	0.157287937	0.194278433	NA
ENSMUSG00000042842	O08804	0.951283084	-2.985519684	-2.491333758	-3.628089455	-2.502790232	-4.476653564	0.076816575	0.749903809	-0.560587836	-3.142629143	-2.514658193	2.803026992	0.655758082	-1.534520439	-0.77834974	1.744502438	-1.644423812	1.524292825	0.036956814	-0.758733724	1.658077343	-1.181425225	-0.671820343	-1.701273114	-1.832240177	-1.736948008	-2.245783454	3.526367758	1.136090341	0.050507038	-1.614574163	3.5216055	1.759351289	-2.790655444	-0.284713208	2.782301857	-1.589161486	0.656757511	2.006029881	NA
ENSMUSG00000052911	Q61292	0.657264159	-2.480170341	0.805907766	-0.571513836	1.156586242	-2.018946285	0.381271687	0.620913323	-0.831066531	-1.338548556	-2.511293033	1.022650747	1.283667331	NA	NA	-0.687849529	0.432596042	1.59941309	-1.094671565	-0.035368502	2.081227288	-1.859610983	-0.698097776	-1.519136913	-0.174041404	-0.993513616	-0.064624807	3.03449215	0.650572954	-1.061678137	-2.473118923	2.221742191	2.338640779	0.088612	1.10153732	0.632292192	1.305231533	1.892314634	-1.157550715	NA
ENSMUSG00000073987	Q9Z0L8	-1.676654851	0.121938986	-3.011796978	-3.561390821	1.204904538	-2.838830491	-1.950396506	0.13998333	-1.728579282	1.219237538	-2.503001347	-2.164039747	-1.471151271	4.111226797	1.060495402	-1.007138265	1.942511719	-1.436962418	-0.484762993	-0.31227272	0.055707387	0.307435807	1.936189904	0.12537619	-2.036757415	-0.407420566	-0.746618232	-0.774607599	0.205936466	-1.326129732	-0.211983258	0.127273044	-0.574911386	-0.955905637	0.728835405	-1.345460233	0.074350068	0.557008414	-1.437628459	NA
ENSMUSG00000004285	Q9D1K2	-1.363230887	3.591356128	-1.469374706	1.358026892	-2.070877664	-3.204819418	-0.107850946	-0.38089356	1.731966122	-2.425897811	-2.495724369	-1.535004938	-2.603817682	0.733204545	0.478780851	-1.374025896	-0.042218242	-1.654136592	-0.98771705	-0.18665527	0.270790258	-4.067099682	0.377398372	-0.076248995	0.46208847	-3.399016165	1.568269598	-0.076268488	1.525323858	0.322042623	0.35052268	-0.092640075	-0.465267573	2.710956232	-3.678728884	0.317003377	0.657901943	-0.347829912	0.023075746	NA
ENSMUSG00000030881	Q8K221	-0.717887341	2.864322128	-0.906468839	1.205935883	1.147161969	-0.058411833	-0.412266217	-1.645755256	-0.060743336	1.11072202	-2.481402459	NA	-0.775306472	2.249057816	NA	NA	0.94625283	-0.585736853	-0.645140372	NA	0	0.157907899	-0.673438949	0.393852129	0.296225458	-0.366572883	-0.111410984	-0.508913608	0.216410994	0.216782477	-0.541788002	0.198184352	0.320849982	0.530537617	-2.202233651	-0.19044764	0.803972463	0.356938185	-0.366802058	NA
ENSMUSG00000024381	O08539	-1.396433065	3.992408136	-1.470962978	2.005912918	-1.503876221	-1.500435907	0.508275105	-0.966950771	-2.102765424	-2.648342066	-2.470898389	-1.533694949	-1.573010075	0.276915638	3.837089699	0.459744373	-0.369501925	-0.981004732	-0.619929784	0.051264343	0.687257782	1.55375071	-1.105914978	2.273055858	-0.0676772	-0.152393936	3.690233754	-1.763386494	-0.983534875	-1.453134037	-1.136887024	-0.185245774	0.01490828	2.100901784	4.657934587	1.700270274	0.609961548	-0.019937984	-0.064058939	NA
ENSMUSG00000045193	P60824	-0.164990312	2.064289613	-2.093388934	0.688105698	-0.965875215	-0.157903194	1.441778844	0.750917889	-0.312827954	-1.300022512	-2.470726465	-0.812254452	NA	0.554841575	0.362156553	-0.76383574	0.616627304	-0.971197015	-0.174215849	2.574924458	0.958586783	-0.253239134	-1.934525287	0.581416278	0.149769262	-0.594756092	2.034830344	0.367439275	-0.244888561	-0.565301744	-0.605896788	0.880251376	0.603194346	1.772029861	-0.719662826	1.289867797	0.633138935	-0.019937984	0.6076485	NA
ENSMUSG00000051747	A2ASS6	-1.447444831	-3.201347743	-0.29746138	-2.671015866	-1.782973293	-1.495750291	1.925028058	3.631446162	-1.134889789	-1.746880708	-2.469718205	-3.00210778	-0.005334619	0.245592689	7.085379765	-0.103750559	-0.203173129	-1.163015795	-1.107920285	-1.900441355	-4.278475275	0.214388736	4.046244789	-0.039891671	-5.328238483	3.280173129	2.458738505	8.353442036	0.837547521	-3.614298911	-4.597192098	3.173131689	-3.467302439	-1.631361642	11.04892065	-0.29900003	1.113597181	-3.20370651	1.82497523	NA
ENSMUSG00000032279	Q9D6R2	0.01109108	0.309943769	2.851312439	0.449129977	-1.530167593	-3.156036843	-0.149707206	2.460483773	0.177120467	-0.898409616	-2.462716256	-2.172189975	-2.583136076	-1.37531776	1.308157684	-2.827294604	-0.462834081	-0.277583189	-1.228703953	-1.59806097	0	1.125726136	4.727619181	1.065843495	0.118086886	-0.347631664	2.786039259	3.186535948	0.99142148	0.462415373	-0.680669666	-0.900012172	-1.253037369	1.360361265	4.481537526	-1.597744512	-0.362095929	1.026838473	-0.450480076	NA
ENSMUSG00000024538	P30412	-1.03062305	NA	-1.408300069	-3.841600857	1.987820298	1.335492767	-0.715838269	-0.605275277	2.012587611	-1.5317592	-2.423256769	1.052820977	1.372175873	1.088787873	0.604601062	-0.56063939	1.567357901	1.176247696	-0.927846788	2.725079286	-0.46192999	-2.554065184	-0.408411611	-3.414547115	-0.016365974	1.806936931	0.043684612	0.643552258	2.544326356	-0.403193044	-2.048096363	2.059871935	1.540311428	-1.32819541	1.125748436	-0.293469671	0.680385769	2.573428878	-1.316461007	NA
ENSMUSG00000027111	Q61739	0.088860526	-2.199372826	0.18692769	-2.147224521	0.784719745	-0.449423508	-0.483827591	0.06353009	0.654978064	0.719444424	-2.411115391	0.444017973	-0.0366346	0.102768144	-1.227236675	0.018198911	-0.378777159	0.692226159	0.246712186	-0.236937066	0.369185268	-0.574459215	-0.60369713	-1.461120261	0.203223249	0.189438978	-0.807196158	0.279749682	0.696767837	0.977337944	-3.082281646	0.560149896	-0.213712774	-1.472833793	-0.815220461	-0.233463591	0.191395416	0.817714188	0	NA
ENSMUSG00000039221	Q0VBA4	-1.90957965	-0.890513397	-3.483362453	-3.101965401	1.086025138	-1.062434252	-3.120328021	-2.061947419	-3.46034447	-0.789281532	-2.406882359	-3.897647773	-1.58413475	5.223687004	NA	-3.272085049	1.402837432	-2.200877664	-2.5914621	1.076429301	-4.900068354	-1.011181222	3.343693603	3.333033382	-2.173248989	-1.463610512	0.283604561	0.671338525	0.782148846	1.364258803	0.191258414	0	-3.110269169	2.928389796	-0.622810424	0.153029754	-1.971869589	0.359052483	0.260389703	NA
ENSMUSG00000021911	O88622	-1.094038737	-0.957274662	0.319831894	2.270012056	NA	NA	1.092249642	NA	NA	-0.187262626	-2.406394699	-0.742791324	NA	-2.813946536	5.286877729	-1.500921889	NA	-0.761415783	-1.990333173	-1.682496611	1.450192301	2.101519359	1.267697568	0.814041001	-0.810787241	2.578441048	-1.369451836	-0.150697326	-0.347910416	-0.041995326	-0.376433089	-0.422574795	0.024569351	-0.676927275	1.942925741	0	-0.761118862	-0.234189021	0.354088648	NA
ENSMUSG00000039109	Q8BH61	0.745988583	-2.758704147	1.512217556	-2.057866034	1.027764811	-0.836113444	0.527154616	0.483763789	-2.184938597	-0.633757252	-2.40158123	1.2964048	1.965336417	0.278088877	0.667257416	0.976815244	0.238797182	4.466292011	2.218071327	2.064893284	-0.834637668	-0.156780741	3.453061899	-2.144462375	-3.81487728	0.20646016	-0.508333498	2.512754873	-0.640003616	-1.349492616	-4.732923733	1.445307346	0	-4.820826066	2.315614985	0.157764509	-0.466564521	3.65414747	3.191566413	NA
ENSMUSG00000026827	A2AQR0	-0.269159649	-1.314496461	3.11034275	-0.448987898	-1.633878459	-4.303888555	-2.373409084	-1.426483712	-2.601881623	-1.934048081	-2.400394282	-2.394804503	-3.378113966	-2.981263333	0.718413696	-2.945150684	-1.811897106	-0.081914387	-1.35138935	-1.998282597	-0.043422812	2.015753964	5.566701914	0.698187394	1.1527435	-0.254731135	0.943531119	-0.100337335	0.141228683	1.065558074	-0.258777779	-0.57595497	-1.899567056	2.261690979	4.443536233	-0.71112117	0.701392068	0.849290924	-0.407767524	NA
ENSMUSG00000004665	Q08093	-0.331837935	-2.336989529	-1.559665643	-3.276415193	-0.418522083	0.698487644	-0.658718103	0.450761714	0.175975583	-1.212410821	-2.38649573	2.71444436	0.73816772	-2.325502719	3.098120512	1.736279872	1.281822538	-0.125554225	1.427067856	2.646640349	-0.206051082	-5.612202327	-2.93702524	-3.418236474	0.019226482	-1.796142781	0.430421862	0.400093377	-0.12743525	0.064438737	-1.976950489	2.75843374	1.784305225	1.462789988	-4.113407539	3.205081699	1.240837505	0.841703205	1.77438835	NA
ENSMUSG00000010660	Q8R3B1	0.174063883	-0.938190377	1.496377261	-0.12237439	0.382205061	-0.421075944	0.746470594	0.061830546	-0.273821675	0.624507575	-2.384331713	0.655857572	0.770610892	0.028706801	-0.753265773	-0.603787203	0.846851629	1.96842296	1.490085893	1.255339612	0.337645055	-0.833410354	-0.080074204	-0.948369931	1.655317378	-0.910694871	0.011964936	1.299130884	-0.526311963	1.886228515	-3.637964865	0.782900971	1.417876482	-2.780544924	-0.471511767	-0.665124787	2.288164708	1.193279916	0	NA
ENSMUSG00000030970	P56546	0.356076988	-1.723502707	-0.253375054	0.762760974	0.296433165	1.762450503	2.234352457	-0.577993274	0.092864098	0.776216611	-2.379417873	0.607072606	0.841306491	NA	NA	-0.519640012	NA	-0.286847716	-0.887048934	NA	0	-1.444180864	-1.604386536	0.300332749	-0.029848144	0.004463805	1.067304064	-0.579382549	0.061634843	-0.029813493	-3.462048418	0.388513343	0.504292588	-1.43450598	-0.915205638	-1.294038377	0.329610832	0.038769422	-2.280860188	NA
ENSMUSG00000031517	P35802	-2.090617199	1.65954619	NA	3.966057402	NA	-0.931213348	2.313533995	NA	NA	NA	-2.348774554	-0.359807796	NA	NA	NA	NA	NA	-0.654896877	NA	NA	-2.963828585	8.996612585	-0.825647809	7.726713934	-2.834355445	2.779684076	6.26571087	2.443191476	3.911005325	-0.304840444	-0.904617606	3.221897915	0	1.011813451	0.237480492	-0.883854771	-0.038996671	0.658014555	-0.675605235	NA
ENSMUSG00000027750	Q62009	1.187357038	0.505334801	2.936766784	-3.270340579	3.144255878	0.070211315	-0.091611266	0.124654167	-1.527952441	0.560445973	-2.345936849	2.934858411	3.049945697	-1.347236227	-0.455122396	-0.829686598	2.93706563	2.589038091	0.941299334	2.417086614	-0.633479091	-1.778480221	2.63851425	-4.34415093	-1.701799395	2.603049563	0.268970477	1.238108184	-1.279054282	0.71596468	-1.302576273	2.784824136	1.140102859	-1.237458557	0.225015049	-2.219695848	1.415280026	3.096045622	0	NA
ENSMUSG00000038495	B2RUR8	-2.165937391	NA	-0.231284889	1.519342093	-0.596726029	-0.873558488	0.76160204	0.485197582	NA	-2.77345049	-2.344167083	0.993825539	NA	0.527453548	1.881173851	-0.78804596	0.672542128	-0.068681562	1.294650933	2.512807203	-0.468297861	0.421464958	-0.408411611	0.582620204	-0.504271196	0.64776399	0.247674579	0.265481085	-0.042151145	-0.641248582	-0.195098775	0.764279582	-0.656764384	-0.888400997	1.88280735	0.038044473	-0.378524193	-0.461409614	-0.723284324	NA
ENSMUSG00000053604	P47968	-0.626522366	-0.935710506	0.677444432	-2.93046462	-0.735158585	NA	-1.424105375	1.338632318	-0.86039926	-0.140937099	-2.33989445	-0.366388635	-0.801304775	0.429326476	1.776288014	1.110702509	0.353572943	0.844728233	0.49033528	0.265605048	-0.271308116	-0.402582279	1.174479615	-0.32125375	0.440648143	0.557635384	-1.607573414	-0.590397394	-0.0872074	0.777155382	-1.736987123	-0.412328865	-0.218754959	0.366335452	1.961702901	0.779354003	-0.088127217	0.206780112	0.145343945	NA
ENSMUSG00000023277	Q9Z0P5	0.890123514	2.046874687	-0.205634776	0.676619252	-0.707861299	-0.278002816	-0.441268177	1.137129752	-1.082398294	-1.251206498	-2.282862216	1.095280125	-0.176681465	-1.627717566	0.476795892	1.88368086	-0.007271266	0.201935116	1.664735897	0.619509757	1.59938816	-0.600284928	-1.199850576	-0.446333703	-0.363635449	-0.867186545	-0.381833367	3.112545075	-0.680259595	-0.215096112	-2.215911207	0.697512647	0.249060996	0.892404027	2.589633301	1.99369638	0.509142023	0.122809387	1.763043111	NA
ENSMUSG00000046519	H3BJ07	-0.786339742	-0.581376763	-1.937139776	-1.464959242	0.996419999	NA	-1.082301741	0.073581848	-0.986354057	3.134420378	-2.279751201	-0.505496799	-0.281864903	0.920605907	NA	-0.219867343	0.06701069	-0.817868486	-0.697482784	0.025494903	-1.529526872	1.076867245	1.300439157	0.784450272	-0.94528202	1.663096212	-1.17744848	0.094741822	0.204473957	1.540917939	-1.17128951	-0.180955361	-0.79911452	-0.893864263	1.698583409	-0.347527097	-1.288338593	0.129209671	0	NA
ENSMUSG00000020407	P52624	-1.31673451	NA	-2.956758024	NA	0.106161714	NA	-0.915535541	NA	-0.501248938	-0.763538842	-2.266362806	-0.637438415	-2.6485665	NA	NA	-2.669408863	-0.874062218	-1.052205699	-1.428351257	NA	0.559606106	-1.985493365	-2.566274719	-2.494641364	5.677846177	-1.231471777	4.453705888	1.075538006	1.808517381	6.95694031	-0.211983258	2.101184965	0.46831998	3.417935533	-3.297562285	-0.539869453	3.435043547	0.890862815	-0.289142772	NA
ENSMUSG00000054717	P30681	-1.405551597	-2.245606643	-1.942874746	-2.170592715	-0.368107983	1.318630933	0.768034504	-0.194339572	-1.365554727	0.479461847	-2.250760893	-0.453052092	-0.300456883	-2.019690832	-0.04883151	1.003880125	0.488699418	-1.267206205	2.082129388	0.869761478	-0.868520482	-4.171926165	-0.408411611	-0.537352568	2.289277926	0.386871801	-1.947150264	-1.319481416	-0.2597187	2.711220908	-1.490318692	0.178256666	0.452037304	2.271329716	-3.198592866	2.753836044	1.29897804	0.056288536	3.882702361	NA
ENSMUSG00000032648	Q9WUB3	-0.520016521	-2.495816958	0.742339448	0.90483476	-1.647960444	-3.782636427	2.840041084	2.058763429	-2.324182851	-3.264931509	-2.234206283	-0.924461035	-1.577129043	-2.581566598	7.169064366	-1.951262603	-2.174903818	-2.106125504	-2.884830222	-1.682164767	1.984020524	-0.224019914	0.847824207	1.356687122	-1.235356244	-1.485075783	6.260716091	5.802590005	0.347065891	-1.188278913	-3.289638475	1.978322678	-0.148529682	2.264033156	9.610706415	-0.704459781	1.502721991	-0.136701341	0.071178023	NA
ENSMUSG00000015749	P97822	-0.447808346	-0.033503677	-0.922303185	-0.575277281	-1.265028228	1.430839274	2.504486901	-0.904847357	-1.151631104	-0.751736719	-2.230205198	-0.220460689	-0.201103512	-1.969072265	-0.571424395	1.056378997	-1.870639209	-0.869114247	3.193859833	-0.175484111	-0.977647253	1.848591613	1.444247391	1.045244025	-1.235720996	2.980390367	3.033372798	0.345832112	-0.12743525	0.121863868	-1.140414065	-0.248709664	-0.633007929	1.726618354	2.616467782	0.125747176	-1.42211223	-0.551861775	1.70505199	NA
ENSMUSG00000007041	Q542F1	-0.868080928	-2.312788115	-1.927156958	-2.253595678	0.345150291	-0.73192115	-0.606756887	-0.867239006	0.893288546	0.413577601	-2.228926962	0.431229793	0.124295231	-1.499107027	-0.318650211	0.930906311	0.147732261	-0.506169636	1.851691087	0.357169237	-0.553080951	-2.865945203	-2.602338323	-2.088871611	1.486881968	-0.254731135	2.07906996	-0.660965316	0.131107774	1.466374896	-1.827824596	0.486946383	0.247649016	2.126935073	-2.776897069	1.186375385	1.737751484	0.142600806	1.488498661	NA
ENSMUSG00000053702	B7ZCI2	-0.001274372	-3.853473898	NA	NA	NA	-2.350908211	3.355076661	6.50291492	-1.458562808	NA	-2.222927814	-1.549435856	0.219542965	-1.015566098	1.627867301	0.271497991	-0.248983733	0.944158783	1.177076101	-1.128181868	0	4.49041223	-1.966278776	3.632113289	-2.116760373	2.571277697	1.669288999	5.507203925	-0.098856056	-2.128954675	-4.828355949	4.70624687	-1.03486334	-1.669729864	-1.305248919	0.261873775	0.860265089	-1.944790509	3.601855468	NA
ENSMUSG00000031827	Q544F6	-1.753360389	0.778904903	-3.305329324	0.104104713	-0.173432447	-1.217274131	1.872154302	-1.085631828	0.890309	-1.205045383	-2.215906251	-0.743052925	-1.204419724	-2.385480171	-0.276887844	1.489565235	0.82129427	-1.096674162	0.639438913	0.930774855	0.351111283	-1.802094843	-2.759101552	-0.392242714	2.341415776	-1.139417502	2.865376046	-1.814995798	1.901240217	1.277882646	-0.989730083	0.521094102	0.666646804	3.787548686	-3.571357959	3.143432056	3.879065957	-0.019937984	1.682910918	NA
ENSMUSG00000002010	P70404	0.114884674	0.052236129	2.876239877	0.362392445	-1.618276863	-3.978213567	0.012142248	2.01551587	0.014664743	-0.840363931	-2.215466274	-2.059354788	-2.318002097	-1.399727318	1.003322638	-3.115967255	-0.564483664	-0.171918573	-1.959674412	-1.886774915	0.438524374	-1.037402082	2.93491662	0.421583155	-0.181870385	-1.103257932	2.293971811	2.546080092	1.483854059	0.158648042	0.166438167	-0.614955401	-0.053250088	2.777458147	1.866549512	-0.979677166	-0.407337536	0.618685626	0	NA
ENSMUSG00000007656	E9Q4B9	0.319151078	3.990553603	-1.085114992	0.372047554	-0.033135957	-1.003211237	-1.175751502	1.213917325	0.068560283	-0.838882711	-2.210912599	-0.366048907	NA	2.395570353	-1.005002475	0.049237598	0.878971426	-1.009894178	0.229368912	1.617111082	-0.351970543	3.718838527	1.871611787	0.798492264	-0.201321461	2.435381197	-0.110526801	0.740655166	0.39217224	-0.215096112	-0.112522514	-0.084096297	-1.12528947	0.49404024	2.442814514	-1.100738865	-0.361334069	0.098353629	-0.425468864	NA
ENSMUSG00000030403	P70460	-0.797548007	-1.703159827	-1.150881958	-2.23000158	0.439458618	-0.264901557	-1.237487609	-0.099455397	-0.47898897	0.948303118	-2.205664826	0.656800502	0.123871588	-1.017993757	NA	1.63294217	0.868426697	-0.386414171	0.056577909	0.899746937	1.228143981	-3.182016007	-2.238207479	-2.046036891	3.313268846	-1.293719606	0.746653348	-0.184612985	-0.12743525	1.945722821	-0.30545165	1.344807906	1.207108453	2.346752375	-1.027911731	3.006879214	3.257031421	0.627198866	1.67246775	NA
ENSMUSG00000031841	Q9WTR5	-0.825473066	0.068999209	1.356832601	0.218547735	1.135362432	-1.919946655	1.038709532	5.182671954	-1.097897028	-2.415891794	-2.184751425	1.065531878	-0.383803168	NA	3.353792919	-2.278257822	0.859534717	1.569386841	-1.486129799	-1.081794726	-0.073559617	1.953072554	1.276442245	0.241676473	-0.918479058	-1.254304613	-0.525675847	4.267315101	0.484938417	-1.068806192	-1.499672796	1.657949493	0	-1.739160139	4.377691481	-3.233426248	1.267356035	2.047561657	-0.645215815	NA
ENSMUSG00000027293	Q3TM70	-0.257475778	-1.215654395	-1.3777181	-1.976139147	0.58979302	-2.590715544	-0.567949756	1.606871796	0.967345883	-0.477972207	-2.168933149	2.813145553	-0.807988325	-0.169137156	-0.144623269	-0.433428227	0.593324965	-0.519297262	-2.142129991	-0.02586637	-0.398616681	-2.653594573	-1.903392674	-2.260526765	0.048080372	-1.212014559	-0.347960083	2.879091171	-0.12743525	-0.023112933	-2.802526809	2.743541088	0.207117069	0.221641486	-0.176818304	0.508477493	0.429669516	-0.002380122	-1.017443152	NA
ENSMUSG00000040675	Q3V3R1	-0.556977003	-1.209905726	-2.507435199	1.022466164	0.446153904	0.867666027	-0.346598907	NA	-2.312808274	0.590071381	-2.163378377	-0.285004893	-0.076057782	1.133940117	NA	1.756034554	NA	-1.533815026	1.741436463	-0.540428008	0.509194827	1.632387701	-2.981308275	2.072922926	0.466699619	3.508920099	-0.938095792	-1.922751729	-1.665409865	0.706546889	-1.821905721	-0.464180932	0.929817166	-0.214379023	-1.057244013	2.764793394	-0.088127217	-0.339942981	2.261668267	NA
ENSMUSG00000002204	O09043	-2.799299072	NA	-2.48264938	NA	NA	NA	NA	-2.015529805	2.75307957	-4.127747111	-2.155846718	0.72253621	-2.92399145	-2.545428581	-1.160801408	-0.619032539	-3.538040266	-1.850529677	-0.796793767	-0.032246731	-1.197238382	-1.498596236	-3.348564223	-0.039891671	0.971274115	-2.833189035	NA	0.653920298	10.36808653	2.478163361	-0.850745451	7.17644405	2.146934984	6.537080058	-0.992388947	6.447086071	-0.303380071	1.131542075	2.523207048	5.088427119
ENSMUSG00000090841	Q60605	-0.720812702	-0.756438077	-1.366027054	-2.16618631	2.269006326	-1.821160448	-1.177701009	-0.711802177	-0.052406795	0.083188471	-2.146337964	1.150806713	0.427120457	-0.896433354	-0.145227519	0.221999708	2.938829863	0.202875373	0.198227854	2.087353366	-0.363232587	-5.01027721	0.627774592	-0.039891671	0.706234588	-5.559568039	2.086801123	-0.246479819	0.31211675	0.836711181	0.453839863	0.237690847	0.038760003	4.048857411	-6.244836763	-0.286939976	1.112383446	0.51503998	-1.136854163	NA
ENSMUSG00000024277	Q8R001	-1.189791732	3.186568749	-1.652707982	1.619997438	0.20700362	-0.635413143	0.455799148	1.746603169	-0.270362721	-0.285556086	-2.133913232	0.257697141	-1.052871123	1.091298333	-1.007829752	-0.889503051	0.45235563	-0.539300376	-1.560430243	0.077377909	0	1.978711925	-1.369165594	2.043892031	-0.222811958	0.579894156	2.482326257	1.406544438	0.255807789	-0.313199987	-1.152656286	0.632268155	-0.551708095	0.874295011	0.98537675	0.114953332	0.300759348	-0.061835474	-1.313342777	NA
ENSMUSG00000030220	Q61599	-1.208974921	-0.961557526	-2.542889789	-3.731662781	-2.461879752	-3.080285997	-1.280127838	0.087029712	-1.113227057	-2.164970435	-2.128408591	0.401182134	-1.298510943	-2.377777285	-0.572697809	2.490264606	-0.616042847	-0.278628392	2.942271013	0.445271095	-0.932768418	-0.87621424	-0.014660394	-2.282102441	-0.150724958	-0.254731135	1.679231464	0.989572637	1.218860129	1.315918698	-0.367602313	1.347463297	-1.004829086	3.458652374	-0.413931047	4.485829837	-0.251619471	0.945626933	4.363181089	NA
ENSMUSG00000026796	Q8R1F1	-0.481982765	-1.657822959	-1.271946456	-1.280413059	0.998031132	-0.108201657	0.955734341	NA	0.09206387	1.006797601	-2.1174301	2.545349716	0.327524572	0.45973479	-0.370824132	-0.575952245	-0.028240668	-0.127876112	-0.271731617	0.208414182	0	-1.607091883	-2.876311858	-1.001957735	0.900675353	-0.253150353	1.775347227	0.08195513	0.209767343	0.326448757	-1.287947562	2.998774698	0.732806212	1.304873571	-1.885133399	-0.503712689	2.597127768	0.485688997	-0.535414651	NA
ENSMUSG00000018593	P07214	2.25467845	-0.308423323	0.951984685	0.484659856	-0.677473237	-0.134135474	0.688192179	0.215736228	-1.169569611	-2.185515413	-2.116425466	2.19012462	1.561653003	-1.621070504	0.519721141	NA	1.380024334	2.386365675	0.9218806	4.041208214	2.709331604	-1.110712825	0.83997017	0.555374024	-0.996971118	-1.015990053	5.125941901	0.72013856	-0.272088472	-0.613840671	-1.342281618	1.761076673	1.519843332	2.858305581	0.614060939	0	0.862569856	2.763789642	-2.275719851	NA
ENSMUSG00000028161	B2RRX2	-1.364496658	2.685617207	-1.361966472	3.226788409	-1.132519863	-0.535071028	0.404088297	-0.992172024	-2.047469899	-1.05140054	-2.111452372	0.4146192	-0.327306856	-0.315499346	-1.226903285	0.058665231	-1.778662075	-1.024575012	-1.366891174	-0.742270344	0.217035181	4.713031794	-0.06758196	2.625207949	-0.460243065	0.468750122	2.08957258	-0.324077494	-0.945036421	-1.231569414	-0.813700295	0.837524946	0	0.907849271	3.704339025	0.355482276	0.083786057	-0.391370577	-1.772365598	NA
ENSMUSG00000029484	O35639	-0.570489314	-0.672397344	-0.049743828	-2.289829679	0.819041287	-2.255645337	1.617348184	0.859715095	-0.308076064	0.521226909	-2.111105821	2.852340647	0.665885842	-0.485436942	0.0654977	-0.378483769	1.157826578	1.038692112	-0.928708474	1.445141942	-2.333092374	-0.018751127	0.709886619	-1.011646506	-2.550821731	-0.254731135	-0.062298946	0.79654664	-0.071038466	-0.887058631	-2.251726228	2.724940632	0.209712417	-1.613606256	1.045094465	-0.630073401	0.529650656	1.163278843	-1.406010262	NA
ENSMUSG00000031840	P63011	-0.97988816	1.622020479	-1.942767107	3.203448962	-1.112285012	-1.711177305	2.245883635	-1.044313889	-2.989957418	-3.092387858	-2.111011441	-1.687275096	-1.848989888	-0.892960653	-1.357370126	-2.412972521	-1.683409239	-1.854546115	-4.07884396	-3.636677358	2.584895105	3.596203569	-0.523975236	4.326177827	0.967767562	-1.071477251	4.836267054	1.933461421	-0.12743525	-0.237633125	-0.454369352	0.703150654	0.724884004	3.019959381	1.483505035	-0.188113763	1.371395753	-0.037757922	-0.815788933	NA
ENSMUSG00000029581	Q61553	0.36149002	1.076409155	-0.147347213	1.598038993	NA	1.747136307	1.086430787	-0.21370289	-1.476240323	-2.373382272	-2.110443314	NA	NA	-2.745585968	-0.310591547	NA	NA	1.316130598	2.467235133	2.100085284	1.798241613	0.787785453	-2.218447282	0.375362028	-1.052165569	1.095203219	0.480542963	0.026802686	-0.974803834	-1.681511166	-2.631792428	-0.932502282	2.72902109	0.003848424	-2.074816642	0.756259381	-0.088127217	1.204429975	1.478666155	NA
ENSMUSG00000024862	Q91YS4	0.590774294	0.87337106	-0.262805267	1.950800852	-0.399978204	-0.031975524	-0.254591004	3.634362649	0.234976311	-0.893385364	-2.106146395	-0.514106263	0.246029943	-1.051223615	0.40149256	2.686488773	-0.680180543	-0.125554225	-0.332358462	-0.771756468	1.088254372	1.721622303	-0.408411611	2.654588112	-0.333794237	-0.539044021	0.932879583	1.117923896	0.185806208	-1.228330479	-0.918019295	-0.050068711	1.974652522	0.885020566	1.911649798	0.049619932	0.28655985	-0.429202567	-0.186148748	NA
ENSMUSG00000044080	Q91V77	-1.122423237	0.791535089	2.152583701	-0.654471383	-2.31438354	NA	0.209679507	4.042032873	1.118584973	-1.905093775	-2.104911662	-1.514668121	-2.990642744	NA	0.837953618	-4.265975616	-0.93559914	-0.885977293	-2.468830363	-2.067323057	0	-0.472365649	3.934781441	-0.04886764	-0.028423	-4.825016203	3.918018128	3.955149415	2.399546461	-0.965169967	2.119921641	0.35756022	-1.469731836	2.536792489	1.349909568	-1.641063163	1.159951942	0.693814847	-0.727906523	NA
ENSMUSG00000029209	Q9CRC9	0.510248764	1.763016846	0.33389087	1.119142218	-0.025897737	NA	1.514556872	NA	0.174096858	-0.920989274	-2.099485596	0.283433718	0.564040434	-0.603025703	-0.690201012	0.570982641	0.359845272	0.765936335	0.178528923	1.289102595	-0.459040664	0.91494244	0.966856197	0.915221721	-1.11377229	0.161934376	-1.598330891	0.073403806	0.142106815	-0.713205147	-1.280158868	0.156507382	-0.773842817	-1.713437277	-0.030242859	-0.212217211	-1.073689525	-0.019937984	0.275020648	NA
ENSMUSG00000022831	P49710	-1.443179682	-1.314195646	-2.490232167	-3.829257267	-2.268155857	-3.52985665	-2.39010425	0.142509448	-1.606679329	-2.442190843	-2.084145422	-0.316635666	-0.978331028	-2.38039465	-0.090531738	2.534052148	-0.727367702	-0.561035997	2.505911617	0.992291506	0	-1.933295208	-0.374948077	-2.564770138	0.64160262	-1.500456714	0.431185178	0.392603726	-0.23763153	1.098246154	-0.025227944	1.191396546	-0.485388504	1.788504564	-2.097465433	4.376593224	-0.207535666	0.646785665	3.429161341	NA
ENSMUSG00000005873	G3X8R0	1.307060777	-2.440693271	1.289191606	0.661524843	1.774339491	-2.115400045	0.834428428	1.316047278	-2.125156763	-1.219559073	-2.083181172	-0.389076826	0.062942059	2.319053468	0.343102487	-0.11475072	-1.765670161	2.041965035	-1.072814912	0.19426072	1.067956677	1.365914605	1.540808678	0.817282277	-1.804147348	-1.836913115	1.486444943	1.688052468	-0.241929977	-1.277361757	-2.136778195	0.0504881	-0.597816269	1.000620549	1.42798409	0	0.034973446	1.216775546	-0.633646153	NA
ENSMUSG00000006342	Q9DBX3	-0.555146527	-1.696571179	-2.182643713	-2.226270575	0.190516815	NA	NA	-0.455326449	2.618512086	-2.494953365	-2.064411711	-2.492355926	-0.867770696	-1.18150503	NA	0.379689642	1.465169102	1.706840337	-1.803621244	2.178448872	1.274226036	-1.808691626	-4.273995763	-0.039891671	3.815559745	-2.425931786	-0.021534027	-1.03408748	3.953605534	2.883013449	-1.41659077	0.25763115	0.932650962	-1.038330042	-3.179312729	1.149068473	1.882798317	0.259363815	-0.371657452	NA
ENSMUSG00000022177	Q8BFT2	-0.266806807	0.047666664	0.260769257	-0.285128911	-3.599144122	-1.364189265	-1.630965907	4.814841668	-1.409835098	-4.496636008	-2.062032127	3.23044131	-1.438611967	-1.190388712	-0.313641287	2.934121597	-2.25220854	-0.472564404	-0.24118689	-1.7745272	0.998045006	-2.686889806	-1.589599255	-1.32210411	0.223192214	0.3241424	-1.993613769	-1.304271847	-0.43176569	0.710576526	0.504070334	-0.786613071	0.513260464	NA	-0.284713208	0.793021155	-0.500020984	0.431364682	1.76366276	-0.086346216
ENSMUSG00000019210	P50518	-1.107840818	3.451864464	-0.908668445	1.731331046	-1.830447196	-2.672014029	0.114244311	-0.904268247	1.738132295	-1.798858095	-2.043512651	-1.365879074	-2.319861691	-0.448576801	-0.659367465	-1.936605066	-1.113872658	-1.314345811	-1.484274583	-1.222552944	0.427599973	1.090669013	0.669701747	1.01002885	-0.174041404	-1.745034158	2.747877221	0.038425515	0.948797285	-0.577629414	-0.162549571	-0.655378135	-0.837264996	1.919471193	0.561790566	-1.046415495	0.482977781	-0.327510488	-1.084635706	NA
ENSMUSG00000015568	P11152	0.411726706	NA	2.856283433	NA	NA	NA	0.743402062	2.943397876	-0.360035357	NA	-2.041859092	NA	-1.81914401	-0.13643754	NA	NA	NA	3.272441123	-1.792737222	NA	2.221979496	-0.762840087	5.979495198	-5.160872895	-2.501358855	-0.37297483	1.942941146	5.94287651	2.429313576	-0.352223704	-1.35359731	1.287695271	1.305614028	4.509125571	4.476218219	-1.545708797	-0.088127217	6.570588024	0.51247301	NA
ENSMUSG00000015766	Q08509	-1.007065176	-0.375054329	-0.969421636	0.21304357	-0.202971647	-1.52004659	-0.964363211	0.167410407	0.399353201	0.975208839	-2.02686	-0.181871403	-0.37309567	-1.214601499	0.971725636	-1.413274858	-0.586709137	0.039083428	-1.53112944	-0.318645635	0.457519067	0.970432936	-0.750245133	1.486338692	1.979872706	-1.696440022	-0.241593427	-0.208819367	2.214865313	2.356454972	-2.57341121	0.675778891	0.780779821	-0.453229013	-1.730109052	-0.071751227	0.702008053	-0.019937984	-2.319626718	NA
ENSMUSG00000027406	Q91VA7	0.050433576	1.440156247	2.965268424	0.431043861	-1.49298058	-3.629814469	-0.256011203	2.693149001	0.263668672	-0.791621242	-2.008422303	-2.07148842	-2.572406126	-1.131577219	1.476129601	-3.496567776	-0.214129069	-0.22228171	-2.679932695	-1.824274704	-0.065927306	-0.756884547	2.755916337	0.256660814	0.095547256	-2.169512829	2.857274316	2.181408138	0.784871159	-0.002717545	0.818476345	-1.251537591	-0.842619731	1.831781509	1.507154235	-0.94995398	-0.088127217	0.028386657	-0.618550709	NA
ENSMUSG00000022836	B1B1A8	-1.096756743	-3.866836122	-1.139253	-3.431319317	3.082920943	-2.867400457	-1.252553066	-1.400435341	-0.542966293	0.609569478	-2.001089461	1.184508145	1.856889792	-3.147394045	-0.339658719	-0.573985521	2.014524218	0.754439577	-3.578754209	2.775247106	-0.905132663	-2.247153112	-0.936434179	-3.119794891	2.261516332	-2.202775751	0.536109536	-0.076268488	0.787598283	2.949829593	0.87876558	2.248786854	2.294417164	-0.935669514	-1.792244102	0.26590843	2.349614676	2.671317182	-2.789936843	NA
ENSMUSG00000029106	F8WGR0	-0.703085217	1.955633574	-0.175628962	2.091402074	-0.958290477	0.263593933	0.825228709	-0.01737721	0.307155158	-0.498661989	-2.000476809	0.767812884	-0.044710656	-1.762687535	-0.059343475	0.236060997	-0.66864159	-0.171168346	-0.455662603	0.458189787	-0.237444643	0.612881608	-1.238163018	0.097561349	0.324026803	-0.282293601	3.380072981	-0.007947282	-0.363710612	0.016732739	-1.351622729	0.379477598	0	0.438104518	-0.641208715	0.707644656	0.10541649	-0.16911589	0.161785188	NA
ENSMUSG00000026238	P26350	-0.230564708	-0.725896476	-2.74136652	-1.486323978	-0.101805064	0.612168703	-0.601255225	-1.063736903	-0.131336428	0.566674134	-1.990191778	0.112153152	0.624271841	1.074706003	0.128987229	0.073278396	1.372024526	-0.568272407	2.658552982	2.251473934	0.848041729	-5.909409554	-1.108844603	-1.028791542	1.674759014	-4.075660774	-1.254136095	-1.41766247	-0.12743525	0.203503202	-0.207548048	0.430314344	1.240671612	4.668260031	-7.095947592	1.299898528	1.893881534	-0.477728597	1.759719014	NA
ENSMUSG00000060147	F8WIV2	1.496415189	-1.48115516	-1.157617251	-1.757606833	0.068789547	-3.0268135	-0.147668423	0.30236377	-1.614645895	1.302902352	-1.986930043	1.035695845	0.342457674	0.069468449	0.506229373	0.458576465	-0.254140096	0.566651702	0.064701748	0.003021245	0.780211627	-1.9651835	0.523342182	-0.959785374	1.624781776	-2.075380598	1.863462043	0.429091279	-1.039624455	2.413015385	-2.215878243	0.833458812	0	0.662142008	2.498234732	-0.140520813	0.070509115	0.354093519	-1.021497719	NA
ENSMUSG00000024590	P14733	-0.134216232	0.053013486	-1.102960921	-0.130632596	-0.77135781	0.834827953	0.789554718	0.394843948	-1.071232616	-0.389450728	-1.962668922	0.338355537	0.625102505	-0.815961522	0.146507333	1.053183539	-0.097052415	-0.198915726	2.018512404	1.097246349	1.10149731	-0.116027502	-3.609346015	-1.196174483	2.367609346	4.001143256	0.712421484	-2.548984972	-2.226569971	1.030490842	-1.910228853	-0.500635894	2.018609565	0.446772181	-0.284713208	1.868755221	1.700970526	-0.667791285	3.234746521	NA
ENSMUSG00000019795	E0CYV0	-0.450713338	3.871922888	-0.421555477	1.513832054	-0.680208205	-1.030394183	0.85394443	2.207749508	-0.264089277	-1.068068562	-1.947242239	0.103692528	-0.612556179	0.305720599	2.618194037	0.040487266	0.381739157	-0.506268718	0.022865167	0.1712868	0	2.416044885	0.710817924	1.612151116	0.061956534	0.675739548	1.209107005	0.671692835	0.221780452	-0.432462683	0.540618455	-0.299603991	-0.784021828	1.108719039	3.533469733	-0.316295587	-0.881581988	-0.462301667	-0.218764633	NA
ENSMUSG00000031093	A2AF47	NA	NA	-1.576456511	0.369610638	0.55055055	0.969976155	NA	NA	NA	-0.765592159	-1.943705178	0.181625669	0.552931172	NA	NA	2.248066719	NA	1.415295878	1.909865883	NA	-1.932984198	1.940472894	1.009258928	0.693667328	-0.938212358	4.2749397	-3.21530839	-0.388428538	-1.472259963	0.551480506	-3.325163183	0	-0.875772166	-0.640019186	1.265418311	1.432323164	-1.35584089	0.966000667	2.546334433	NA
ENSMUSG00000047547	Q6IRU5	-1.241149795	3.424334003	-1.733095862	0.938025743	-1.551047817	NA	-0.241937732	1.215876403	0.280752695	-1.052544505	-1.939271842	-0.190209685	-1.885986373	0.488610993	1.117198973	-2.633505144	0.464587177	-1.64340286	-1.22940372	-1.121505966	-0.621136445	0.46897554	-1.023032921	1.297181473	0.670380158	-2.438019613	1.796525575	-0.076268488	0.083966569	0.146942569	-0.100921156	0.086968725	-1.600771115	1.255412518	1.147881186	-1.61411448	1.015887036	-0.998519326	-1.415705506	NA
ENSMUSG00000031799	Q6IRU2	0.437411043	-0.457545221	-0.875543998	-1.793393826	0.761549146	-0.821209228	-0.566119063	2.806197699	1.192350322	-0.433822244	-1.924632476	1.773739066	-0.057624794	-0.753974863	1.082165154	1.293520195	1.180807698	0.345353726	-0.051940326	1.71140944	-0.130219564	-4.136735349	-0.287092991	-1.347208525	-0.609889651	-0.436757399	0.40850382	0.445093395	0.010552765	0.068353592	-1.418818312	1.744190886	1.406269312	0.558799288	-1.859495363	1.5007699	0.691530312	1.043929641	0	NA
ENSMUSG00000052459	P50516	-0.770982182	2.22175949	-0.779062439	1.784876921	-1.626940598	-2.474010975	0.590130231	-1.245933794	1.438398701	-1.605513451	-1.924561139	-0.997911815	-1.640812246	-1.227666234	-0.142102372	-1.260299707	-1.901808642	-1.014851047	-1.108300801	-1.723970105	-0.313474645	3.041235453	1.837545048	2.987410994	-1.834722881	0.5823002	2.323881319	-0.653166926	2.810886031	-0.215096112	0.439758432	0.70286963	-0.481493405	0.940279001	0.085807883	-0.592284829	-0.689849577	0.700680686	-0.220140427	NA
ENSMUSG00000026853	P47934	0.271301287	-2.968489871	3.543089759	-1.892191362	-2.452961817	-4.097578428	0.088303657	1.669215752	-0.002183655	-2.485615945	-1.919059669	-1.918605395	-3.097514501	-2.959396503	0.545787932	-3.380257541	-1.828015217	0.650999267	-1.495562508	-3.046327975	1.32952777	-1.819917729	2.543605034	-1.08015673	1.642604582	-1.502446101	0.072846067	3.173474925	1.079948653	-0.179983757	-0.211983258	-0.046815565	-0.589232564	-1.223385147	3.202862334	-0.542094468	0.779701543	1.289726817	-0.455479933	NA
ENSMUSG00000027030	A2AQL0	0.458141577	-1.026325175	-1.442554717	1.115793601	0.689041725	0.437271418	0.914723171	-0.718375719	-0.058409327	0.191931543	-1.91833881	-1.978674959	0.474309227	0.685741672	0.447843257	-0.558253779	-0.582530456	-1.009054814	-1.194659388	-1.555889113	2.212721838	2.436355501	0.684393354	1.775888216	0.94900843	1.573715646	0.123517167	1.544584604	-0.12743525	-0.882449864	-2.690443422	-1.033359746	1.702686241	-1.087403045	-1.42431742	-0.289683852	1.463954816	-0.903261904	-1.105993521	NA
ENSMUSG00000038467	Q9D8B3	0.056048596	2.625793471	-0.424837656	0.342875377	-0.279810303	-0.739971141	-0.057704296	1.681055433	0.026445864	0.224184534	-1.908937157	-0.176587041	-0.259033297	1.288628983	-1.186423198	-0.255276571	1.674929518	-0.242182963	0.12468806	2.006227556	0.092726755	0.61238846	0.272225306	0.834250064	0.769595388	-0.158821095	2.747834671	-0.109512624	-0.224115713	0.695868699	-0.360897191	-0.035477429	-0.148504705	2.099810246	1.225340589	0.050422495	-0.088127217	-0.22682398	-0.469805504	NA
ENSMUSG00000021820	Q923T9	-0.27350207	1.138271431	NA	2.306710106	0.277753714	-0.581986524	NA	0.137594023	NA	NA	-1.90541368	-0.08021153	NA	NA	NA	NA	NA	0.082232998	NA	NA	0	2.052629892	-1.040982775	2.229784787	-1.082244912	-0.488644976	2.257427024	0.903243422	-0.732710257	-0.693469656	-1.094762396	0.18454101	1.372563572	-0.516105808	3.48913326	-0.127758889	-0.080446449	0.473805163	0.43294582	NA
ENSMUSG00000032320	Q8BP92	0.163046784	2.428407947	-0.855465368	0.433347673	-0.518180735	NA	0.949326208	0.563748828	0.556538987	-1.036171932	-1.902610906	0.440666569	-0.305431028	1.069541931	3.044948311	NA	NA	0.351970681	-0.081558556	1.072167047	1.682703196	1.982215912	-0.541705774	1.493405317	0.621071162	1.457296899	1.096559674	-0.233344558	-0.299554337	-1.084003422	-1.67734802	0.638426949	1.396430211	1.066345327	1.195197079	-0.048682122	0.816752007	-0.019937984	-0.229665534	NA
ENSMUSG00000025287	Q9R0X4	0.765962214	0.599106283	2.111709008	0.031484155	-0.396032707	-2.057115675	-0.529088224	1.209449594	1.099983491	-1.082241271	-1.899035591	0.583656444	-0.278660372	-0.127856775	-0.282941411	0.093626599	-0.191125557	0.813751984	-0.250981076	0.036499962	0.325707589	-0.550852354	2.598310005	-0.083365588	0.213706694	-1.845329284	-1.218665295	0.721391269	0.726011907	0.510477301	-1.734241246	0.715202247	-0.438049133	-2.042855039	-0.451988173	-0.892723089	-0.088127217	1.207845437	0.321837804	NA
ENSMUSG00000028134	Q91Z31	-1.589017525	4.17751368	-1.023192693	2.534971665	-0.48386254	2.336317113	2.189745762	0.946856704	-0.756786564	-2.296731754	-1.886930565	NA	-0.238882061	NA	-0.534073984	-3.203088612	0.649209264	-1.596766929	-2.104110812	2.044778624	-0.905976775	3.891839686	1.244041147	3.174023623	-1.654708694	4.153996809	0.296078271	0.790960986	-0.12743525	-0.381758604	-0.483899354	0.062000429	-0.181330269	-0.036443714	2.314435294	-0.063370709	-0.373079291	0.569277493	0.81730247	NA
ENSMUSG00000027533	Q05816	-1.155801535	0.209940259	-0.188358083	-1.556360711	-1.025830362	1.063550201	5.023325716	0.152592598	-3.259603936	-4.119341512	-1.874388428	-0.494351588	-2.633957221	-1.403976772	-0.829629391	-2.008995168	2.596647406	0.607243541	2.73591799	0.458139868	-0.495017858	-0.244004758	1.904385324	1.96845157	-2.112050427	-0.107331817	5.967330545	1.011822648	-0.472508496	-1.522488042	0.192196452	2.141673502	0	-0.129954359	-2.428212737	-0.257825585	3.296476439	2.548331315	2.218050869	NA
ENSMUSG00000021087	Q4FJL2	-1.141875301	1.859448319	-2.933309436	3.18023348	-0.697184285	-1.127212168	1.121725114	-0.717972442	-1.110832641	0.045790149	-1.868916163	-1.199389968	1.977485967	-1.914566683	4.216517078	-0.26774111	1.517298295	-1.983464339	-0.080137311	-0.720956999	1.137389545	6.651427059	-2.533764966	5.814455731	-0.174041404	2.253896941	4.854550977	-0.759501945	-0.747341968	-0.07652273	-1.78801868	0.780022936	2.282484145	2.523353103	-1.847200017	0.784117034	-0.072839046	-1.642542991	-1.654637321	NA
ENSMUSG00000062825	P63260	-0.576105987	0.865232358	-1.117802897	0.82574102	0.005482757	NA	0.376980499	-1.561360576	0.753407875	0.393679288	-1.867609871	1.084377569	0.246899756	-0.972581426	-0.987697874	1.057202022	0.484506203	1.550164887	2.232448893	2.058814717	0	-7.533088519	-4.726217596	-0.80652277	1.430483376	-8.035270844	-0.379991048	-0.327591667	0.177148305	1.331788857	-1.271488464	0.483504291	0.400679778	4.922179043	-6.44239827	1.072350451	2.07907367	0.283410763	0.45237675	NA
ENSMUSG00000019139	Q9JHU9	1.107968222	-1.611396614	0.011044538	-0.54236004	0.153097574	0.684220583	-0.016181146	-0.49303686	0.504231052	0.305107315	-1.866377175	0.517758111	1.491671776	0.420639478	NA	0.948354003	0.245679653	0.314956637	0.527042613	0.915534495	1.969410044	-2.331516882	-3.067541618	-1.676791292	0.704734691	-0.26125104	-0.01165269	-0.859404244	0.286009335	0.151572669	-2.154433149	0	2.667013132	0.816850923	-4.317371259	1.193823997	0.691888051	0.010331638	0.463766923	NA
ENSMUSG00000022378	Q921M7	-0.866061745	-0.27550044	-0.361591725	1.191638604	-0.779351023	-0.230007429	1.618631728	-1.924497762	NA	-0.864476581	-1.863385082	0.14548612	0.313692335	-1.971114411	-1.289061134	2.080029557	-2.207942267	0.158440283	1.612110443	-0.602628483	-0.235873842	2.772827579	0.238313829	1.943795373	0.469482343	1.313911684	-0.314242443	-0.495217791	-1.695230841	-0.215096112	-1.699530852	-0.442174531	0.095424195	-0.566690389	1.714794615	1.931278373	-0.46127735	-0.769997265	1.312604619	NA
ENSMUSG00000021947	A7VMV2	-2.10984398	-2.014130364	-2.312656523	-2.050366646	-1.957093227	-2.953352108	-2.264525817	-1.712980014	1.878421712	0.190529741	-1.859861188	-1.678912821	-0.748474906	-1.807685821	-0.415677404	-1.654875189	-1.90618252	-1.413734233	-0.939223393	-1.644800422	-0.247562033	-0.431165752	-0.305630822	-0.942598876	3.541702634	-1.922387524	-0.235752207	-0.664026323	4.381363452	2.813745298	1.498463557	0.119882664	1.227341864	1.567350459	-0.524105672	0	0.307802993	0.053487864	-0.04573558	NA
ENSMUSG00000025780	Q8BJD1	0.400371332	-0.666952525	0.336337046	0.269979515	0.035877065	NA	-0.736196749	-1.736127783	0.762611531	0.107396592	-1.845982319	-1.675079266	NA	NA	NA	NA	NA	NA	0.403631112	NA	-0.294697166	0.532508886	3.141731828	0.277864277	-1.286016117	-1.139553006	-1.804412478	-0.276738139	0.864953345	0.381530094	-0.211983258	-0.808445814	2.55903198	-1.898812763	1.043299446	-1.020809813	0.27006115	3.305846535	-1.037870264	NA
ENSMUSG00000041870	Q80UP5	-0.213318691	-0.787746381	-0.169894545	-0.445581842	0.224816327	NA	-0.635119485	-0.711544901	-0.758421315	0.570709926	-1.840020245	1.355150619	NA	NA	NA	1.189964006	0.82174644	-0.297084878	1.315383515	NA	0.190916012	-0.875521578	-0.408411611	-0.552858199	1.38411797	0.048146202	0.286353956	-0.866669845	-0.213688948	1.258249924	-0.648817055	0.933519485	0.348921198	0.435422124	-0.794707239	1.151502771	0.643761478	-0.028006394	1.04243862	NA
ENSMUSG00000036594	P14434	-1.453302262	-3.069960832	-2.122327203	-3.261109508	-1.131833275	NA	NA	-1.431475928	-1.39506488	-1.578903079	-1.838001754	0.558486204	NA	-1.075070505	-0.26136302	1.489112804	-0.822132079	-1.221919509	2.026563287	-1.029059931	-0.28556312	-6.640432879	0.018067672	-6.864779658	1.57046803	-7.122609512	0.946236841	-0.076268488	0.201276091	3.045454177	-0.804200451	1.443080852	-0.138091113	5.183990035	-1.198330097	3.919736216	-0.077850256	1.105037318	2.263113428	NA
ENSMUSG00000024844	O54962	-0.212952307	0.346644388	0.098190402	-0.945294514	-0.31058295	-2.21453592	-0.484150889	0.036198213	-1.395489644	-0.575676498	-1.831891921	-0.531677348	0.240927119	0.589757127	2.295828364	0.235198166	1.013181462	-1.203876055	0.73282597	0.162781657	-0.046541225	-3.09347959	0.503588134	-1.039767543	0.917368641	-1.443887943	2.149139475	0.689756865	-0.083086184	0.910242236	0.107828965	-0.594504526	-0.178863267	1.143671937	-0.270768154	0	0.684803127	-0.364211636	0.925599454	NA
ENSMUSG00000026239	O55057	-0.441981117	2.251629859	-0.557377947	1.176215443	-0.480238147	-0.727463966	2.805503136	1.248877243	-0.247438776	-0.96153711	-1.825525171	-0.17451962	NA	NA	NA	-0.124324283	NA	NA	NA	0.821208209	-0.109424943	0.729188982	0.391120034	1.255449271	-0.082359246	0.232605363	1.20413566	0.937493294	0.123690025	-0.215096112	-1.00438934	-0.047786144	-0.187522222	0.011063202	1.765910987	0.058846305	-0.528986161	-0.257797767	-0.059707416	NA
ENSMUSG00000003865	Q9Z1E4	0.302057305	-3.184041384	3.753082624	-0.32656472	-1.040204953	-0.801521762	1.388472114	0.641078195	-0.567624708	-0.912489174	-1.823371121	-0.827466046	-0.845287672	-0.099970772	2.303614342	-1.137501273	NA	2.063112821	-0.966963668	NA	1.106861093	-2.034433953	1.692740493	-1.411199564	-0.43880192	0.04713066	-0.414038882	2.14529907	0.686773482	-1.226601071	-2.473656588	0	0.377103504	-1.114524126	4.060796275	-0.681525667	0.68449858	1.242453549	-0.430639112	NA
ENSMUSG00000042215	Q91YN9	-0.917137896	0.852453885	-1.037467553	NA	3.143651269	-0.300508055	-0.08171471	2.80417535	0.374181566	-0.503099381	-1.82314027	-0.946891413	0.762691192	-0.507523966	1.324798469	-0.571227485	3.322183916	-0.398323592	-0.864858823	2.744303028	0.474944445	-1.063066077	-0.701701817	-1.040311219	0.519072393	-0.254731135	-0.637735131	2.05493131	0.16437955	0.22799082	-0.651849477	-0.472839483	0.755326628	-1.305541181	1.941680174	-0.931895363	2.769568615	0.086454517	-0.831101874	NA
ENSMUSG00000022223	Q5M8N4	0.103426301	1.105215778	2.282853322	0.363200596	-0.805888505	NA	0.40673751	2.850164045	1.816388723	-1.223866828	-1.814683212	-1.009701457	NA	0.626338745	0.733276499	-1.262316391	0.037572336	-0.44768908	-1.705257184	-0.746298183	0	-0.829870444	0.710804272	0.688329404	0.519836329	-2.376368058	1.129321762	1.25111604	0.691653575	0.388765502	-0.449090188	-0.234563838	-0.54694843	1.084781381	1.663895546	0.334819754	0.564876768	-0.181503761	-0.130307221	NA
ENSMUSG00000072235	P68369	-0.580943679	2.20703386	-1.708184304	1.983323266	-0.78698289	2.902136622	1.419391273	-0.999849492	-1.420166282	-1.179767651	-1.813792423	0.278397792	-0.035233123	-1.616271724	-0.734714321	-1.078446673	-0.865173125	1.649562237	1.023448651	1.945288459	0	-3.019043929	-2.613008975	1.275571196	0.243510354	-2.206403822	3.543248735	-0.203140528	-0.838025229	0.053819325	-0.422201343	1.41135472	1.266555358	3.442352212	-6.684146544	0.108084093	0.873343299	1.932720634	0.746627438	NA
ENSMUSG00000021302	Q3V0T8	-0.081375907	1.28911642	0.213742332	1.596840038	0.126164678	-0.698735011	1.589127196	0.354437579	-0.313561315	-0.170374547	-1.795541648	1.146470892	0.269021196	0.300680257	0.456879062	0.571025681	0.320569792	0.773788571	0.745669605	0.713504197	-1.427240981	0.679646803	2.23876614	1.950973004	-1.781079279	0.450112528	-1.691632247	0.011810047	0.039559736	-0.215096112	-1.155287252	-0.23886244	-1.520413765	-0.680036027	-0.119609402	-0.226813078	-1.768901591	0.266564598	0.371460167	NA
ENSMUSG00000047459	A2AVR9	-0.629455559	3.409568044	-0.735947545	0.598349521	-0.766620892	-0.444758509	-0.0370371	1.294342374	0.354351443	-1.338824709	-1.78932769	0.282936777	-0.968192136	1.435027096	0.410005391	-0.958818816	1.332066568	-0.635718866	-0.285139489	1.327888183	0	0.075395842	0.994811062	0.891458997	-0.567237096	-0.469273497	1.746502872	0.99595055	0.430015582	0.237929933	0.335004714	-0.305957779	-0.733033987	2.10668435	0.138900598	-0.860301596	-0.096933944	0.395590002	-0.035402459	NA
ENSMUSG00000029174	Q60949	NA	NA	NA	-0.615239508	0.912571169	NA	-1.245850254	0.118751114	0.937433955	-0.594835788	-1.787750152	-0.355365784	0.915730837	NA	NA	1.230601994	NA	-0.571497886	-0.039894127	2.17240695	-1.270483683	-1.079436605	-1.813927375	-0.785747128	-0.174041404	0.286410314	-1.578696673	0.209978929	0.970605423	0.080614961	-2.059815775	-0.281807317	0.273553295	-0.747406655	0.856583535	0.879090681	-0.381189795	0.079221191	0.14219879	NA
ENSMUSG00000026825	P39053	-2.254777713	2.994397657	-3.161695714	3.34408893	-0.88543474	-1.783210886	1.606502705	-0.533706487	-2.692309874	-3.587309536	-1.786802559	-2.242616682	-1.752789021	-1.762521997	-0.459016337	-2.950941202	-1.072330684	-1.988299407	-3.091773395	-1.311748587	0.904950793	4.25583942	-2.665529485	4.517945163	3.898475669	1.044936718	3.685055134	-0.537258398	-2.153805037	1.794110251	-5.608763802	0	0.92081252	-0.059647195	-2.489926455	-0.747012281	1.079204875	1.086729962	-2.665683909	NA
ENSMUSG00000028334	Q99J77	-1.159801242	-1.23223336	-2.63603453	-1.819054377	0.755531407	-0.212371814	-1.296275841	-0.96145077	-2.28959828	2.422395888	-1.779082635	-1.019740971	-0.636823327	1.707030494	-0.681200544	-0.160816473	-0.798871079	-1.421746411	0.040325588	-0.292017188	-0.273160464	-1.26794343	-1.955639988	-0.860813061	1.472562373	0.849355268	-0.844319664	-0.835664089	-1.195822958	2.069284915	0.078763652	-0.054049433	0.254272972	0.740284653	0.552039092	0.732429317	0.774808272	-0.019937984	1.005949817	NA
ENSMUSG00000058070	Q05BC3	-0.539151242	-1.597979047	-1.226825934	1.332243734	2.527432136	-0.699052652	0.241121244	0.658861366	-1.014804335	-0.458099003	-1.775664889	1.821167738	0.704656501	-1.668645562	-0.056240755	-0.031779144	1.15039797	0.67899842	-0.50580039	1.221493121	-0.805673928	0.391216463	-2.877559162	0.711636032	-0.366407555	-0.254731135	1.030540719	1.147692349	-1.088959407	-0.102301693	-3.705905477	1.002002597	0.926011199	-0.352442065	2.634096849	-1.312280159	1.7235747	1.107458731	-3.277946511	NA
ENSMUSG00000074264	P00687	-2.276311934	-2.235774595	-0.818900507	-3.878195816	NA	NA	NA	NA	NA	NA	-1.775466127	-2.990218563	NA	NA	NA	NA	NA	-0.203937339	-3.099446942	NA	0.756725069	3.039354922	7.486828848	3.854803192	-3.07869799	-0.992683634	4.930857484	1.641367167	1.254844817	-1.196511371	5.642376811	-0.100360686	-0.183662807	4.666170737	4.390374504	0	-2.166825207	4.936799146	-0.779346366	NA
ENSMUSG00000059970	P17156	0.016811931	2.568055918	-1.103280823	1.390461196	0.884895446	-1.938226971	0.108141525	0.416645866	-0.696771576	-1.010012139	-1.772956767	1.23541516	2.040925358	-2.045590863	-0.016057681	-0.821089398	2.204809121	0.531133965	-1.482417494	1.422883032	1.047786676	0.916589561	-2.335985252	0.014190852	-0.220232254	-2.753744759	-2.851264728	-0.076268488	0.128014475	0.591813328	-1.724317403	0.878351878	1.926221466	-0.197122115	-1.578525632	-0.447319167	1.145171546	0.639873879	-1.209125599	NA
ENSMUSG00000031402	P70290	-0.79550931	-0.367650459	0.222044236	-0.671380562	-1.933146555	-2.86787152	-1.590751553	0.072757432	1.333178037	-2.522827939	-1.767284749	-0.406797939	-1.811787791	-2.633971918	-0.538910756	-0.181760332	-1.874341148	0.506497991	-0.348977267	-1.75708904	-0.482678664	0.136629204	0.995741487	-0.039891671	1.680418922	-0.454816475	-1.021017731	-0.992660112	1.255956742	2.348114788	-0.17166669	-0.0458152	-0.944527423	-1.227260801	0.330574917	-0.099683518	-0.660779923	1.116064171	0.778977727	NA
ENSMUSG00000027940	P21107	-0.982686366	1.714707768	-1.435249723	-0.794221466	1.520821081	-2.185545306	0.23485755	0.022111392	-0.212961782	-0.182966961	-1.761751505	0.214809081	-1.273469214	-1.126571485	6.548521233	0.029965869	1.841020986	-0.901891873	0.438226887	1.533079857	-0.110064351	-2.143045662	-1.182395325	-0.425736992	0.704542035	-2.780246075	-0.307267424	-0.369323576	-0.042706272	1.36432863	-0.010233233	1.117003729	-0.273370632	1.294342548	-0.284713208	1.347204088	0.808448455	0.175669293	1.300453425	NA
ENSMUSG00000029064	P62874	-0.300091404	1.581252616	-0.626533939	2.016927199	-0.670785315	-1.086187967	2.795583113	-0.442563628	-0.416734934	-1.014577595	-1.759941979	0.626969893	-0.414110054	-1.290067976	-0.416095062	-0.628254555	-0.679621535	0.704359871	-0.266628658	-0.040786677	-0.35126946	0.551763478	-0.394792899	-0.039891671	1.084663879	-0.221135189	5.62864185	-0.659065239	-0.431946553	1.184287258	-1.111691733	0.362377573	0.107642561	1.990324372	-1.706384344	-0.186215886	0.277409252	0.063276681	-0.07392183	NA
ENSMUSG00000021288	Q8CD76	0.312803071	1.023052964	-0.348905399	1.975083248	0.041216685	1.31695996	0.832133475	-0.360659924	-0.890311552	-0.323740971	-1.75142967	1.284908882	0.520344598	-0.140900085	1.043134587	0.479563528	-0.172523026	0.432925164	0.578580702	0.100288291	0.418051851	2.137135211	-0.972525254	2.860526211	0.009209286	-0.053442098	4.179074189	0.462571108	-0.873869626	-0.710257278	-1.328295237	0.572313996	0.324963331	1.623357099	-0.385983294	0	0.373457664	-0.196296963	-0.055517726	NA
ENSMUSG00000006273	P62814	-0.726901842	2.252264721	-0.521419806	2.032713384	-1.605744701	-1.678203802	0.810845785	-1.45012899	1.384486334	-1.497921187	-1.742581258	-0.859911114	-1.616905582	-0.863254132	-0.156361831	-0.999611726	-1.28043862	-0.758338947	-0.777391446	-1.309219012	-0.631521627	2.438322448	0.483850081	2.212749472	-0.893532954	-0.309762555	2.930086816	0.214088966	2.086231117	0.086432375	-0.211983258	0.177705756	-0.486229513	2.422653282	0.734517678	-0.218430497	-0.812697012	0.219742061	-0.309048448	NA
ENSMUSG00000037013	Q62280	-0.258423535	NA	NA	-0.258999287	NA	-1.937599238	NA	4.907276301	NA	-2.170870316	-1.733514455	1.911556857	-0.831139789	0.257355519	NA	NA	NA	-0.4444844	0.367991774	-0.991214526	0.725966321	-3.528104501	-0.641936267	-0.918901557	-0.294612143	-1.941677855	0.969295962	-0.28852825	-0.12743525	-0.150741798	-0.081400595	0.395169632	1.161685235	-0.624662561	-3.924465716	0.6270961	0.124039048	0.083479783	0.66815835	NA
ENSMUSG00000028522	Q5UAK0	-0.269747308	3.402153296	-2.092840723	NA	NA	NA	-1.130067161	3.015222942	0.466417797	0.989627488	-1.728919025	-0.744534393	-0.552491295	0.894669793	NA	1.230945869	-0.051503355	-0.516543548	2.044096719	0.172486838	-0.90530962	1.456172466	1.06315303	0.404484224	-1.308669078	1.979758132	-0.541665005	-0.248296869	-0.12743525	0.13738191	-0.381363346	0.062256676	-0.513596339	-0.732887526	0.731829301	0.211822038	-1.08566148	-0.158917252	2.232801503	NA
ENSMUSG00000052889	P68404	-1.927676167	1.510071129	-2.894440714	2.560126492	0.057213025	-1.82650139	1.295447554	-1.879594726	-2.155322918	-0.072653312	-1.72607982	0.589244307	-0.609910794	-2.194196818	-0.32719701	1.828530635	NA	-1.814228959	1.379643456	-1.066164265	-0.02628954	6.475904718	-0.619514833	4.595597185	-0.683148679	0.631764754	2.091837672	-0.603794485	-0.990790534	0.449303897	-1.016343061	0.412371204	0.330231903	3.335452916	-0.284713208	4.811978025	-0.090514904	0.226007098	4.860386597	NA
ENSMUSG00000051359	Q91X97	-1.572014519	4.922296633	-3.064532831	2.734599907	-0.452212327	-1.713904899	-0.080539805	-1.450614911	-2.010796447	-1.363654818	-1.722327922	0.475467264	-0.259158447	-2.724207111	-1.350267741	-2.762368649	-0.822783106	-1.615317771	-3.704418391	-1.353433899	-0.079021569	5.158101501	-2.468914401	3.490651515	0.050156675	-0.090133761	3.446527049	-0.152692985	1.105311943	0.916377994	1.527542072	2.401600964	1.524177932	1.163009022	-0.827647799	-1.262090359	-0.088127217	-0.776361017	-1.55442247	NA
ENSMUSG00000018965	P68510	-0.557073203	2.985202131	-1.373849246	1.938654313	-0.788964012	-0.608834369	0.71196559	0.337656987	-0.910430464	-0.01471577	-1.71678434	0.474068441	-0.685934901	-0.396851889	-0.382062176	-0.183309138	-0.351672882	-0.614719948	0.536030444	0.188718929	0.97282191	-1.90163508	-1.353912536	2.919253992	0.928186729	-3.737819778	1.280895958	-0.076268488	-0.591850495	0.908445606	-0.984870306	0.379246433	0.683920537	2.02667354	-5.683189283	0.583674995	0.27839384	-0.110288215	0.421073261	NA
ENSMUSG00000034902	F8WHW6	-1.069006051	3.477887834	-1.933615813	2.630616397	-1.380772465	NA	0.319472426	-0.770582395	-0.733766116	-2.892596762	-1.713007922	-0.069264608	-1.058343563	NA	-0.210876303	-0.278167361	-0.713786235	NA	-0.703873194	-0.14733206	0.043945352	0.887946334	-2.58810396	1.237396416	-0.021913982	-0.452275908	1.738171662	-0.511833337	0.033052739	-0.771995254	-0.44423067	0.52141195	0	0.4705025	-1.370082526	1.139239404	0.343661805	-0.425648077	1.304885667	NA
ENSMUSG00000027479	Q3U4H0	-0.284359461	1.945044918	-0.512770623	0.075424713	0.185777791	0.611931821	0.297224016	0.625742124	0.032904787	-0.115788499	-1.708221135	0.748658717	0.281536873	0.448045945	0.470641157	0.438566556	0.990084284	0.119626836	0.935015018	1.401555827	-1.539359908	0.608251858	1.012011456	0.246228657	-1.490139158	1.383907315	-1.233012963	0.006650194	-0.12743525	0.259327621	-0.862764222	-0.008238503	-0.439354468	-0.851874297	0.274952214	-0.141458716	-0.926064537	0.207798136	0.36808463	NA
ENSMUSG00000002944	Q08857	0.249196048	-3.669036033	2.883021267	-4.025034132	-2.619257084	-6.467397878	-0.055748694	1.491387967	-2.939063667	-4.105627629	-1.705216079	1.45076378	-0.370782622	-1.53393848	-0.230372421	0.023801617	-2.780022444	3.940499873	-1.281433971	-3.585140235	0.555369582	-3.074396442	7.016805476	-5.778996321	-2.144294365	-1.392399412	2.673181671	5.212398532	1.493356905	-0.215096112	0.595401729	3.996494049	-0.807162174	1.190723775	4.658686366	0.830382365	-1.344769308	5.28811999	-0.027867803	NA
ENSMUSG00000024944	Q9D0J4	0.878332017	1.420583255	0.958517733	0.298287699	0.150560159	0.597425552	1.709395056	0.168019621	0.610300907	0.222506951	-1.703083527	0.204195308	0.059396513	0.043443486	NA	-0.230019756	0.222979273	1.00356704	0.351629745	0.586714796	1.646182093	-1.652660695	-0.767885696	-0.039891671	0.939895799	-1.293679698	1.143703878	0.767748244	0.26843305	-0.564543218	-1.787086035	0.137312099	0.258179432	0.310861073	-0.108649121	-0.160564168	1.113046816	0.05348889	-0.243951176	NA
ENSMUSG00000028163	P25799	-0.385739441	-0.199571987	0.029033957	-0.452286092	-3.362000088	-1.709496807	-1.130118763	5.120116132	-1.055705674	0.153089466	-1.701408668	2.710713519	-0.134900312	-0.843912898	NA	1.953167774	NA	-0.284421369	0.076757821	-1.424166924	0	-1.74988336	-1.083244627	-1.284517566	0.35851677	-0.906321344	-1.115312362	0.111317317	-0.388464378	0.532528917	-0.371052882	1.023381345	0.0480627	0.482197667	-0.29710285	2.215795105	0.004199479	0.06520076	1.166187568	NA
ENSMUSG00000039145	B1AW58	-2.13324768	1.992242467	NA	1.582451657	NA	NA	0.554875018	-1.637447358	NA	1.380050079	-1.697213908	-1.026562489	-0.828613742	0.501786766	NA	0.611097172	-0.927351776	-1.643898371	0.966500792	-0.68408126	-1.515742697	3.806795368	-1.608735227	2.055582281	0.994172739	-1.917788475	0.856448965	0.024515484	-2.010773183	1.886868661	3.302754208	-0.022066951	-0.824050633	-2.202999677	-1.36427034	1.386907785	-0.086737379	-0.019937984	1.826213692	NA
ENSMUSG00000075415	Q80TY0	-0.479749817	1.289075512	-0.700080031	1.394262098	0.295006652	-1.29680466	-0.718793877	-0.613808862	-0.635677235	-0.873339646	-1.697129692	0.707802134	-0.013527417	NA	NA	1.972928507	0.194791867	0.25118274	1.898561366	0.652768546	-0.056457035	0.633508009	-0.871324492	2.082467126	-0.034567606	-0.852135871	-0.708084189	0.429192605	-0.702993289	-0.422535495	-1.504122859	0.082703309	0	0.097338006	-2.518808302	1.708725512	0.788522544	0.264902359	1.505007511	NA
ENSMUSG00000031299	P35486	0.179763538	-0.203483002	2.880892279	0.065385054	-1.892306133	-2.063544867	-0.275934033	2.315821921	-0.045165501	-1.672488112	-1.691319721	-2.121343569	-2.642922676	-1.6562303	0.812305467	-3.024613892	-1.241701583	0.592643899	-0.766507166	-1.184000779	0.031368533	0.0474519	4.517887115	0.182480047	-0.603412787	-0.3009007	2.471295166	2.714081494	1.294872714	-0.194709472	-0.211983258	-0.631437121	-1.43967183	2.532808975	3.398659226	-2.430459884	-0.552431138	0.789093636	-0.435784796	NA
ENSMUSG00000024851	O35954	-0.05339301	NA	-0.012461318	2.755847537	-0.305388826	NA	2.97790878	NA	NA	-1.328249163	-1.683155105	NA	NA	NA	NA	-1.925927463	NA	NA	NA	NA	0.652671163	-0.040462691	-2.339215269	1.626248425	0.816541247	-3.599463645	3.448343172	-0.826867757	-1.604821645	-0.074766917	-2.841853552	0.188916573	0	0.240504472	-4.950007543	1.945146244	0.202394709	-0.401450886	0.945003644	NA
ENSMUSG00000031592	Q9R0L6	0.744635197	NA	NA	0.090195528	NA	1.332416204	NA	0.564550976	NA	0.385380768	-1.658206592	0.550427764	0.643080838	NA	NA	NA	-0.580821325	0.527374482	1.008470095	NA	-2.354803834	3.538039424	1.709158776	2.252999022	-2.690403845	4.104848344	0.015299896	0.631227106	-0.12743525	-0.669991039	-1.106297235	0.127227449	-1.266773699	-0.033442821	3.063148386	-0.771509028	-2.118800793	0.07629893	0.494034414	NA
ENSMUSG00000021262	P70429	-1.472723925	2.148297176	-2.257264006	-0.081004347	-1.920191097	-0.794898983	-0.777720596	-0.777280817	-2.054743289	-2.675068887	-1.647853079	0.093348989	0.040709738	NA	NA	2.856955976	NA	-1.009544508	1.026312434	0.252996511	0.368858209	1.062057243	-2.902206876	0.843454565	-0.328718446	1.783093313	2.71226602	-0.276130198	-1.177095453	-0.703327607	-2.236083199	0.319236868	1.69328593	1.241385935	-2.589100323	2.844633879	0.569707941	-0.019937984	1.390122688	NA
ENSMUSG00000022037	Q06890	-0.333412625	2.350610578	-1.655199272	-0.361537574	1.52447721	-2.861287077	0.38216938	2.326335214	-0.218468529	-3.951632794	-1.645460388	0.57046416	0.316747005	2.193044014	1.092172761	-1.265549098	3.23664104	-0.071632739	-1.3095485	2.110526175	1.60576371	0.446712028	-4.828714527	-0.039891671	0.277215388	-4.738817259	5.443960242	1.689206124	0.118145001	-1.170841371	3.023696832	-0.410722779	2.079945171	4.254454357	-1.959417716	1.433869244	3.043894288	-1.500381634	-1.822869354	NA
ENSMUSG00000021114	P57746	-1.226696197	3.988701406	-0.706583759	1.121161815	-1.211267855	-1.787449509	-0.83522142	-0.048662646	2.30711745	-1.85837071	-1.639525474	-1.966142622	-2.648113135	0.976347927	-0.967451963	-2.611501962	0.09966359	-1.605215967	-3.035584405	-0.291727002	-2.109060823	3.972449794	2.696537416	2.489161493	-2.012116381	1.757128403	2.530952879	1.442308302	1.319188475	-0.068134229	-0.211983258	-0.441863815	-1.77189853	2.84903201	3.381231473	-0.649240484	-1.483324331	-0.132638535	0.435430251	NA
ENSMUSG00000027247	A2AH25	-0.190040134	2.35180029	-0.788090515	-0.059276004	0.459542699	-0.728501882	0.491656021	-1.14036691	0.273833345	0.620769096	-1.634970798	1.300784528	0.899781111	0.876517691	-0.295245457	0.418986349	-0.205947641	0.082143646	0.245059179	1.004611926	0	-2.844817321	-1.6219288	-1.693382044	0.616212542	-2.67318429	0.94241023	-0.545970902	0.081694887	0.682005965	-1.390435423	0.899530914	0.715337353	0.194735106	-4.903545231	0.54147463	1.135918678	0.52072971	0.920068123	NA
ENSMUSG00000044629	Q5M8N0	-0.984262491	4.522841839	-0.406070207	2.568366692	-2.561422071	NA	1.014217613	-1.222874513	-2.212599584	-3.292180809	-1.63448785	-0.72780088	-0.863252804	NA	NA	-0.956556231	NA	NA	NA	NA	1.444077907	2.94648354	-1.50964395	2.448164728	-0.877526725	0.359047308	0.921292093	-0.230030194	-0.707558087	-1.224702082	-2.568553998	0.784542339	0.765253891	-1.491802354	-0.284713208	0.689418612	0.086119708	0.975222396	-1.603385663	NA
ENSMUSG00000007039	Q99LD8	0.140855555	0.51947124	0.173882608	0.892965879	NA	1.426951677	2.302008399	NA	0.666596368	-1.894586406	-1.627890808	NA	0.897019222	NA	NA	-0.702146393	NA	NA	NA	NA	0	-2.440464307	-1.860680554	-0.01355501	-0.525735324	0.755535323	0.244973655	0.335164845	0.045753305	-1.214597448	-2.151174256	1.959481605	1.44234181	-1.115029106	-1.680645278	-0.291601294	0.483500217	0.991814743	0.2878931	NA
ENSMUSG00000028937	Q91V12	-1.080706476	2.990222764	-1.398890713	2.462487869	-0.900097917	-0.21913576	0.071344575	0.300432269	-0.729471655	0.474508532	-1.619446812	0.620089862	-0.930602408	-1.953464785	-0.769753755	-1.374534576	-0.711601221	-1.470939657	0.666122551	-1.027783379	-0.057627959	1.720422411	-1.514905608	2.354608778	0.371168527	-0.524902501	2.658599219	0.563436318	0.435045162	0.13255236	-0.280816266	1.216553962	0	-0.042904304	-0.13974723	-0.918246323	0.289053285	-0.998467739	-0.011072535	NA
ENSMUSG00000028149	E9Q6Q4	-0.94646746	2.406562268	-0.813745712	1.984782319	-0.714212993	0.142288858	0.519602882	-0.972091804	-1.100635092	-1.078017047	-1.604023074	-0.446855812	-0.492053384	-1.015427001	0.40431975	0.16899586	-0.770663574	-0.720550725	0.056151536	-1.044349444	-0.533440962	3.08368434	0.957766466	2.337473062	-0.794819075	1.194690759	2.348293289	-0.081758934	0.052007809	0.039731182	-0.55745911	-0.418241373	-0.962918898	-0.467802033	2.271846607	0.286915302	-0.781047931	0.22196621	0	NA
ENSMUSG00000022285	P63101	-0.360806259	3.021529998	-1.358537679	1.401749218	-0.008593628	0.485791088	0.120004483	-0.735566586	-0.255688441	0.011065863	-1.593091326	0.480406163	-0.350030602	-0.266399084	-0.485665408	0.269343423	0.216931494	-0.61940254	0.640929202	-0.062031732	-0.59979188	0.49991798	-0.693123517	0.783567951	-0.071560254	-0.119553452	-0.265605486	-0.71304303	0.238666591	0.861093792	-0.926003253	0	-0.500642457	1.753756079	-2.512638266	0.098420214	-0.053691588	-0.554697748	0.147114009	NA
ENSMUSG00000024067	Q99LT0	-0.493196542	1.098209999	-0.556910557	-0.279738086	0.212367017	-1.620061622	-0.674380219	-0.448584092	0.333772878	-0.639770236	-1.590831401	0.067993192	0.50520326	NA	NA	1.1612101	0.891751931	-1.150255855	NA	NA	0	-0.814781297	1.695192137	0.346763078	-0.037234984	0.190947129	1.512264345	0.051602642	0.230455276	0.017266537	0.714755415	-0.497274635	-0.84930398	-0.457811729	0.580575931	-0.621909624	-0.193481355	-0.83200974	-0.125200411	NA
ENSMUSG00000021938	Q8R326	-0.177569619	2.486310053	-0.529731768	1.010280993	NA	1.325895104	0.462744167	0.250525658	-0.538529083	-0.585938936	-1.589157278	NA	-0.172570741	-1.837525312	NA	0.277274331	0.171156497	-0.425106495	1.34441184	1.556946779	-0.099514247	1.629739977	-0.26985462	1.055011529	-0.562860676	2.056157559	-0.969620542	-0.352535803	-0.635849151	-0.215096112	-1.08723808	-0.150172397	0.358914355	-1.243397304	0.260205843	0.599285044	-0.824030398	0.093083087	0.461210313	NA
ENSMUSG00000024960	P51432	-1.591087833	-2.874181308	-0.837645096	-0.64148301	-0.341576885	-0.982134587	-1.90597855	-1.158897793	-1.825540511	0.858556253	-1.586664414	-0.063131351	-0.885459887	-2.736895339	-0.789216426	-2.026755116	-1.275640045	-1.331738568	-3.447743802	-1.374358447	0.8130725	-2.048303547	-0.540449296	-0.518061621	3.949778948	-0.254731135	0.355958157	-0.276991898	-0.05236991	3.675927953	-0.251997303	1.208420472	1.247230662	-0.191130634	-1.805854345	0.006304808	1.669924955	0.664977679	-0.942383861	NA
ENSMUSG00000040152	Q80YQ1	-1.159357121	-1.381397913	-2.130170551	-3.219715824	-0.981549836	0.232364211	0.766822616	1.503728091	-0.612174711	-3.682977818	-1.57669662	3.441562123	0.429457077	NA	-0.571124475	2.688092721	-0.736837624	0.881251413	-1.742653029	0.694472524	-1.671147266	-1.513599492	-0.408411611	-4.007838955	-0.35124564	1.721729288	0.722448981	-0.02792697	1.001211762	-0.062069883	-4.429403005	1.425319427	2.688231672	0.069698976	-1.421470145	1.039276756	0.126555773	2.10518467	-2.88951497	NA
ENSMUSG00000003161	Q6P069	-0.963419662	0.894642751	-1.104496709	-0.566910758	0.382080159	-0.582675115	0.443883927	0.559922279	0.39740677	1.226598463	-1.563850718	0.500911833	NA	-0.409799555	0.516515823	0.327123203	0.992067421	0.733261873	0.065702577	3.051240032	-0.716083544	-0.224019914	0.3309361	-0.057110522	1.282409146	-0.632055084	0.998289388	-0.297679894	0.790243611	1.534641114	-0.324802691	0.19030295	-0.897018043	0.58061885	-1.617399667	0.522342662	1.197453142	0.015407968	0.107716544	NA
ENSMUSG00000009575	Q61686	0.198204826	1.066555589	-0.963650618	0.33324131	-0.245022709	2.608861906	-0.203396492	-0.667552009	-0.074294881	-0.237956446	-1.561452567	0.151341033	0.868238121	-0.000631578	-0.593659662	0.693152504	-0.637247326	-0.639882387	2.384202115	0.815176563	-1.624180794	2.012778702	0.127399132	0.678420028	-2.229209308	3.397708733	1.029785984	0.391031468	0.162789335	-0.111962476	-0.934037803	0	-0.600930315	-0.013465816	0.486737519	-0.587012551	-1.726087762	-0.035203369	0.964992011	NA
ENSMUSG00000021180	Q8C050	-0.41949264	-0.566944924	0.980085639	2.28165436	NA	-0.098714055	0.863986899	NA	-0.869462291	-1.414269678	-1.561221718	0.463786677	0.574121683	NA	NA	1.573923158	NA	-0.127618227	0.259659872	0.11021945	-1.315898268	2.558913678	1.611008758	2.789499698	-0.174041404	0.851911561	-2.14902442	0.846992831	-0.771064294	-0.766242312	-2.016866691	0.11514649	-0.434992032	-3.0013916	2.349000597	1.041654173	-1.713452687	-0.057296293	1.204038138	NA
ENSMUSG00000040945	Q8BK67	-0.4544396	-1.99005463	-1.326487029	-0.2997395	0.068932847	1.683199105	-0.424442258	-1.59579332	-1.825076218	-0.137389301	-1.559512686	-0.118355011	0.740691593	-0.033505051	NA	1.606338623	-0.973085986	-0.474491588	2.89566015	0.640464577	0.514149102	-0.613916899	-2.18168307	-0.911792301	0.729655382	0.976082899	-0.09077093	-1.061213178	-1.103480341	0.429421581	-0.532926809	0.023163524	0.945645562	1.414695205	-2.916636953	1.92753709	0.801065348	-0.019937984	2.273659088	NA
ENSMUSG00000051236	D3YUC9	0.30664087	-1.894416474	-0.427703435	-2.669277853	1.775556635	0.302134016	0.434675361	2.879364467	-1.163047972	-0.461041788	-1.547351273	1.462338694	1.283521666	-2.033127948	5.079568798	-0.180985343	2.289304874	1.038981294	-0.774518259	2.636521477	2.5292762	-1.030729431	1.42980896	-1.670838108	-0.174041404	0.04247533	-0.124500733	2.697917664	-0.301642751	-0.27350303	-0.435095181	1.762688696	1.323951283	-1.819334629	4.546444752	-0.419934103	1.424093838	1.820452997	-1.526906591	NA
ENSMUSG00000037373	O88712	0.205716145	1.315156442	0.223761106	1.952862011	-0.3305218	0.394551181	0.474252047	0.490185	-0.552237903	-0.141443418	-1.545252331	-0.092855826	0.255521403	NA	NA	0.164949822	NA	-0.243492195	0.876992727	0.558759467	0.717435793	-0.718217243	-1.303402323	-0.319619266	0.852014592	-0.975433866	1.722962458	-0.002382632	-0.32905015	0.241830694	-0.728508142	0	0.500447347	2.036023171	0.660256117	0.786605273	0.468034749	-0.270506511	0.671021087	NA
ENSMUSG00000029171	Q7TSV4	-0.618702323	-3.358601674	-1.338174867	-2.335062981	0.688998318	-1.755326519	-1.224199217	-1.257654319	-0.907601297	1.013261113	-1.543243706	0.259216122	0.292292416	1.443019069	-0.2897898	0.224581224	-0.54979461	-0.622790488	-0.683425919	0.860297294	-0.412182753	-0.580745894	-0.695552784	-0.522768196	2.620883084	0.861036278	-1.573382971	-0.723500159	-0.12743525	2.724359601	-0.858932098	0.427856784	0.460594264	-1.233723208	-2.2854845	0.10451582	1.404913803	0.490543934	0.138657715	NA
ENSMUSG00000029836	Q9DCC5	-0.140012578	0.703868822	-1.233859964	-0.242005908	-0.736637229	1.40958696	0.476561181	-1.612291687	-0.739937277	-0.371442101	-1.540717294	0.080036818	0.552470415	-0.949291196	NA	1.285784986	-0.398218661	-0.811142292	2.386915968	0.983324566	0.562202162	-1.970374475	0.299700732	2.177230709	0.01559195	-1.438745309	-2.759001776	0.071011383	-0.147108505	-0.215096112	-0.201182525	0.026391058	-0.186780986	0.36235054	-2.749948314	0.168244788	-0.344659807	-0.249954415	0.757450827	NA
ENSMUSG00000011877	Q5F258	0.301638918	1.359900346	0.191899315	1.456027954	-0.138187596	0.687594234	NA	-0.901140167	0.208617491	-0.194353441	-1.540483072	1.00324314	NA	NA	NA	NA	NA	0.056404625	-0.44937108	-0.397052698	0.349867377	0.847955785	-2.103520522	-0.204987147	1.255947452	-0.401310554	0.181754665	0.10760653	-0.343492971	0.091674928	-1.838109499	0.696173581	0.289776229	0.350621669	-0.518690291	0	0.656218373	-0.267810879	0.271076293	NA
ENSMUSG00000025026	Q3UNK1	-0.74442547	1.556349412	0.351593179	1.406955514	-0.298841835	-0.836979695	0.586409561	0.001990789	0.913798561	-0.236772721	-1.539217953	0.72494655	0.067341864	-0.694852252	-0.075814594	-0.104840803	0.255951727	0.110567015	-0.672921011	1.134518936	-1.44252537	0.892610999	0.206256275	0.474106842	-0.487381254	0.286014144	2.018948781	-0.076268488	0.379408609	0.27702224	-2.013392462	0.498664742	-0.609546032	-0.234650099	0.097004643	1.105051237	-0.398430549	-0.036807372	-0.720076921	NA
ENSMUSG00000033065	P47857	-0.944702112	-0.9701704	0.975318762	2.587286397	-1.061862254	-1.91644511	1.957883672	2.154174455	-0.872017787	-2.446498501	-1.538983531	-1.638422911	-1.395114941	-1.945178183	6.162172879	-2.912448319	-1.554286829	-1.432377869	-2.521593698	-2.180637103	0.003127222	1.953042548	0.646737245	2.815479536	-1.645092844	-0.169025243	5.961058567	4.19827199	0.334205925	-1.858995572	-0.783641874	0	-0.250779781	3.207800684	6.883530666	-1.605683661	0.04007585	-0.471847974	-0.291539588	NA
ENSMUSG00000032735	Q69ZX8	-1.110139254	2.957508579	0.780880372	1.738560187	NA	NA	-0.347309666	3.080321694	1.182636485	-1.662472967	-1.534523004	1.366808119	NA	-1.423574138	NA	NA	-0.292236081	0.672632286	0.054873566	NA	0	1.31046377	1.409588126	2.144342868	-1.67839037	-0.89451024	-1.379816584	2.469059619	0.422445036	-1.837788834	1.678381384	2.444104614	-1.226087743	-3.147988636	0.852630741	-2.230830218	-0.737872801	2.67706828	-1.499932657	NA
ENSMUSG00000026860	A2AWI7	0.139887687	3.41089601	0.737652962	2.436375425	-0.495457523	-1.303505874	0.057284388	0.527236315	-1.123419892	-0.931855326	-1.523428799	-0.472535437	-0.330166966	-0.924583955	NA	-0.686393877	0.300081579	1.800814087	0.170170372	0.056917302	1.101727398	-0.366847845	-0.928646096	1.025463955	0.742302414	-2.13973609	1.097487505	0.212798875	-0.512500536	-0.215096112	-0.483866335	-0.273332792	0.18590704	1.035929434	-1.77011658	0.029820591	1.593383512	0.901994135	0.405596487	NA
ENSMUSG00000003644	F6Q8A4	-1.429729248	-1.920281493	-1.11418617	1.013007784	1.037111485	-0.282249456	-1.376110657	-1.325997974	-1.41262433	1.714993689	-1.523239083	-0.117144397	-1.961482626	-0.381310654	-0.201028382	-0.507841133	-0.113577164	-1.260579431	-2.122963653	-0.781980439	-0.094454268	-1.485505993	-2.991616346	0.924604397	3.692851696	-1.157934777	-0.84081084	-1.632933521	0.007837868	2.682217255	-0.211983258	1.059281595	0.002009853	-0.399545958	-2.137941411	2.195871908	2.334186473	-0.518930167	1.095700697	NA
ENSMUSG00000034342	P22682	-0.709509458	-1.258056837	-0.733137369	0.541875613	-0.311906173	1.867666359	-0.571528069	NA	-0.483403476	0.294611804	-1.521389347	0.941317376	NA	NA	NA	1.400208947	NA	0.005714703	3.253081705	-0.477720924	0.209637454	-0.224019914	-0.167371347	-0.525808595	-0.118038371	0.369065456	-1.992771291	-0.416380367	-0.339169937	-0.040748166	-1.097135328	0.756500289	-0.110563225	-0.963436207	-1.93782951	1.958569592	-0.294126291	0.439824807	3.99093426	NA
ENSMUSG00000030730	Q8R429	-2.661846412	NA	0.6986715	NA	NA	-1.155806146	2.593894722	-1.985504939	NA	NA	-1.513108058	NA	NA	NA	8.490735555	-2.671686696	NA	NA	NA	NA	-2.282246537	-1.808396905	5.668813464	-2.679274007	-2.959817427	1.62018577	12.6053604	0.9490849	4.09180622	-0.746936221	-3.012921467	4.726810835	-1.471983249	3.648370586	14.58102797	0.400013876	4.813507224	-2.514978796	0	NA
ENSMUSG00000024617	F8WIS9	-0.689711029	3.175465363	-2.089387071	3.24934196	-2.401765465	NA	-1.927734858	NA	NA	-1.485068022	-1.50981046	-0.655524665	-0.716405443	NA	NA	-1.260055009	NA	-1.228304877	-1.646494159	-2.050019956	-1.20897106	8.002745569	-0.976071627	3.344230173	-0.048909601	1.666793296	2.870701874	3.461330152	-1.531735809	-0.701354429	-6.001814811	0.153123884	-1.048988612	-0.019084829	7.157768878	0.290425296	-0.088127217	-0.994816954	2.377375877	NA
ENSMUSG00000002833	Q3UMU9	0.667779191	3.308251687	-0.782104909	0.671693636	-0.414524398	1.072631952	1.825269251	0.093318449	-0.224009276	-0.833097879	-1.505978333	0.221667312	1.291302966	0.077828474	0.241392906	0.90890109	NA	NA	1.494622877	1.187100686	1.347517823	-0.224019914	-1.261230398	0.120879974	0.139373809	0.422794987	0.011866684	-0.09853657	-0.739535208	-1.096362488	0.125486165	-0.114534124	0.185331769	0.245122119	-0.405931721	0.595496628	0.355313522	-0.358906611	0.350279069	NA
ENSMUSG00000029730	Q3U4T8	-1.006430673	NA	-0.072810523	NA	0.069794238	2.298958095	-1.462048644	-0.044635425	NA	0.743001844	-1.50035505	-1.496835765	-0.222042462	NA	0.221001126	1.679527114	NA	1.31746373	3.09737025	-0.515141218	0	-2.750203371	-1.512708517	-0.971654026	0.861066846	0.159777536	-1.143545933	-1.217131013	-0.68838802	1.179691993	-0.190370549	-0.244540394	1.135070865	-0.340561284	-3.776870073	1.641434089	0.330709166	0.25718616	2.888357601	NA
ENSMUSG00000028447	Q9Z0Y1	-0.135764072	2.513728953	0.113121898	0.820738348	-0.2965044	-0.341646216	0.592582558	1.103191686	0.224065892	-0.057313053	-1.499054231	0.412578385	-0.962673288	0.780544329	0.414466029	-0.119747455	0.618765598	0.23712309	0.106801477	0.599535977	-0.062491746	-0.102776657	0.683682499	0.293537009	0.111794785	-1.44708833	1.35926595	-0.076268488	0.084603236	-0.111921226	0.160779981	-0.738551343	-0.549787907	0.872834941	-0.188648948	-0.675531275	0.319319164	-0.59294294	-0.341824478	NA
ENSMUSG00000022477	Q99KI0	0.150367623	-2.479796677	2.996538291	-0.140951456	-1.875774749	-4.000937006	-0.150114695	1.202773548	-0.076167325	-1.199101629	-1.491709437	-2.607842975	-2.437866558	-2.225327177	0.010730548	-3.188797424	-1.720204883	-0.543364522	-1.841902904	-2.494054436	0.37293253	-2.383696916	3.509551975	-0.039891671	0.866126522	-3.558210362	3.0682069	2.939268285	1.202242946	0.202582877	-0.6050624	-0.900861441	-1.010846479	2.923683303	0.50222327	-1.539664638	0.045180867	0.313879361	-0.291299538	NA
ENSMUSG00000032332	Q60847	0.299911642	NA	-0.62706815	-0.154882192	1.916981546	1.073536128	5.573558604	2.616729314	NA	-0.748002555	-1.484034701	-0.03975479	2.484073645	0.497084277	-0.349306678	-0.599152846	2.232127689	-0.47398466	-1.915909319	-0.155856839	-0.022235528	-0.079624821	-0.114902284	-0.883344924	0.388995125	2.065098931	-1.434517863	-2.153028826	-0.12743525	0.63262125	-1.679412646	1.108420366	1.225013656	-4.630196767	-1.029280621	-0.681551409	1.288651958	0.452746732	-0.474164612	NA
ENSMUSG00000027634	Q8VCV2	-0.481374201	0.75298895	0.29709567	2.701259452	-0.916789375	-0.165294253	0.959003093	NA	-0.12273452	0.056590757	-1.479058196	-0.970171068	1.215766315	-0.757798347	-0.780036908	-0.787876192	-0.679621535	-0.423007309	1.324595111	-0.768285843	-0.036207874	2.411423459	1.343409452	3.109265695	0.389502097	-0.354141445	4.593281248	-0.756024696	0.8140809	0.47949424	-0.471194007	-0.450720348	-0.458493534	1.748495572	0.193359378	0	-0.450021757	0.063295538	1.641791644	NA
ENSMUSG00000030824	Q02819	0.620845378	-0.335010651	-0.759048188	-2.619357896	-0.170639325	-4.037508695	-0.803977171	1.245014181	0.678050444	0.278528457	-1.47900922	-0.119430142	-0.567314472	0.718093802	0.577525821	-1.404060355	0.977464295	0.19497076	-0.475652196	0.990879187	0.844551953	-2.342858396	-1.312687823	-1.775126194	1.601782819	-2.251707393	1.856943558	-0.210783201	0.220535512	0.61778738	0.6965565	0.322125235	0.381898654	2.504653166	-1.914574268	0	1.048279557	0.225764751	-0.740051626	NA
ENSMUSG00000037353	Q924L1	-0.099337415	-3.607370942	4.006627351	-2.523264882	-2.761081415	NA	-2.703175213	-0.965191724	-2.379379018	-3.960533761	-1.478325011	-4.216870678	-2.518258906	NA	-0.62287975	-3.522549169	-1.386526519	-0.93710782	-3.018854519	-3.58079393	1.44105261	-0.484743768	4.010684707	-0.354751967	-0.016936986	-1.07837377	-0.936251689	-0.044623456	0.656336228	-0.405338634	0.47272249	-0.374437203	0	0.255679468	-1.987198848	0.293728434	-0.719490006	0.76238136	0.597323705	NA
ENSMUSG00000029860	Q62523	-0.087521287	-0.913067906	NA	-0.422938144	NA	NA	-0.80720942	0.122158741	0.542573635	-0.721421125	-1.477640275	3.037642094	0.591404846	-1.679772609	NA	0.774133071	NA	-0.303260949	0.146062881	1.977602165	0.386991334	-3.053355834	-3.221419508	-1.451651008	1.235064422	-1.607076889	-0.187334257	-0.067722125	-0.898859467	-0.215096112	-0.802548648	1.080768634	0.570038299	-0.953337628	-2.622952949	1.071632372	0.953952833	0.299709102	0.122547664	NA
ENSMUSG00000063065	Q63844	-0.537786008	0.408639175	-0.314482409	0.567232544	0.538000598	-0.864429591	0.80957687	-1.775221813	-1.013166236	1.225391365	-1.468955494	1.135079898	-0.117622324	-0.706683016	-1.171569641	-0.496256211	-0.349566509	0.189435368	-0.818110825	0.478314354	1.018316206	-2.079655073	-1.052839712	-0.305386819	2.526644794	-3.465696965	1.978975458	-0.017087449	0.397851135	1.909926476	-0.442333125	1.75348748	0.443624651	3.200363826	-3.707359038	0	2.169649877	0.614237456	-0.549155497	NA
ENSMUSG00000034187	P46460	-0.381070003	1.058033315	-1.545836692	2.838727512	-0.983695972	-2.14671271	1.718551622	-1.106023599	-0.787684615	-1.191790025	-1.462642146	-0.61769633	-1.370029743	-0.220275301	-0.390327248	-0.165656518	-1.994586349	-1.518019428	-0.903360589	-1.899235924	0.32750924	4.246593229	-0.429643203	3.476613108	-0.174041404	0.579898501	3.33207799	-0.553580627	0.199530551	0.155439577	-0.756841498	-0.288536088	-0.785148101	1.107083987	0.02225033	0.489297816	-0.495135282	-0.380122294	0.102222205	NA
ENSMUSG00000028249	O08992	-0.313375558	1.858210143	-0.011643032	0.86737254	0.4299173	1.039607659	0.407336212	0.96439351	-0.63376203	-0.09045573	-1.458731546	0.295939027	0.227143961	0.023276041	-0.207697558	0.64725614	0.866396316	0.775257361	0.811803167	1.456791395	-1.217066454	0.706486049	1.550833781	1.292726639	-1.107287323	-0.399045817	1.973849221	0.377722136	0.382447693	1.082685096	-0.407803413	0.566547262	-1.040874557	0.83720714	-0.114468335	-0.082248698	-0.935103689	0.641255917	0	NA
ENSMUSG00000038871	P15327	-0.555628279	0.367981612	0.033672281	-0.092579877	-1.54064539	0.207560278	0.035810544	3.509174848	-1.48915358	-1.716928724	-1.454313566	2.687212852	-1.004230131	-0.580299616	1.574189831	2.264794907	-1.410105379	-0.210159147	-0.103602441	-1.839535572	-2.417155232	0.209598896	-0.110929188	0.702830468	-0.103371014	0.62589289	1.016505323	1.640000468	-0.12743525	0.796268274	-1.011498133	-0.596521346	-1.4968958	-0.786665197	2.760969505	2.437705116	-1.146194869	-1.684103207	-0.831789008	NA
ENSMUSG00000025132	Q99PT1	-0.005231521	1.717471326	-0.490036606	-0.272179932	-0.425058585	-0.738735598	-0.180645248	0.014540863	0.310174861	-0.121315338	-1.45247272	1.142116831	0.04536644	0.441111648	0.123275201	0.839917661	0.311955842	0.074352976	0.564749425	0.506858138	0.650716043	-2.747419982	-2.034105421	-1.759441219	1.664544367	-1.766672967	1.026212963	-0.676660355	-0.047935843	0.600754259	-0.793780709	0.678603504	0.280582148	2.727311837	-3.321664584	1.094008548	1.099880274	-0.019937984	0.779965318	NA
ENSMUSG00000053819	E9Q1T1	0.816955209	0.004504482	-0.356552125	2.230886373	0.480749316	NA	1.625100446	0.828120249	NA	0.19457988	-1.449283579	0.279673109	0.89009578	NA	NA	0.144629919	NA	-0.319489719	-0.803778102	-1.196708355	1.54038184	0.400070854	-0.523229572	0.933538199	0.539225199	-2.127441429	2.135121826	1.193857036	-1.321864505	0.588251296	-2.727096907	-0.076999214	0	-1.431751363	1.382745918	0.325185357	0.695888414	-0.334452057	-0.834704621	NA
ENSMUSG00000020091	P70445	NA	1.95350321	NA	-0.982685661	NA	NA	NA	NA	0.465903014	-1.219498981	-1.448185134	-0.710068614	-0.472338469	NA	NA	NA	NA	NA	0.802882367	NA	0.2245247	-3.013843022	-0.131473651	-2.97166648	0.330580412	-0.821137845	-0.131278415	-0.673879619	0.049723907	-0.450391001	1.276508178	0	-0.16351244	0.729324778	0.731592334	0.624043352	0.37965832	-0.658001244	0.940763446	NA
ENSMUSG00000031483	Q8BFZ9	0.606432131	0.692114929	0.576166825	0.309635782	-0.106133246	-1.274241271	0.460580115	-0.453170815	0.90795868	0.512899818	-1.444736353	-0.199898042	-0.300335292	-1.657921841	0.550052719	-0.341966644	0.692162242	0.190206343	-0.297645958	0.404701357	-0.493783329	0.042117004	0.408522119	-0.084888097	0.624966323	0.209727062	0.053309627	-0.270885144	1.527257078	1.08784377	0.011072632	0	-0.231575465	-0.258901413	-0.739904469	-0.151231811	-0.006119151	0.352429982	-0.520563158	NA
ENSMUSG00000030795	P56959	-0.155737859	1.686769307	-0.864331579	0.275060796	-0.616493103	1.075490456	-0.062256997	1.017466807	-0.076230443	-0.4812744	-1.441579603	-0.264862551	0.444083931	0.116351611	0.650640462	0.056196571	0.774318933	-0.416163668	1.363941117	2.520393029	-0.401524199	-0.596504796	-0.408411611	0.635475044	-0.372239868	0.194754635	1.258749837	0.381779415	-0.360064326	-0.052194706	-0.583945994	0.266593166	0.808038897	2.99020118	-3.030585614	0.858146165	-0.17358856	0.272011851	0.914155616	NA
ENSMUSG00000024712	Q8CFV9	0.618603885	-0.007807284	-0.343821107	-1.586600796	0.320475414	-1.427224679	-1.722702082	-0.363005694	-0.436654838	1.285042334	-1.440576158	-1.190209685	-1.61646632	-0.243817946	0.259808564	-1.352388459	0.489829848	-1.211923478	-1.712238542	-0.965258985	3.494538353	-1.574406922	0.262156813	-1.148735199	4.128791288	-2.033276826	0.795462777	-0.277347834	0.088435935	2.154521086	0.258267342	0	0.172932871	2.10377802	0.44478027	-0.169150772	3.088913921	-1.16212865	-1.073948718	NA
ENSMUSG00000028478	B1AWD9	-0.2952514	3.115194186	-1.452337833	0.736556028	-1.575812531	-2.411060025	0.186732696	0.095055672	0.561893267	-1.607621544	-1.435799981	-1.043866069	-1.405604346	-0.011394233	-0.594102261	-0.498539187	-0.495131785	-0.760501857	-0.513000972	-0.966228842	0.20464697	-0.206106652	-0.815960159	0.245178427	1.268562856	-0.33927636	4.015189227	-1.265408019	0.088976824	-0.092729879	0.380357958	-0.265557146	0	2.03692354	-1.252908565	0.67731675	0.631838251	-0.59550198	-0.344098953	NA
ENSMUSG00000046434	Q5EBP8	-0.010022139	1.011606368	-1.105967029	0.277922797	-0.292153592	1.975001543	0.849600771	-0.359062619	-0.625125591	-0.234046569	-1.42928905	-0.217451507	0.921899329	-0.056227192	-0.160253676	0.643750053	0.205620503	-0.669756769	1.589726025	1.636337373	-1.916163561	-3.598299739	0.390774515	1.551929322	-1.816951034	0.644365388	-1.380507084	0.547681504	-0.339916634	0.649657215	-0.67308839	0.146672829	0	2.464324952	-3.003478064	0.590667336	-1.610334986	0.669753571	0.795059666	NA
ENSMUSG00000041577	Q543S0	0.623963708	-3.175401767	1.420935732	-3.350197198	0.953316777	-4.968419406	2.533961813	0.850229066	-0.23923314	-1.465040267	-1.427517233	1.670764379	1.459251456	0.594750856	1.434959738	-0.775349707	3.121312261	2.300055397	-1.12023161	1.559910401	0.450353436	-1.981728775	2.943553969	-2.798158094	-0.174041404	-4.871563377	0.688825535	1.015355678	0.003268109	-0.150637137	0.491773528	2.500636875	-0.657336608	-0.713145354	-0.571331671	-0.19839213	0.914874236	2.742712007	-1.775810624	NA
ENSMUSG00000054766	Q9EQU5	0.158739751	1.35288531	-1.262231959	-0.319795581	-0.418726854	1.229398755	-0.24021669	0.384655441	-0.298886862	-0.327304139	-1.423357975	-0.813583384	0.295302029	0.899374299	-1.492528692	0.437712901	0.973465632	-0.731872704	1.730375574	2.771928547	1.591719033	-2.788538364	-0.044091519	-0.039891671	1.032160106	-1.687550867	-2.727211215	-0.639595731	-0.469717648	0.068002015	0.307388195	-0.177035269	1.1911109	1.110980722	-2.575609572	0.950689264	0.86448159	-0.349606137	0.76854451	NA
ENSMUSG00000021948	P28867	0.498955489	-1.042062675	-2.14159234	-0.454779836	0.901053968	-0.608045142	-0.890213257	NA	-0.682799369	1.234752545	-1.422392507	0.317691142	0.231530729	-1.662806015	NA	0.656069923	NA	-1.045057486	-0.109187802	-0.879587417	2.432642242	-1.031711855	-2.826165314	-0.058409172	2.35570617	-1.297166842	0.269956582	-0.745825027	0.421194793	1.724238734	-1.624764286	0.813691257	1.224807575	0.589831103	-1.713987664	2.086921136	2.343529308	-0.019937984	1.144527818	NA
ENSMUSG00000069769	Q3TE41	1.382128069	0.590427674	0.549754334	0.356014471	-0.423223076	0.033067925	1.954069137	1.092225589	0.879706432	-0.149139657	-1.409731413	-0.102810728	0.711453919	0.79410936	0.634352544	-0.92966192	0.134616225	-0.709742278	0.480634931	1.72927248	0.220048123	0.333153615	-0.071896578	0.380724723	-1.284490228	0.578432985	-0.122664312	0.715478153	-0.036799588	-2.100478021	-1.791807221	-0.45732074	0.141280251	0.037101618	1.737183536	-0.849878863	-0.951965697	-1.540550962	0	NA
ENSMUSG00000031347	Q9R1K9	-0.270569335	3.046909464	-1.551290368	0.467692022	-0.514258641	0.478204115	-0.395096596	0.09460499	0.323409536	-1.179767651	-1.4048518	0.431544961	0.83269719	1.876079451	NA	0.931521037	1.292841408	-1.145425688	0.93946361	0.952142591	-1.303153329	2.248264857	2.813876797	1.543994579	-2.416110364	1.906095076	1.055947897	0.747779776	1.221176298	-0.215096112	-0.097637438	0.215547902	-1.149868358	0.125280571	3.026719227	-0.942821011	-2.115672293	-0.126009794	-0.06224211	NA
ENSMUSG00000001507	Q62470	-0.339358633	-1.767268119	NA	-1.713389437	0.358752058	-1.430417252	NA	-1.867305769	1.018951097	0.528413527	-1.4048518	2.239302732	NA	NA	NA	-1.616407317	NA	-0.576133933	-0.529284503	NA	1.752146224	-1.570801469	-2.981657821	0.635297156	3.394411796	-1.07415766	0.13345049	-0.177392048	1.421690723	2.282780178	-0.561899391	3.35309679	1.088140256	0.675216587	-2.210445047	0	2.525492928	0.233826253	-0.414974754	NA
ENSMUSG00000031543	Q02357	-0.545376558	-1.340085211	-0.197502115	3.018309797	NA	-0.300787256	-0.521393496	1.190063831	-2.66208974	NA	-1.394472937	2.103033701	-1.164914711	NA	NA	2.31814636	NA	-0.723026985	-0.249602636	NA	0.820631627	3.526452657	-0.506940162	5.629545277	0.968290777	3.468225435	2.76018381	4.835755081	-2.203119903	-0.215096112	-4.435386145	-0.236782788	-0.273681309	-1.548080045	7.490384947	4.225610597	2.278769986	-1.672645487	-0.930805897	NA
ENSMUSG00000059923	Q3U5I5	-0.489871945	2.487383643	-1.203068433	0.967290874	-0.980163264	-0.400778686	0.113755001	0.052985526	-0.863657087	-0.765181668	-1.394006316	0.34881747	-0.672099573	-1.047968743	1.742991767	1.243620339	-0.282385409	-0.39189827	1.516585273	0.473999925	0.497508635	-0.224019914	-0.912300204	0.80417321	0.333498665	-1.254425274	-0.26788431	0.6086809	-0.296933085	0.027457189	0.310021002	-0.078552422	-0.148299886	0.92461877	-0.060670195	1.50122252	-0.151042295	-0.469619137	0.583976743	NA
ENSMUSG00000030465	E9PUC5	-1.254747909	4.443395966	-3.30491183	2.451761947	NA	-1.375363121	-1.792181211	-0.356145957	-2.294228286	0.12173324	-1.393539846	-0.874949358	NA	-1.384163564	-0.879632989	-2.622462044	NA	-1.133920768	NA	0.4029323	-0.20596619	5.47725869	0.124640792	3.775913204	-2.272562556	1.487343189	0.747336957	1.581013741	-0.576798948	-0.215096112	1.234331625	0.863663629	-0.560030441	-0.102195541	2.585164405	-1.065774093	-1.203148497	0.038031372	-0.99996366	NA
ENSMUSG00000039735	E9PUI5	-0.853338357	-0.100751109	-0.226120696	-0.68809349	0.045304928	1.382311532	-1.05775855	-0.781706196	0.535686176	0.102834059	-1.38626169	1.767663779	-0.116932528	-0.187618586	-0.076131578	-0.723950196	0.07655382	-0.669137136	-0.759339816	-0.493865239	-2.123830384	2.906641578	-0.21136086	0.314099598	-0.174041404	3.684888961	-0.420856629	0.307646234	1.273937241	0.961972679	-0.558087569	1.807457289	-0.610987981	-1.653611254	-1.484002375	-2.185940107	-0.294852431	0.097071131	-0.800492914	NA
ENSMUSG00000021606	P52503	-1.033532339	1.567882696	0.828028925	-0.793512409	-2.34992066	-1.548648693	0.083985273	4.530402102	0.838129592	-2.129119323	-1.383705704	-3.493211354	-3.237232748	-0.107416465	3.324603346	-3.179822193	0.582732942	-0.154943281	-1.202637799	0.026941239	-1.101704889	-0.73046399	4.399763616	1.386371304	0.001858055	-2.898797259	3.327907766	3.420869041	1.990043308	0.945040258	1.902742725	-0.317643124	-1.26657844	3.926131302	0.81361795	-0.777935792	-0.595634044	-0.019937984	0.10436104	NA
ENSMUSG00000029166	Q2UZW7	-0.582836252	3.380308261	-0.928241699	2.465728527	-0.609695023	-1.369188291	1.220250531	0.464337885	-1.067827982	-1.367716219	-1.370593426	-0.259386417	-1.271052447	0.086461592	NA	-2.383826175	0.175381673	-1.297199467	-2.676751477	-0.314654126	1.444110687	0.890665796	-0.408411611	1.086743625	0.858661754	-1.764894013	1.409781973	0.255406704	-0.418555408	-1.103507595	0.424578215	0.379307018	-0.100930418	1.261910601	1.184596904	-1.463183087	0.272667538	-0.714200575	-2.204507537	NA
ENSMUSG00000034993	Q499X4	0.895751941	-0.990055127	-0.760591378	-0.302732573	0.296703189	-1.359641853	1.773625742	-1.393958648	-1.277422617	-0.57004784	-1.364574547	1.355038557	-0.072503783	0.964439562	-0.614175686	-0.098424223	-0.4570694	0.336488716	-0.386572963	1.018788065	1.505203171	-2.111294154	-1.536083131	-1.34680692	2.833249791	-1.742090722	1.371780739	-0.603272138	-0.12743525	1.019597526	-0.074841974	1.82492501	1.254966576	1.964425795	-2.134920401	0.612186604	1.768489405	1.064022017	-0.081996372	NA
ENSMUSG00000021266	P32921	-0.258542004	-1.20929363	0.077072587	-0.230293092	0.841615881	-0.388881957	-0.278265274	-0.643480157	-1.125695518	0.571248116	-1.363410177	1.04837719	-0.601155981	2.468506404	-0.715446413	-0.408040414	-0.357074665	-0.106713897	-0.382175837	-0.619368207	0.010396996	-0.68034156	-1.132196309	-0.033271371	0.642373915	-0.022620414	1.009161889	-0.236573333	-0.452151657	1.031421197	-1.077680909	0.685612414	-0.239255597	0.225281395	-0.284713208	0.178219776	1.252723423	0.065059583	-0.407328037	NA
ENSMUSG00000039131	Q9Z2H7	-1.543045311	0.498612261	NA	-0.642883258	0.740984496	NA	-2.645956182	-0.820590814	1.953038735	1.194564239	-1.360707163	-0.138779285	NA	NA	NA	NA	0.529170699	NA	NA	NA	-0.632295288	1.742018671	-1.267605982	2.098210477	7.032077722	-0.254731135	-0.094644359	2.295255401	6.340136427	6.688768672	-2.644256328	4.732773178	-0.316427291	0.883838239	-0.676965453	-1.960018964	6.150805852	-0.296184712	1.216662045	NA
ENSMUSG00000036398	A5A4Y9	-0.529958923	3.199746496	NA	0.402958634	-0.362478999	-0.321292514	-0.043849397	NA	-0.248036233	-0.376610531	-1.359964261	NA	NA	0.070573119	NA	NA	NA	NA	0.295758104	NA	-0.677900681	0.221981459	0.067925718	0.553875765	-0.381205422	-0.083303621	-0.113000315	0.172742023	-0.12743525	-0.005793202	0.289071833	-0.36512424	-1.231588156	-0.227343092	0.083657411	-0.075274788	-0.087483962	-0.708656355	-0.102429633	NA
ENSMUSG00000020589	Q8BHZ0	-0.355059089	-0.197321977	-0.281369392	1.223754377	-0.081778103	NA	-0.279848513	NA	-1.918447138	-0.366038919	-1.356882206	1.253602598	NA	NA	NA	2.425876565	NA	0.208917164	0.453939892	-0.422180923	-0.542127432	4.790224247	2.543833661	1.636475291	-2.428037207	1.351124374	0.176702433	0.352723024	-0.713370274	-0.985985048	-1.92592609	1.035977432	-1.483677142	-2.340491231	-0.102645518	1.492870371	-1.856393336	0.771688926	0	NA
ENSMUSG00000021962	Q91YD3	-0.230926797	1.395608396	-0.470317898	-0.151565855	0.180186888	1.549192368	-0.490599493	0.217697739	-0.110253527	0.303642145	-1.351019515	NA	NA	0.710678468	-1.621649854	1.183461225	0.785517848	NA	2.393363126	1.716651876	0.122976673	-0.862933162	-1.054934557	-0.201315184	0.102475135	0.80209513	-2.041585319	-0.076268488	-0.177035826	0.286283429	-0.47926015	0.343638516	0.71061205	-1.495907851	-1.032471944	1.080567557	-0.107642606	0.272565854	1.508950638	NA
ENSMUSG00000022890	P97450	-2.951017275	1.128424757	-1.507217072	-1.647250629	-3.604102938	-5.950881369	-1.967198345	3.766933856	0.913363866	-3.142581721	-1.350912737	-2.621353221	-4.007584046	-0.463413671	0.900792661	-2.661071865	0.559232176	-2.488336184	-3.273287199	-1.603407573	-0.611721084	0.922774829	2.103255202	0.61044907	-0.174041404	0.450778535	2.544301945	2.595823744	1.086067587	0.26475638	1.15192013	-1.16284122	-1.374955519	3.221185495	3.74350721	-1.574152557	-0.808942152	-0.504584908	-0.748007822	NA
ENSMUSG00000026483	Q3UW53	0.999433294	-3.787335869	0.285599834	-3.376082277	1.088350877	-3.111705688	1.30538387	-0.622018557	-0.778712943	1.040700549	-1.347811441	1.260613865	1.514751998	1.342852272	-0.262384473	1.353868758	0.807866472	0.466000732	0.667163585	-0.2047415	0.802860655	-2.757433276	1.358443448	-3.409552076	-1.957771059	-2.734723343	-0.994709948	0.06293329	-0.545825568	0.15946165	-3.037265234	1.232186389	0.538106608	-2.580884166	-0.284713208	0.142231828	0.752564814	0.580121427	-0.595052285	NA
ENSMUSG00000058799	E9PW66	0.203316265	2.788539821	-0.727500059	0.161977983	-0.0584504	2.094267749	1.911573725	0.469587324	-0.102587858	-0.552173072	-1.345507792	0.773863772	0.469535577	1.116123141	-2.081351241	1.041558252	0.294800309	0.77723527	1.914340458	1.069705343	-2.43868565	2.220174673	2.288573736	1.39095554	-3.61875688	3.075747586	1.009756582	-0.076268488	0.079763726	-0.639586183	-1.324638805	0.008739637	-1.587780378	1.539792046	2.331341083	0.118948109	-3.0032771	0.364206001	-0.019256818	NA
ENSMUSG00000030852	E9Q8T1	-0.684696413	0.039683251	0.337587923	0.212015199	NA	0.520628131	1.208556032	1.302660522	0.857278572	0.049612173	-1.345507792	0.73627999	0.57691004	0.239895506	0.873910396	-0.700254178	NA	-0.431281536	-0.350264348	1.251981244	-0.894220863	0.372044919	-1.30670189	0.222542765	-0.161340459	0.601777746	0.95036787	2.487823295	0.500591284	-0.457803096	-1.449407529	0.441252593	0.142509207	-0.314439901	4.186951861	-3.082679588	-0.088127217	-0.18165743	-0.583319021	NA
ENSMUSG00000019907	Q9DBR7	0.209755801	0.315736855	-0.529731768	-0.414559234	1.620110314	-0.866505155	-0.523596089	0.609371353	0.171659902	0.249208584	-1.341374032	0.984612761	1.185699338	-0.819783214	-0.541820568	0.49529387	2.797515873	0.266720615	0.138687184	2.131274282	0	1.73282734	-0.05595036	0.084182168	0.200134917	1.670507154	-0.575307936	-0.334652192	-1.069263075	0.343192013	-1.335437972	-0.07721157	0.148806767	-0.517932086	-0.864660693	0.082870914	-0.117859843	0.239534441	-0.059160894	NA
ENSMUSG00000057230	Q3UHJ0	-0.073589823	1.462795862	-0.453041215	2.539649774	-0.282512317	0.581339392	1.33860705	0.26914781	0.130906445	-0.492327317	-1.335069667	0.508614405	0.251934823	-0.676614889	NA	0.034684195	-0.832510606	0.061716183	1.329429271	-0.284650817	0.559097358	3.474802953	-2.124379758	2.835912366	-0.152116622	0.191545174	0.635219384	-0.052075881	-0.12743525	-1.646797905	-1.520395429	-0.420407571	0.387048052	-0.880346951	-1.249225095	0.325892982	-0.215752672	-0.868604068	1.026111834	NA
ENSMUSG00000022205	P11031	-0.435606462	1.080189504	-0.743524721	-0.792250759	-0.697353009	0.583398386	0.273399975	-0.419401598	-0.869158251	-1.130267531	-1.332096439	-0.21619561	-0.125875777	0.292268207	-0.333308794	1.735889607	-1.243809118	-0.753334793	2.226616582	1.524711997	-1.790815738	4.507142052	3.995841335	3.164959671	-2.932094485	3.411577099	1.364642393	0.374598782	-0.06457726	-0.215096112	0.123143046	-0.1557707	-1.720374994	1.543246083	3.663407197	-1.056624372	-2.049969046	-0.070034804	0.02272304	NA
ENSMUSG00000030047	Q8BYW1	-0.845082272	0.723124174	-1.291180907	NA	NA	-0.268901538	-1.692568734	-0.899073136	NA	NA	-1.331122098	0.699957795	NA	NA	NA	1.867768635	NA	-0.781299615	2.570684203	0.321587712	-1.010964747	0.104198241	-0.408411611	-1.100155482	-0.407203778	-0.41978431	-2.360049674	1.365461966	0.334384454	0.719083025	0.28150566	1.674754106	-0.831628435	-0.671364051	-0.578984223	3.917839252	-1.090208965	0.756869979	2.831579257	NA
ENSMUSG00000030960	Q9D853	0.126929768	2.173247637	-0.283969918	0.356346598	-0.329868845	0.588145663	1.192247889	NA	0.51405161	0.217159671	-1.330038561	0.023421339	NA	0.731431851	NA	0.397466795	0.45900364	0.171466216	0.813315533	1.005680748	0.029250531	1.694389962	2.44058993	1.967512376	-1.442586824	1.575233741	-0.9536625	-0.053394547	0.418541369	-0.401819009	0.148828482	0	-0.571237171	-1.059182246	0.342627887	-0.141399062	-1.192297824	-0.294335159	-0.038373309	NA
ENSMUSG00000002997	P31324	1.470119363	2.62435493	3.251342203	0.355927558	-1.890720037	-1.020345388	-0.663077879	-0.753055541	-2.579526203	-2.382429322	-1.328846075	-0.86408642	0.424707528	-0.250086779	NA	-1.668625389	-1.08227053	2.361980725	-0.648544294	-0.830111954	4.008853171	2.062814213	6.289687312	-0.658642958	-1.295220689	0.971520484	1.014244237	0.188485095	-0.12743525	-2.443462285	-5.536610934	-0.095560921	3.661980534	1.560996892	-0.300480031	0.423450556	-0.276995926	2.585997013	0.055054511	NA
ENSMUSG00000036256	F8WH23	0.436835836	-1.387459238	-0.512963244	-2.378395677	0.466880001	-3.316227572	-0.170540093	0.75854667	2.44861279	NA	-1.328358	1.668628733	0.828438589	0.151605152	0.89624584	0.667704207	1.414722217	0.711144962	-1.911557165	3.352854614	4.200828079	-4.19384659	-2.328097897	-3.442263294	2.078364921	-6.179446271	6.19177305	-0.076268488	3.417645611	-0.521472128	0.419599847	2.794760446	3.653913845	5.816307438	-2.150597833	3.824181122	3.21082322	1.796676894	-0.66280277	NA
ENSMUSG00000034853	A2AVR6	-1.629180539	NA	3.070862407	0.633453288	NA	-2.020684136	NA	NA	NA	-0.098558472	-1.318722864	NA	-2.197877847	NA	NA	NA	-1.807847977	NA	NA	NA	0.151535444	0.198982905	4.410021717	0.377729896	1.611239427	-1.467841352	-0.787126064	0.691002595	0.20621578	0.937237069	-0.211983258	-0.135637509	-0.820459546	-0.152433019	-1.200298264	-0.643745014	0.631916005	-0.381092357	-1.400128037	NA
ENSMUSG00000027993	E9QKC6	-0.712365137	2.057652162	-1.368905669	2.588518395	-0.505033409	0.311659317	0.440490703	-1.311376117	-0.579271253	0.870242715	-1.305500065	-0.994692828	-0.664754418	-0.8566809	NA	-1.980510581	-0.175356961	-2.335231162	NA	-0.599585332	0.669526771	3.509956291	0.267536375	2.530628933	0.482223622	0.684899817	0.06580072	-1.894814654	0.322903177	0.94562329	0.188016418	-0.307802349	-0.277966676	-1.869603704	-2.39462683	-2.1233508	-0.088127217	-0.799234312	-3.307417135	NA
ENSMUSG00000027835	Q8VE70	-0.711154397	2.552679789	-0.36137785	-0.315521112	0.133410235	-0.495140697	-0.569397344	1.454226724	1.355319875	0.2751637	-1.302741235	1.1955624	-0.443462944	2.031515587	NA	0.878797216	2.068646055	-1.355047603	0.480769181	1.014716501	-4.564585587	1.714535653	3.147758639	2.176725745	-2.71223534	-0.095706267	-1.789436217	0.236688834	0.204289604	0.887668989	-0.362374713	0.002059033	-3.183591948	-0.926179947	-0.53730591	-0.402076262	-2.697269064	-0.019937984	0.552412436	NA
ENSMUSG00000054405	A2ALF2	-0.116555684	1.107726353	-0.533727209	-0.295516663	-0.140423444	0.572877732	-0.206729511	1.717009939	0.13479123	-0.136881779	-1.301636618	0.458844415	0.427241463	0.929079118	1.606582952	0.321932221	1.595642376	-0.620777082	0.98185667	2.081179413	-1.195728086	-0.254814456	1.238615604	1.036183022	-0.693875086	0.022958893	0.874547356	0.535867325	-0.12743525	0.026360116	-0.563661503	0.260716962	-1.025468663	0.319530021	-0.118407727	0.129462426	-0.778799871	-0.247434351	0.440088318	NA
ENSMUSG00000042787	Q8C163	-0.315539929	3.546000915	-0.079594144	2.05626671	NA	NA	0.163385886	0.768781402	-0.602190321	-0.282920454	-1.298150493	NA	0.239601475	0.186337069	NA	-0.523110037	NA	-0.244324593	0.304186639	0.417228509	-0.682300992	1.434660707	-0.510636371	1.270112269	-0.174041404	1.268331433	-1.799128632	-0.007855592	-0.793375398	0.368604018	-0.664894296	-0.265005012	-0.032284471	-3.217581523	-0.350300098	0.310574366	0.650754922	0.28353615	1.316591477	NA
ENSMUSG00000018326	A2A5N2	0.161381749	3.211501617	0.926587998	1.084086163	-0.453311921	-0.439571277	0.012940187	-0.177433948	-0.045485098	-0.334072607	-1.293433507	0.471152521	-0.459116481	-0.662584651	-0.373147583	-0.250605187	0.507538577	1.724974741	0.168065351	0.470535768	0.809260815	2.441844447	1.88278322	1.17530171	-0.116713812	1.324117415	2.379553888	-0.728798286	-0.212888041	-0.215096112	-0.8727627	-0.366088729	-1.022593875	1.397083097	0.267976568	-0.481827181	0.164983302	0.979800073	-0.847843838	NA
ENSMUSG00000025245	Q9JHQ5	-0.282613768	2.62445747	-0.126585011	0.760630094	-0.274504031	0.507348948	0.553547883	1.137925419	0.528556583	-0.124902824	-1.29120865	0.347257717	0.028048767	1.187822604	NA	-0.285396934	0.696155707	0.42013039	1.399514901	0.906920226	-1.459455374	2.818635958	1.774024737	2.618419529	-2.409520999	1.088363577	-1.697815892	1.234808253	0.628261355	-0.42379931	-0.536435329	0	-1.144435772	-0.881179487	1.47230599	-0.560340724	-1.701181611	0.38616637	1.175963406	NA
ENSMUSG00000023019	P13707	0.225021755	-3.151044837	3.163078344	-1.785134517	-3.52964631	-6.801420334	-2.198037749	-1.798665791	-1.424290489	-3.728639131	-1.288645676	-4.061838746	-3.851480685	-3.568469911	1.008757347	-5.262888838	-3.998432394	1.073745034	-1.705382841	-3.879587482	3.004416891	-2.062297427	5.550320416	-0.759022063	2.915531371	-5.039344278	0.828435443	1.089215084	1.91790521	0.449874668	2.121138776	-0.458816014	-1.132965201	2.092630279	3.353911444	-3.331417343	-0.606241769	2.70902161	0	NA
ENSMUSG00000052331	E9QNQ2	-1.083650128	-1.465950316	-0.402120874	-1.264752335	-1.339199642	0.360101641	0.076697467	-1.469850535	-0.796186948	-1.054023818	-1.283449672	1.578265142	-0.044637502	NA	NA	1.725921575	NA	0.399531807	2.736919929	NA	-1.544942409	0.004035939	-0.245010563	-0.4345392	-1.949078993	0.444141952	-1.222620756	-0.006641154	0.266835063	-0.35161784	-1.437236337	2.442334106	-0.622018957	-0.224680868	-0.284713208	2.65276653	-0.993922113	0.540486597	2.661713993	NA
ENSMUSG00000091971	Q3TU85	1.000085075	1.077638796	-0.847309085	-0.639116762	1.338508573	-3.701855757	2.140285892	-0.02118389	1.280822605	1.002933236	-1.279077747	0.182320905	0.919207443	-1.154078895	-0.841858953	-1.449554259	2.144138345	0.26006032	0.016631033	1.736669885	2.661351459	-4.077751194	-1.555994386	-0.98715981	0.142650677	-6.43064481	-0.252690834	-0.375402473	1.511599994	-0.215096112	-0.557135597	2.069287611	3.041044393	6.21786297	-3.519455394	0.166020757	2.773591849	0.71367909	0.380730301	NA
ENSMUSG00000050965	Q4VA93	-2.026978351	-0.714370181	-2.183067688	0.933114188	-0.457403032	-1.93674646	1.812312889	-0.630260273	NA	0.31814835	-1.278460196	0.985884335	NA	-1.710548282	1.416649882	0.393286163	NA	-0.842502097	-0.739832616	-1.392145655	-1.908000366	3.533114987	-0.441483575	1.116069831	1.275305276	-0.254731135	0.541470026	0.375479089	-0.577955878	1.409360719	-0.715040428	0.330279651	-1.152351365	0.223275099	3.564945661	0.363355706	-0.396299424	-0.780330383	0.331031152	NA
ENSMUSG00000030802	O55028	0.599805866	-0.833703704	2.311991103	-0.765100651	-0.08255355	-1.361047713	-0.358105835	1.336728022	1.025493577	-0.618659803	-1.278010729	-1.036272251	-0.719135786	2.441950787	0.093384158	-0.74376834	0.275879849	0.179592961	-1.068390217	-0.790217519	0.976679892	-2.237672946	0.578033367	-1.293272502	0.576804308	-2.119831258	-0.152880444	1.114948754	0.611151727	-0.005275672	-1.33915802	-0.183361588	0	0.403610566	1.805214183	-0.07287741	0.873375184	0.243044583	-0.413699395	NA
ENSMUSG00000060961	O88343	-2.710093699	-0.745302829	1.036067342	1.089279123	-2.135916928	NA	-1.088213814	-0.938861614	2.731738287	-1.770099522	-1.277729929	NA	NA	NA	NA	NA	NA	NA	NA	NA	-0.387178555	3.399320879	2.348255463	3.138210287	1.76763729	-1.018100593	-0.298459667	-0.042708726	4.461931065	1.501508007	2.031469265	-0.857649288	-0.88949181	-1.839460959	1.249670986	-4.97756476	-0.088127217	-0.830896275	-1.59917804	NA
ENSMUSG00000026950	E9Q1W3	-0.940870106	-0.814227141	0.318527899	-0.265150019	-1.967975229	-1.862870912	0.415587106	-0.400709709	-1.811528437	-3.001585997	-1.267013804	-2.013356857	-0.025782052	-0.561115829	7.619890574	-0.163434795	-0.898622625	-0.195353479	-0.342201796	0.251868425	-1.477750365	0.177081428	3.80501477	2.236746189	-3.404889593	2.172111115	3.955134953	-0.076268488	0.872197104	-1.727275953	2.022051857	2.068963722	-0.355903045	1.769280681	11.67924988	-1.573818698	0.874958652	-1.778260739	-1.025807475	NA
ENSMUSG00000076432	F6VW30	-0.031662803	1.486682868	0.332071845	1.481623828	0.19840595	2.100225276	0.686099871	-0.733972735	-0.220949063	-0.076893145	-1.265994613	0.559970034	0.506521458	0.041593331	-0.596092675	-0.274175503	-0.044080122	0.873232612	0.388059323	0.880530453	0.347623112	-1.627708592	0.710637665	1.689898831	-0.205660461	-2.973005061	-0.402687677	-0.698239871	0.20496063	0.331220244	-0.27373682	0.336205605	0.529229383	2.389974289	-5.49720179	0	0.03415743	0.664179317	-0.602719974	NA
ENSMUSG00000052397	P26040	-2.794978925	-0.659221021	-2.59364652	-2.833785503	-0.014565237	-2.647835837	0.004187162	-0.212038223	1.544453984	0.175732618	-1.257699947	0.3623173	-0.384605935	-1.443373226	-0.670954911	-0.646711162	2.119477256	-1.425997778	0.335676345	-0.459501671	-2.193800162	-0.318297971	-3.42938061	-2.146332373	2.823866153	-0.232622303	2.139616484	-0.076268488	1.917618599	2.845921132	-2.842556832	1.213803194	0.601697629	2.117800416	-3.943437459	1.699165379	3.116379891	-1.107779972	1.973210825	NA
ENSMUSG00000020456	Q60597	0.305414302	-2.682266384	3.03018523	-0.699409551	-1.230519656	-3.198710669	-0.26863573	0.97620452	0.170631478	-0.654117672	-1.252219837	-1.529505275	-1.74651328	-2.514664764	0.554102552	-2.371367548	-1.635766233	-0.339661289	-1.360252544	-1.994396496	0.934525627	-0.641568409	2.849892963	-0.399182365	1.464649045	-1.466049273	1.476903248	3.256302779	1.125495715	0.88799071	-0.211983258	-0.15241754	-0.770483673	2.456633445	2.433733925	-0.693238852	0.521449592	0.323465686	-0.397559973	NA
ENSMUSG00000020444	E9Q7K1	-0.754704024	2.423574198	-0.435758323	0.246341229	-0.284984905	-1.098602028	2.910936153	1.359409951	0.186220809	0.927187619	-1.251304505	-0.528240787	-0.528619065	1.908066795	NA	-0.555465695	1.334289911	NA	NA	NA	0.098018638	-0.400800516	0.181080178	-0.039415562	1.401086179	-2.086152894	3.786210236	0.416699666	0.059500997	0.441003533	-0.211983258	-0.088953102	0.354162715	2.221136595	-0.909749775	-0.688620597	1.016262607	-0.59149829	-1.173922746	NA
ENSMUSG00000039952	Q544G5	0.536101192	1.743560332	0.896783228	-0.41885678	0.383311195	-2.46933147	0.219382242	2.860546589	0.287531619	-1.253315329	-1.248440027	1.056154804	-0.457373668	1.520832545	2.987117591	-1.032137232	1.901704411	0.158739532	-1.437209973	1.041290881	0.519870313	-1.324212087	0.661740493	-1.853534596	0.393939521	-0.608125487	0.226884645	1.287096518	-0.079685341	-0.352043001	-0.330585766	1.182132573	0.574669738	0.339808437	1.48680507	-1.206856201	0.448877731	-0.019937984	-1.595208904	NA
ENSMUSG00000020774	Q8R3P0	-1.483806917	-0.257011773	0.780668081	0.443844307	-2.901508778	-4.056640759	-1.33055787	-1.710200459	1.361501745	-3.080658931	-1.246604216	NA	-3.130052769	-3.544370596	-0.450566273	-3.90942984	-3.176319359	0.137052144	-3.317959581	-1.088322616	-2.105621457	3.697998663	6.140787869	3.515588636	0.893277453	-3.075155975	-1.066761554	-0.076268488	3.637898869	3.977040203	1.293764154	-0.509874045	-3.327535693	-2.047675857	2.903147637	-4.22790278	-3.194849764	2.2059668	-2.806109274	NA
ENSMUSG00000056201	F8WGL3	-0.434244207	1.527228091	-1.031761194	0.797641447	-0.269972407	1.266010745	-0.76647143	-0.544162068	-0.551410262	-0.175449404	-1.24620189	0.437520107	-0.027148866	-0.095248356	-0.468383491	1.180437054	0.305776834	0.213269743	1.760942069	1.19966096	0.326015249	-4.097731331	-1.298900748	0.344163752	1.370629444	-4.432539977	2.087786947	-1.107382847	-0.267063008	0.756208127	-0.237328143	0.158929254	0.053798248	3.85075296	-5.946504566	1.170167666	0.625504647	-0.019937984	1.4172916	NA
ENSMUSG00000063410	Q3U335	0.191541001	0.003418824	-0.244115235	-0.314642834	0.004658972	-0.237287193	-0.353425542	-0.678328412	0.059924418	-0.183458607	-1.246087013	0.925515324	0.014303921	-0.153700432	-0.800961205	0.81749087	-0.249091465	-0.248716802	0.95294562	-0.463970926	0.369528964	0.001343581	-0.248660727	-0.936969353	0.381665443	0.559168942	0.016573018	-0.263219083	-0.638570687	0.176372371	-1.022727651	-0.458438473	-0.084208997	0.020938404	0.279133236	0.632206987	-0.088127217	-0.804794084	0.303191506	NA
ENSMUSG00000029368	P07724	1.231476738	-3.2507432	1.824517091	-1.057899026	0.204573867	-3.736312907	0.790882878	1.224020889	-0.599390411	-1.122725615	-1.245340349	2.141472414	2.390854322	-0.107546667	1.116136239	0.250172935	-0.630736717	4.191193594	1.34527949	2.987800816	-0.780785149	4.84742844	1.154588578	-8.11251445	-3.053656955	5.306738214	NA	-3.228968998	0.437747791	-2.696044605	13.28351981	0.092518444	0.929422215	10.1355645	-0.284713208	-1.415763625	-2.808046775	2.333669402	1.301928025	0.610478185
ENSMUSG00000024346	Q9CQF7	-0.551188481	3.277884818	-0.401079721	0.527037673	-0.124573099	0.225595836	-0.131254269	1.762959142	0.511372563	-0.686211978	-1.242867273	-0.028924658	-0.78550164	1.960309845	1.481094528	-0.279012573	1.581450089	-0.66292428	0.40735899	1.993210053	0.430750724	-0.575831561	1.004667992	-0.039891671	1.134217442	-0.582526554	0.614766446	0.30719749	0.258376638	0.07801638	0.099542337	-0.87326128	-0.56063608	-0.01315535	1.725278372	-1.115079848	0.688891317	-0.863019548	-1.237022226	NA
ENSMUSG00000032435	Q3TWG5	-0.324503984	2.450953345	-0.324621258	1.09863838	-0.233664867	0.16213557	0.663460037	0.75661025	0.255868878	-0.354516298	-1.237272381	0.23641187	-0.519459811	0.640797545	0.335073006	-0.278046583	0.340170843	-0.094499433	0.222688696	0.108304323	0	1.08923426	-0.070824762	0.795177266	0.275046398	0.311854807	0.166011448	0.486494183	-0.000614179	-0.016608504	-1.25446129	-0.36097039	-0.737863653	0.022179043	1.757176779	-0.353742683	-0.207578014	-0.50680373	-0.296781934	NA
ENSMUSG00000022680	Q99K01	-0.800397511	-2.079667316	-1.8216655	-1.858724916	1.559374248	-1.46432591	-1.537326668	-1.301701103	-1.407737814	2.830692297	-1.23692558	-1.551030592	-1.176218011	0.476999162	-3.258410168	-1.65951975	-0.459303723	-1.090537263	-1.408565783	-1.024993892	-0.39314926	0.559614802	0.081953459	-0.085523004	0.026934727	1.343000738	1.425778224	0.088592581	-0.442897114	1.079218927	0.140845681	-0.307755931	-0.46288217	1.252310623	1.227935181	-0.891287862	0.26278898	-0.019937984	-0.839385977	NA
ENSMUSG00000027342	P17918	-0.456815383	-2.069822325	-1.161864673	-2.64485037	-0.083070262	2.117649792	-0.800802203	-1.005145358	-1.721991213	0.423930191	-1.236000465	-0.68632303	0.290424275	-0.592266201	-1.005557355	1.258262503	-0.088297616	-1.134113442	3.402221162	0.666135819	0.504326605	-4.60004426	-0.230011062	-0.532126477	1.107589598	-1.978763864	-0.071554112	-0.547990486	-0.52186114	1.206668629	-0.279201376	0.19261755	0.687952021	1.882969333	-3.966197428	1.800412425	0.614119857	-0.019937984	2.802097443	NA
ENSMUSG00000037062	Q9JK48	-0.019556187	1.242418179	1.546476929	0.261455909	-0.014565237	0.018108658	0.108263363	1.370853557	-0.433397828	0.024344619	-1.235306119	0.717224624	0.165163165	-0.257033348	-0.492172172	0.454696985	0.36237444	1.523563536	0.630165591	0.477424209	0	1.398285504	4.192692865	-0.650575272	-0.159555669	1.666873184	1.089973424	1.407554327	-0.734219218	-0.705382029	-1.022625394	0.012894609	-1.727190363	0.785390616	4.233221062	0.067364832	-0.15333192	0.316601082	-0.427470507	NA
ENSMUSG00000032540	Q9DBL9	2.371497014	NA	3.200138143	NA	NA	NA	-1.671261266	NA	-2.176285595	-1.716291909	-1.233627039	-1.144467963	0.414298532	NA	NA	-2.2582804	NA	2.93303818	NA	NA	0	-0.198074652	2.314306625	-0.437817853	-1.029271386	-0.604407527	-0.472458137	1.12454915	0.724574559	-0.39227381	0.665772553	0.653486144	-1.325420324	-1.802221821	2.156911402	-1.379837244	0.266381372	1.939685174	-1.297176793	NA
ENSMUSG00000001036	Q8CHU3	-0.370809544	3.285660521	-0.019941061	1.886310155	-0.659656107	-0.286201617	0.186218479	-0.069953119	0.386867546	-1.058988533	-1.233627039	2.336640153	-0.087371896	NA	NA	-0.256012774	NA	NA	0.156748148	1.002119899	-0.202963467	1.101539746	-0.408411611	1.413162531	-0.812742593	-0.58154875	-0.43820963	0.328902188	0.048063419	-0.77963486	-1.506007331	1.856775988	1.001749205	-1.099877127	0.431775893	-0.396077088	0.369076757	0.566665359	-1.99011124	NA
ENSMUSG00000025417	Q91XU3	-0.269982049	1.946295752	-0.869534617	0.731285153	-0.348363198	NA	0.444483655	-0.95185306	1.518929757	0.204948898	-1.226192305	-0.198499877	-0.328618492	-0.69424509	NA	-0.352789766	0.35574815	-0.584422758	-0.729155057	-0.172861574	-0.07214429	0.022487564	-1.031564967	-0.039891671	0.335495614	-0.861821271	1.195357773	0.274875428	1.723068051	0.449161171	-0.380060348	0.332663104	-0.263513815	0.563012667	-1.907563134	0.172040742	0.527613457	0.001078855	-0.204436998	NA
ENSMUSG00000063358	P63085	-0.510601587	1.537054913	-0.672301264	1.838336818	0.116344531	0.799844975	0.919117954	-1.474825494	-0.703658516	0.142792194	-1.225784554	0.088204956	-0.065941527	-0.241089044	-1.033843766	0.434640179	-0.928897707	0.306293171	0.457257318	0.71127412	-0.145513809	2.442493605	0.000969515	0.545355866	-0.345003065	0.740453311	0.516547147	-0.01460725	-0.310367857	0.079395231	-0.03615042	-0.5285909	0	0.482706369	1.213890051	-0.124070847	-0.716497552	-0.388258459	0.363376121	NA
ENSMUSG00000027893	Q80SW1	-0.021371613	0.067689449	1.265655001	2.196607727	-0.936081129	-2.14640228	0.13754885	-1.527760383	-0.386865246	0.10730659	-1.225260472	-0.962402996	-1.015675338	-0.484835224	0.081669835	-0.965960954	-1.317957895	-0.200019529	-1.135178755	-1.683012589	-0.144130522	2.081359359	3.137260689	1.904468581	0.257857143	0.643956475	2.127966653	0.238025228	0.649676856	-0.215096112	0.495508267	-0.375074913	-0.086921155	2.029334355	-0.734676765	-0.512194844	-0.866540024	0.098597049	-0.272939694	NA
ENSMUSG00000015143	A1BN54	-1.085386718	-1.208284441	-1.487242975	-0.652039456	1.760366824	-0.793808843	-0.557852494	-0.969016071	-0.818814643	0.441275632	-1.220415578	1.082274838	1.28632955	-1.246719157	-0.819442696	1.569829642	0.121200898	0.069438587	0.629257029	0.806848696	-1.90095569	-0.224019914	-4.162599319	-1.991846714	0.087764778	-0.027641641	-1.389910631	-0.995774473	-1.300084372	0.462229144	-1.51084125	0.112889593	1.106181229	0.097758857	-2.396216462	0.830709864	0.64685329	0.424283457	0.772488078	NA
ENSMUSG00000004207	E9PZ00	-0.415993259	1.568500469	-0.052266182	-0.721778624	-1.108609734	-4.800387129	-1.33064774	1.032802197	0.177827689	-2.113855465	-1.215554614	-0.85524	-0.274335634	-0.466972163	0.917880719	1.064781104	0.637861633	-1.207661502	-0.530704068	0.158811956	0.319046369	-0.67509115	-0.769466355	-0.039891671	-0.586102162	-2.711576679	6.251174783	0.516822833	0.359665584	-0.621746289	-0.098878828	-0.111504874	0.148088172	4.719678297	-0.117516869	0.931267009	-0.253143315	0.386580768	0.23150497	NA
ENSMUSG00000074457	Q9D708	-0.679753067	1.145863055	-0.000962533	0.037079451	1.425463879	NA	0.718216344	-0.241912183	-0.644243801	1.571103046	-1.212618543	0.891872	-0.540913327	-0.495328218	-0.796736477	NA	2.826977974	0.571374002	0.444740791	-0.177160165	-0.175096265	-1.034167188	-0.122495589	-0.511096558	0.066342871	-3.47840265	2.118011974	-0.034469622	0.261558581	0.145222557	-0.211983258	1.081523581	-0.157181535	-1.307789247	0.336784181	-1.914056891	2.137628441	0.413883669	-1.106693371	NA
ENSMUSG00000063931	A2RS23	-0.864740114	-2.387697906	-1.686684794	-1.195348875	-0.829330892	-1.680028636	-1.047735823	-1.067740072	-0.309026304	-0.920547069	-1.209440407	-1.18469908	-0.812597247	-1.034327735	-0.019907119	-0.958291142	-2.05273649	-0.374405481	-0.429518751	-0.783219135	0.678472564	-1.935140645	-0.018778741	-1.040937816	3.737144156	-2.296661439	1.089448707	-0.396177655	2.155544293	3.016856336	1.115782888	-0.227205008	-0.059157901	1.614327672	-0.284713208	0.166139076	-0.029818051	0.481999338	-0.02361558	NA
ENSMUSG00000021952	Q9ESJ0	NA	NA	-0.287241863	-0.109771156	0.104792899	1.797692375	NA	NA	NA	0.3099079	-1.202826862	-0.318977236	0.306992598	NA	NA	NA	NA	NA	1.194766833	-0.458812717	0.245371014	0.887047143	0.278785053	0.241023919	-2.01804797	2.408653577	-2.886519777	-0.046696218	-0.42113994	-0.555357932	-0.657688232	-0.27364228	0.14256799	-1.738145191	0.403923015	0	-1.367691766	-0.147709987	0.562754429	NA
ENSMUSG00000020476	Q62418	-0.572491012	1.915556997	-1.223413613	0.401605035	-0.814004479	-0.329386485	1.151137146	-0.158763272	0.117119415	-0.459418996	-1.190105489	0.257312969	-0.432525439	-1.217984578	-0.305103753	1.099390128	0.509557774	-0.516444815	0.882322759	0.462831122	0.123075139	-0.893861243	-1.46137024	-0.345102033	1.319342447	-0.241519821	3.18356012	-0.702861291	-0.248263302	1.371571951	-0.211983258	0.499347125	0.391820029	1.156633723	-1.909018196	1.77870496	1.116308992	-0.175139959	0.923649849	NA
ENSMUSG00000078851	A2AB79	-0.55938199	-0.221452286	-0.782904351	-1.646029255	NA	NA	0.5100119	NA	-0.228805934	NA	-1.189747189	NA	NA	1.060848599	NA	NA	NA	NA	1.085344333	NA	-1.839399723	3.309550248	2.78349208	2.47974464	-2.715464767	1.108957158	1.263188956	0.864644925	0.756010109	-0.215096112	-1.739999654	0.247364443	-2.289914867	0.393090578	2.705338518	-1.448079713	-1.877592565	0.099770669	-0.271398704	NA
ENSMUSG00000020900	Q3UH59	0.091030785	-0.523167124	-0.540173125	2.091402074	-1.313668264	2.21524203	0.439401771	-0.744265476	0.464767593	-3.015924053	-1.188850783	2.695319071	1.700685841	-2.077832715	NA	-0.556063449	-0.256390306	0.231094003	-2.405293618	1.18072772	-1.201089409	3.160900898	0.896618307	2.951415802	-2.271151634	4.387445434	0.626672599	0.285906286	0.609284143	-1.891612046	-1.660494495	2.391726382	1.147342575	0.168018615	-0.284713208	-1.09890652	-1.620488216	1.13865941	-1.756470805	NA
ENSMUSG00000015149	Q8VDQ8	-1.1575171	3.041413716	-0.307164603	2.771524544	-1.121180603	-2.088331619	-0.244229255	-0.599517523	-1.276179579	-1.696580962	-1.182562364	-0.840645849	-1.723085369	-0.234065157	-0.31775703	-1.104227764	-1.172522842	-1.146125517	-1.781213138	-2.11083117	-0.278352692	0.177928159	0.201979842	0.962149132	-0.732685583	-1.547740319	2.555699126	0.485385303	0.208639636	-0.664937396	0.329426818	0.135848397	-0.273519486	0.633515889	1.273080202	-0.036499603	-0.304145128	0.167726621	0	NA
ENSMUSG00000009741	Q811S7	0.015809162	-0.176102312	NA	0.788576928	NA	1.283477753	0.27818825	NA	NA	0.033312932	-1.182142145	NA	-0.249496532	0.213779151	NA	NA	NA	0.235795788	0.899376909	0.388698518	0.288626436	-0.113453711	-1.525956432	0.332433291	0.176451032	0.083853558	0.342013392	-0.249674164	-0.495294108	-0.215096112	-0.024862528	-0.275876556	0.037125303	-0.194327381	-1.170842352	0.759769002	-0.11641872	-0.088854121	0.657654833	NA
ENSMUSG00000029761	E9QA15	-0.32031264	-1.329553091	-1.48900822	-2.707546395	3.221143343	-1.393796398	-1.285098086	0.405104942	0.117700116	-0.012504139	-1.180820569	0.519702285	1.279301285	-0.876770477	-0.065847945	0.169439386	3.552464906	0.731273452	-2.304771855	3.832322383	-2.095481938	-0.244743797	0.607729437	-0.518931307	-1.65367671	2.119262558	-0.022446657	-0.215576621	-0.12743525	0.075277271	1.92234001	0.385038283	0.301999824	-1.208344571	0.076740521	-0.953355602	-0.047586084	1.360729882	-2.830897837	NA
ENSMUSG00000021823	Q64727	0.313102331	-2.541164236	0.149666803	-1.908874345	1.679215885	-1.56611061	-0.223763807	1.13448033	0.133654388	-0.102072935	-1.177391303	2.293146466	1.18849352	-1.764051806	-0.089694765	0.321437678	1.369246399	1.291929601	-1.157036914	1.314873027	0.341406064	-0.911557958	-0.6633389	-1.600337662	-0.574161573	1.484093906	-0.547369183	0.879407122	-0.452558209	-0.215096112	-1.125064985	1.782405465	1.159423518	-1.487160625	1.978004236	0.23842915	0.748032943	1.122367787	-1.657118169	NA
ENSMUSG00000006412	O70591	-0.103430587	2.578464515	-0.741551982	0.468863939	-0.172218619	0.426998062	0.207720706	1.728790385	0.355479143	-0.508111871	-1.176909375	0.057004366	-0.464224631	1.704741381	1.812324625	-0.435162699	1.139087518	-0.179150844	0.747090449	1.892521699	-1.934636088	2.691216638	2.712643165	2.338839905	-2.222090854	2.245164918	2.257462746	1.01949057	0.819586063	-0.254767046	0.920520838	0.006299689	-0.979848168	3.190525368	3.245855414	-0.38830575	-1.924159639	-0.019937984	-0.269536381	NA
ENSMUSG00000014956	P62141	0.331753399	-0.574402716	0.706303024	0.485118247	1.158356045	1.095369021	0.253865325	0.116658213	-0.14802366	0.442489008	-1.176788832	0.444255939	0.866982104	-0.429943706	1.263226372	-0.02776116	NA	2.261663249	2.169494431	3.122846384	-1.847033592	3.018501268	3.506834745	2.044379582	-2.548586364	2.469417149	2.42436651	1.763131545	-0.031115506	0.302966647	-0.41348328	0	-1.878439307	2.820453417	4.807365776	-0.523263712	-2.030835501	0.05497655	-0.519049003	NA
ENSMUSG00000037933	Q921C5	0.910187896	1.19175272	0.941777178	0.423897885	0.294570112	1.229439037	NA	NA	0.138330037	-1.262708647	-1.168933149	1.729754752	NA	NA	NA	NA	NA	1.104816329	NA	1.461640904	0.154955506	-0.361061497	0.02401294	-0.039891671	-1.21569472	-0.331803874	0.11226265	0.818332069	-0.927563763	-1.746759784	-1.14176442	0.825529889	0.118542407	-1.381038132	-0.019705938	0.13285108	-0.251801731	0.204930032	0.445341993	NA
ENSMUSG00000071379	P62748	-0.940944012	1.9368266	-0.67325036	2.649861568	0.191609561	NA	-0.383362427	-0.623350262	0.033178229	0.470655882	-1.167599589	1.248219333	-0.501282039	0.529214783	-2.923446926	0.93779265	0.781357435	-0.442413283	1.053000733	1.517374355	-0.289313121	-2.053775465	-3.161186009	2.171891635	0.936229894	-4.421876236	0.849465646	-0.398973511	0.922828616	0.520209797	-0.842112432	1.66730614	0.26893648	0.964597799	-4.766942693	0.816595865	1.815917532	-0.019937984	1.829520174	NA
ENSMUSG00000028034	Q3TUE1	0.337486238	1.274898996	-0.350308487	0.279580787	-0.510229737	1.776337849	0.223466553	0.301397502	0.10122947	-0.138403897	-1.16596111	-0.085860242	0.505777304	-0.114175626	0.134722185	0.775235166	0.142076333	-0.272345827	2.11283283	1.46343511	0.479082873	0.95761367	-0.038580056	0.786200891	-0.174041404	2.527327282	-0.587090435	-0.362793171	-0.447863093	-0.316080372	-0.33044595	0.001041442	0.343562376	-0.603348182	-0.997753705	0.739620039	-0.384666565	-0.082076611	1.717660331	NA
ENSMUSG00000031950	P60521	-0.7681571	3.73111993	-0.006997136	2.082870603	-0.719457335	-0.802014653	0.024847377	-0.338041899	-0.77708429	-0.625278752	-1.160486046	-0.78727273	-1.146102322	0.155742912	-0.234448532	-0.183309138	0.142782179	-0.281875465	-0.359986679	-0.46859738	-1.281480967	-0.333139986	0.915033119	3.356828165	-0.947562758	-2.648880603	0.020406818	1.336779725	0.955158698	0.620662985	0.775918681	0.335268001	-1.728149389	2.551403455	0.016635567	0	-1.246548916	0.167428896	-0.059017711	NA
ENSMUSG00000007836	Q9CX86	0.085430055	0.830087932	-0.759941817	0.614235377	-0.270312909	1.563549914	0.731026741	-0.121511274	-0.238582159	-0.118361763	-1.155907992	0.050144226	0.57018287	-0.473962138	-0.19569032	0.758039292	0.523149318	-0.505772747	1.129479309	1.86768676	1.592444287	-0.159405723	-1.102031637	-0.471586114	1.639963373	0.5545108	1.130422179	-1.293328637	-0.795996549	-0.636707909	0.007081568	0	1.987726799	NA	-0.922661778	1.515529497	1.113470353	-0.430439619	1.422727193	2.856776968
ENSMUSG00000026155	Q91VZ6	-0.404374736	3.083857108	-0.624929461	1.263143714	-0.433086109	-0.322942578	-0.269479811	-0.549526802	-0.24165762	-0.002927254	-1.152173335	0.111980281	-0.302764089	-0.186385431	NA	0.408526307	-0.209712462	-0.301776665	-0.060090459	-0.172651469	-0.117961659	1.232985463	0.705952336	0.493645818	0.381217207	2.35033227	0.449768685	-1.150961699	-0.208970442	0.355711803	-0.211983258	-0.541944184	0.319918204	-0.269135425	1.918908781	0.907230453	-0.259247995	-0.046760892	-0.552889971	NA
ENSMUSG00000052920	P0C605	-0.102903117	-0.853105017	-0.100782173	1.923962815	1.821723174	0.02766124	0.603581279	-0.718558651	-0.559604835	-0.519838003	-1.145353217	2.157464825	1.95357815	NA	NA	0.281896806	0.949385575	0.33997844	NA	1.395532889	-0.066145635	2.297721536	-0.549453236	1.546070738	-0.875573486	2.455201104	-1.851952326	0.624365856	-0.12743525	-0.886626867	-1.841214685	1.614441893	0.907528418	-4.879784057	3.148570828	-1.286260337	0.445690233	0.969610941	-3.340904874	NA
ENSMUSG00000032481	P97496	-0.095365233	-1.161172173	NA	-1.759463937	-0.470100848	2.152608052	-0.400243368	-1.204053771	-0.981258588	0.119230538	-1.144305655	-0.556002366	1.13354222	NA	NA	1.332278083	NA	-0.549343318	2.940696216	0.274454396	0.901837388	0.234273332	-0.408411611	-0.684604484	0.239005661	2.613776987	-1.117089239	-0.512304484	-0.520869723	-0.35933182	-0.292267858	-0.452154962	0.897703467	-0.540564381	-0.055758327	0.468899868	0.367370263	-0.121949033	1.42916833	NA
ENSMUSG00000074513	G5E8V9	-0.252252512	0.734164494	-0.690141358	-0.775431881	0.610992189	-0.788644039	-0.825307011	-0.219927567	0.464708536	1.10090208	-1.141405774	0.48806211	-0.134082404	1.29244015	0.144167329	-0.554767793	1.433770677	-0.645834942	0.341603242	1.031531371	-0.667566837	0.95177678	1.501307684	0.162589693	-0.486557784	0.961149457	-1.370603464	-0.239427205	0.086746699	0.506723717	-0.35536797	0.188769944	-0.488809708	-0.764482952	1.500514144	-0.446044989	-0.060312496	-0.019937984	-0.243345476	NA
ENSMUSG00000026277	Q9Z2W1	-0.561687104	0.599863373	-1.049677254	0.10903128	0.013608345	-0.337571259	NA	NA	NA	1.245994791	-1.139675574	1.073034779	-0.525607092	0.470488743	NA	0.018747399	-0.554068887	-0.458285303	NA	-0.547814946	0.1251568	-0.039424829	-2.011640156	0.070681961	1.337254076	-0.967002746	1.370073349	-0.096654906	-0.348750957	1.284251102	-0.518680463	0	0.244236259	0.847504019	-0.012846149	-0.003309406	0.891456841	-0.035673913	0.095047978	NA
ENSMUSG00000040703	Q9DBX6	-2.339638262	-2.905418642	NA	-2.030209864	2.667216825	NA	-1.541175713	-1.660036988	-0.852318981	-0.318826847	-1.139490114	0.803154097	1.016890902	NA	NA	NA	1.653810027	-0.228905963	NA	-0.895391121	-0.706058027	-1.468222587	-4.763601722	-0.039891671	4.566619089	-0.446946127	1.160143596	1.403627561	2.097346146	3.605202549	-2.755588218	4.600757007	3.737285251	1.703011323	-3.494889288	0.065803814	7.347909919	0.663562351	-0.63429059	NA
ENSMUSG00000029030	Q9DBS2	0.974753676	4.468473163	0.66284831	2.144344086	-0.921058482	NA	0.259265187	NA	-0.784053624	-1.045125358	-1.138747839	NA	NA	NA	NA	NA	NA	NA	NA	NA	1.112995512	-1.45972136	-0.579456333	-0.340881436	0.17717801	-2.799087985	1.774419333	0.13935811	-0.12743525	-0.828194667	-0.221735083	0.541769599	0.355469963	1.300962189	-0.157368492	0.52557865	0.673612656	-0.213751903	0.319803484	NA
ENSMUSG00000022781	Q8CIN4	0.059572121	0.920483218	-0.193899551	-0.062418915	-0.046577475	-0.07591845	0.247814756	-0.460724677	-0.227077242	0.283138697	-1.136766499	0.797233276	0.298463692	0.375838826	-0.333573965	0.915627154	0.447656759	0.134992967	1.454857473	0.602354406	0.208416448	-0.116932267	0.182692041	-0.758391242	-0.258535931	0.949982646	-0.742310496	-0.691851888	-0.374614872	0.200467819	-0.847855437	0	-0.287388845	-0.572071095	-0.072228549	0.473811848	-0.022569251	-0.171693645	0.585436973	NA
ENSMUSG00000032285	Q9JMC3	0.15455448	1.782281299	0.408177072	0.82153439	0.068502467	NA	1.625902152	3.178473932	-0.083496417	-0.92921989	-1.131117127	1.127152711	1.023721556	0.769926212	0.006026173	NA	0.122314062	NA	-0.999043051	-0.975589244	0.705562557	1.394609109	0.432290171	0.996050973	-1.243936528	-0.760838443	0.201998576	1.647175365	-0.875598157	-2.501527765	-1.461151173	0.59384814	1.05445953	2.056004361	3.956107341	0	0.033053017	-0.598905456	-2.060075501	NA
ENSMUSG00000026655	Q3TGF2	-2.058060446	-0.97983031	-0.345662081	1.307115668	-0.247905958	-1.277790378	-0.36373723	-0.188109229	0.820446795	-0.185177891	-1.129187668	-0.546940988	-0.769962454	NA	NA	1.199419178	1.099307371	0.341958623	2.178560212	0.796491537	-2.308406421	0.050987299	0.514961989	1.365596157	-1.292331233	1.050125532	0.289126315	-1.338050714	1.330503573	0.497540316	0.903436358	-0.108515095	-1.298637572	-0.376092704	-2.142952391	1.699297265	-0.088127217	-0.441449765	1.893263629	NA
ENSMUSG00000048701	D3YZP9	0.025148027	1.918230182	-0.766505199	0.495440759	0.152413336	0.761226145	-0.101650883	NA	-0.178279008	0.156071068	-1.127442678	NA	NA	NA	NA	0.008146198	0.36199712	0.339674813	0.779494222	0.95498455	0	-0.440093646	-0.971752786	-0.747012657	0.583779123	0.184080015	-1.764813551	-0.653410321	0.21634457	0.005367291	-0.599133737	-0.546416112	0.364576906	-0.181200445	2.470636785	0.094674327	0.226185667	-0.347354541	0.28293103	NA
ENSMUSG00000027412	A2A4B1	0.653471791	NA	-2.252567293	-3.021875673	0.123748364	NA	NA	NA	-1.403912722	0.92413933	-1.127255447	-0.696174307	NA	NA	NA	-0.928661675	NA	NA	-1.900288641	NA	2.582075838	-4.848709151	-2.47751202	-2.356105669	2.866811542	-3.682228608	-2.394395299	0.042149481	0.33735975	2.412747388	-0.269199865	0.762620976	0.666311749	-1.674869885	-1.460338353	0	1.686613204	0.805556042	-1.858009113	NA
ENSMUSG00000025885	G3X9Y9	-2.495483975	-1.730597263	-2.118594629	-3.329285238	-0.148469034	NA	-1.346376661	-1.275294834	0.050372432	1.211332629	-1.123008389	-0.061594027	-1.54281541	-1.971937314	NA	NA	NA	NA	NA	NA	-1.969709998	0.863316229	1.41128112	-2.523606317	2.691927648	-1.329718762	-0.877235565	0.625629623	2.374396155	3.229914926	0.500542755	1.489432805	0	-1.781924683	-3.736846188	-3.697971603	1.011398977	-1.369910213	-2.469739462	NA
ENSMUSG00000005732	P34022	0.231410403	1.267161226	-0.624126607	-0.219540698	-0.322010325	0.824319949	0.079202081	0.610935703	-0.287077639	-0.206860151	-1.122820402	-0.267532118	-0.257782234	0.502781313	0.118915104	0.170560859	0.452391314	-0.30405959	1.493467925	0.478692973	1.665741117	-1.924712937	0.571291538	-0.154513046	0.99902645	0.485680728	0.413173136	-1.038638645	-1.055435911	-0.164093773	0.209527699	-1.200298048	0.493281762	0.619367934	-2.473435387	0.151683524	0.502158972	-0.92973496	0	NA
ENSMUSG00000041268	B0V2P5	-1.09549773	0.430808101	-2.260913017	3.250121638	-2.027576302	-1.226265259	1.674311997	-0.856392136	-0.604504072	-2.675963694	-1.120942536	-1.36961157	NA	NA	NA	-1.443535054	NA	NA	-0.976856925	-2.044550011	-0.621349685	5.10016748	0.377735482	4.083549598	-2.151918163	2.180033658	1.139000048	1.630148267	1.750766374	-1.019236066	1.154443509	1.015183842	-0.142837718	0.994188787	-0.284713208	-0.171924227	-1.56090044	1.187738232	-1.435096847	NA
ENSMUSG00000023960	Q9EQG7	0.328316773	2.735494952	-0.653713791	0.435617392	-0.008457734	NA	NA	-0.535994986	1.277511476	0.497629547	-1.117995349	0.039305394	-0.081867481	0.712839672	NA	-0.895972736	0.877913507	0.138136368	-0.289506674	-0.264592141	-0.4704479	3.493916	1.679617064	3.227104875	-1.518344247	-1.597704825	3.287848154	0.429004469	2.50432645	-0.377375595	0.219895646	1.070871993	-0.645248568	2.528290125	0.596071794	-0.816361071	-0.088127217	1.546323701	-0.691721349	NA
ENSMUSG00000031309	P18654	-0.235265486	-0.870291128	0.441743868	-0.865300701	1.488138186	0.9360028	-0.695188598	-1.183843752	-0.379607124	1.158420514	-1.117618713	0.657974231	0.830700044	0.161446172	2.20301975	0.415503827	0.300254734	2.019466258	0.246370694	0.881162605	-1.61302471	1.721507907	2.0425607	0.611872884	-2.393609445	2.296351547	-0.707745989	0.127494507	-0.349766811	0.017849794	-2.03233606	0	-1.118681409	-0.937654762	3.025826485	-1.243220021	-1.539742266	1.312166095	0.239873673	NA
ENSMUSG00000039105	Q5HZY7	-0.334087067	1.164932228	-0.059938531	-0.141322988	-1.045451179	-1.160273634	0.233395558	0.170867096	2.360902662	-0.85200677	-1.113468972	-0.617316032	-1.502286082	0.583538306	0.232207076	-1.178269246	0.121479195	-0.451504461	-0.624989489	0.008368925	-0.101608981	-2.313325791	1.751884789	1.599671726	-0.43499897	-4.399627182	1.098613995	1.28333322	1.707025446	0.551710156	1.142400275	0.79382449	-0.279079855	2.205959238	-0.668615239	0	-0.333515169	0.15168614	0.257639293	NA
ENSMUSG00000025608	Q791G4	-0.175815284	-2.744855885	0.835789528	NA	-0.514258641	NA	-0.503171558	0.058624696	1.553908391	-3.38539697	-1.113028085	2.491258399	-0.375635779	NA	NA	NA	NA	1.809673306	-2.099144122	-1.570389779	1.796600991	-0.834331128	-0.408411611	-1.297010229	-0.057682637	0.397260062	0.96506916	1.808973655	2.71680814	-0.864494629	-2.267980252	3.367777722	1.140547924	0.837581322	-0.447304248	-1.016887873	0.654587149	1.000454031	-1.96601846	NA
ENSMUSG00000039943	Q91UZ1	-0.468430459	-2.1157784	0.654273301	2.621173347	0.161106351	-1.028710316	-0.170037891	-0.891066277	NA	-0.245862256	-1.112776305	0.769652819	-1.233927012	-1.063901566	NA	NA	NA	0.378069755	-2.024424697	-1.434145039	0.213292711	3.251405851	3.023898829	4.362620875	-0.982139386	1.446728817	1.027251935	2.257665442	-0.12743525	-0.786796076	-2.358914257	1.675291834	-0.170283706	-0.106270492	1.82879139	-0.13318242	-0.261171047	1.836432405	-0.605080011	NA
ENSMUSG00000029095	E9Q4K0	-0.409182778	3.529558204	-1.004600001	3.139581279	NA	-2.420305708	0.981653186	0.782714771	-1.44340363	-0.979340332	-1.112019906	-0.284645576	-1.120103366	-0.385184798	0.982687238	-0.44992996	NA	0.403401146	-1.74187698	NA	2.319348345	3.293803218	-0.739576859	2.981345375	0.539632241	-2.578603373	-0.253898591	2.367215071	-0.601372101	-0.217962994	-0.344589033	0.797509389	0	-1.941476533	2.524864536	-0.256299816	0.598985731	0.660074227	-1.556684687	NA
ENSMUSG00000027575	Q9EPJ9	-0.546152833	3.904602198	-0.649861913	1.474584274	-0.333130638	-0.220802785	-0.453533118	0.004286295	-0.089327443	-0.229769049	-1.110632665	-0.396634865	-0.485333463	1.161587372	-0.4128363	-0.959798465	-0.158956209	-0.849865707	-0.297534763	0.817802551	0.184999788	-0.071323215	-2.509320006	-0.039891671	0.745154816	-0.018397862	-0.273593852	-0.329395279	-0.694585826	-0.13909506	-0.166891243	-0.397509315	0.348880131	0.919292401	-0.516971004	-0.010403466	0.605639952	-0.121631533	0.067818865	NA
ENSMUSG00000027963	Q9ES89	NA	3.288587092	NA	2.25911659	-0.022264776	NA	NA	0.973716188	NA	-0.625369407	-1.108485947	NA	NA	NA	NA	-0.332109404	0.450957338	0.143477057	-0.663202652	1.279588951	0.680870641	3.089628564	0.633324426	2.856455424	-1.070634706	0.643505164	1.448030343	0.894968209	0.409356038	-0.743138336	-0.211983258	-0.291507636	-0.370077759	-0.251420206	2.228265092	-1.21428522	-0.68367704	0.224369922	-1.15648978	NA
ENSMUSG00000001525	P99024	-0.154338513	1.141189828	-1.544516993	1.09781988	-0.624502148	1.317259809	1.503877838	0.237176921	-1.238470007	-0.777200578	-1.100566295	0.767863141	0.078250098	-0.8847744	NA	0.492612162	NA	0.238301332	1.492814341	0.683633326	-0.099129716	-0.224019914	-2.032041651	-0.111630587	0.075520648	1.550415152	3.483618238	-0.392306906	-0.952391127	0.796491487	-0.736861423	0.542181111	1.895424391	2.846946694	-2.157933124	1.602069328	0.576645131	0.945227468	2.8731138	NA
ENSMUSG00000022749	Q8K0F1	-0.08458547	NA	-0.494924439	-0.101137488	NA	-0.507889135	NA	-1.100749172	NA	0.498221042	-1.094709443	NA	NA	-0.139881345	NA	0.511720826	NA	-0.732296676	-1.381389196	NA	-1.40488724	1.521766262	0.830034191	1.293352539	-1.047301685	1.564946391	-1.20442283	0.231432152	-0.018847672	0.678416214	-0.249415146	0	-0.707990636	-0.917609518	1.869264779	-0.237123584	-1.25031254	0.294219423	-0.466751946	NA
ENSMUSG00000039740	Q9DBE8	2.355678	-1.076906344	-0.439819629	1.092596179	0.500782408	1.200037174	NA	1.017222721	-0.442847831	-0.739503051	-1.094134979	NA	0.929946438	1.714197483	NA	NA	NA	1.100884321	-1.327683575	NA	2.540176136	1.698317649	-0.968774081	1.190220233	-0.291142196	0.780535861	0.483928098	-1.359976413	-0.12743525	-0.532944294	0.340435127	-0.508544612	0.578549116	0.827133795	-0.09403753	0.196143484	-0.666017209	-0.137695887	0.504802724	NA
ENSMUSG00000030729	Q8CAA7	-2.044183645	1.18888341	-1.088481824	2.906549109	-0.570893754	0.347755239	1.787212817	-0.865784219	-2.385152386	-0.80062142	-1.093432949	0.654316973	1.795385419	NA	0.235087837	0.462205252	NA	-0.98228832	0.361077234	-1.52619708	-0.486923304	6.048151095	0.231259412	3.928867476	-0.174041404	2.869788588	0.150029799	-0.439078381	-0.947643804	-0.388022996	-1.211480125	0.490924144	1.684033422	-1.265158223	3.431415003	0.817053148	-0.350853775	-0.349037976	1.978030074	NA
ENSMUSG00000035770	Q6PDL0	0.385381085	2.353288864	0.208313814	1.169102418	0.529129134	0.008049341	0.698460896	0.231150018	-0.412491005	0.610080665	-1.087547135	1.423419064	0.360022958	0.426852174	-0.891327501	-0.402177329	0.495138539	0.576152273	-0.534105487	0.689787133	-0.095571776	2.464757253	0.608137307	2.402245494	-0.895303128	0.87588419	0.407714013	0.517540554	-0.12743525	-0.468377843	-0.672735389	0.464646576	-0.693926388	0.401288708	1.601810899	-0.709473251	0.095071629	0.294624979	-0.657404039	NA
ENSMUSG00000055044	O70400	-2.472724332	-0.660591599	-2.194831178	-3.09834858	0.773637989	-1.446966886	-0.206533538	1.654813104	-1.974677661	1.257391591	-1.086969998	0.777862018	-0.300821375	0.74273219	0.436481797	0.104263886	0.831909027	-0.860918457	1.116413302	1.236363636	-3.040428916	-6.465607761	-2.410079735	-3.553053057	1.687966304	-3.961818743	-0.113323838	0.605640614	-2.35969246	2.301406885	0.124888878	0.390206134	0.072784217	-0.644476063	-3.050052134	0	1.681732387	-0.005658123	0.361706357	NA
ENSMUSG00000021764	E9QPX3	-0.818743071	1.550482741	2.208886131	-0.234478867	-1.463617021	-3.785007577	-0.564897619	4.365500918	1.192594623	-0.996996803	-1.086905742	-3.289160563	-2.60273349	0.520933827	2.343413272	-3.978987914	1.480789504	-0.511316405	-2.837875318	-0.560792172	-1.433545464	0.303722321	3.554903231	0.653143235	-0.361272178	-0.530035107	1.111274201	2.061252694	0.849564215	0.736949889	0.799637477	-0.991356098	-0.684280178	1.675892372	2.651560757	-1.391156578	-0.96593017	0.315278549	0	NA
ENSMUSG00000024581	Q9CWZ7	0.034344616	3.200435321	-0.534392074	2.551452232	-0.75612855	-1.889744274	0.482042969	-0.201434763	-0.465803096	-0.742842279	-1.078930683	-0.312411016	-1.23481762	0.407268049	0.31692562	-0.262499432	-0.320059628	-0.275723159	-0.461132702	-1.1394015	-0.4810238	2.545732141	0.122422093	2.096879469	-0.657081968	-0.254731135	0.040325028	-0.076731607	-0.084307439	-0.312598861	-0.169271784	0.171882295	-0.48391923	-0.81838377	1.091938057	0.397722007	-0.502917207	-0.082727099	0.381043271	NA
ENSMUSG00000039062	P97449	-1.782309855	-2.286450194	-2.238734625	-3.653820343	-1.368796749	-3.097377568	-0.931976131	-1.220211896	1.193785207	-3.309173714	-1.067210041	-1.955571306	-0.52903418	-0.643392999	-0.594176182	-1.545714456	-1.251134676	-0.756839448	-1.414627677	0.164372477	-1.480585986	-3.284329649	-1.640009295	-3.533143253	7.367183778	-0.841728498	2.654598914	-0.076268488	2.419932948	7.359151269	2.540671741	1.58811213	1.539414544	5.110199312	-1.934432999	0.546305723	2.424200483	3.252935769	-0.883516924	NA
ENSMUSG00000056820	Q9QZE7	0.265364779	2.091751758	-0.248984084	0.75092005	-0.578242902	0.689838209	1.20675531	0.092032703	-0.078949137	-0.404182235	-1.064151023	0.16556115	0.212693941	0.681053667	-1.092517784	0.495562977	0.609838253	0.30279759	0.949827416	1.805007056	-0.166422199	-0.347583131	-0.280462961	1.616028892	-0.859718266	-1.725534204	-4.305789436	0.742406428	-0.12743525	-0.173855092	-0.049864297	-0.031959021	-0.061664592	0.284588403	-0.005324257	0.013184867	-0.689826324	0.46090817	0.351044166	NA
ENSMUSG00000021079	Q9WV98	-0.727843071	2.457205358	1.347212907	0.276400039	-1.491473225	-1.113375361	-1.478241234	2.053572992	0.613186544	-3.016371743	-1.060824364	-2.391832839	-2.177012685	0.297605834	1.566022066	-1.840566076	-0.340707006	-1.50765616	-1.730061715	0.832545805	-1.02246651	1.51020254	3.414975333	1.530792962	-0.174041404	0.951771896	0.848546819	0.10502175	0.576144275	0.180533692	0.338574729	-1.531523867	-1.040022247	-0.586516166	1.999534364	-0.826978095	-2.03134884	-0.387836538	-0.739954747	NA
ENSMUSG00000028693	B1AU75	-0.964944464	-0.445547961	-1.334962046	-1.254884227	-0.348685521	2.312129009	-0.60809207	0.077392914	-0.872020297	0.543974998	-1.058667701	-1.19665449	0.327411531	-1.126378854	1.900501332	1.130642246	0.360599671	-0.674970471	2.876264828	1.076753632	-1.402941112	2.653602378	1.340820196	1.722267977	-0.926966743	6.901038848	2.065850497	0.1526408	-0.12743525	0.826525188	-0.225144136	-0.722353584	-0.694061922	0.379512116	1.563277039	0.073911713	-1.267073178	-0.03380881	1.466736229	NA
ENSMUSG00000031375	P28653	0.891436641	-3.243022846	1.06621811	-3.170091325	0.966997911	-0.829841422	2.858116545	0.372898149	0.231780652	-1.395403846	-1.057620787	2.751014189	1.048923739	-1.318260233	0.779418697	0.762281706	1.75956475	1.317393752	0.255477238	0.163576894	0.627446321	-3.734878279	-1.299160419	-4.378819155	-0.110000778	-1.882069566	1.768032732	1.399724682	0.597873681	-0.215096112	-0.341599024	1.836291341	0.844499992	1.59946097	-1.57758902	0.271352102	1.214089908	0.667955244	-1.522600648	NA
ENSMUSG00000010376	P29595	-0.574014179	2.167436783	-0.957573088	0.133530176	-0.697353009	2.341970727	0.172908619	2.212435578	0.158511951	-1.207585113	-1.054869225	-0.216823836	-0.531314125	1.061316951	NA	-0.044192197	0.663257095	-0.413417087	0.133446823	2.224670714	-0.740682405	-1.083480563	-0.029039858	0.390930058	-0.101838619	0.097065268	2.268626168	0.091423563	0.074797422	0.114738937	0.048678433	-0.707369506	-0.975178535	1.460859064	-0.233867762	-0.449872869	-0.088127217	-0.365861359	-0.276393723	NA
ENSMUSG00000023094	Q78J03	-0.062916769	0.961282101	2.401585629	-0.465701244	NA	NA	-0.115590191	3.346919592	1.438410224	-3.171303602	-1.054541078	0.028563503	-0.585481929	-0.768219809	-0.543120394	NA	0.51790197	-0.71507075	NA	0.150117055	0	0.765536463	2.321378135	0.13305827	-2.754406095	-1.513743925	-1.162931983	2.652801957	1.405655092	-2.206479058	0.808750119	-0.037755281	0.641051739	-0.612468513	1.014756769	-1.386382811	-1.316096889	1.164529161	-0.035750334	NA
ENSMUSG00000000168	Q8BMF4	0.030911319	0.186815285	2.990623256	0.463372834	-1.561607524	-3.568836393	-0.097960232	2.028393571	0.305322459	-1.575302185	-1.051652228	-1.743532569	-2.288375048	-1.907475332	0.789239639	-2.841894869	-0.973867658	0.124100919	-1.300700054	-2.1228108	0.82436636	0.869895436	4.173044115	0.31720457	-0.174041404	-0.419751738	0.317067522	2.281770725	0.473639498	-1.376249494	-0.064050771	-1.094559917	-1.056748474	0.070880252	3.082249677	-1.92843406	-0.427203383	0.498173354	-0.903001029	NA
ENSMUSG00000005103	O88342	-0.585481875	-0.50050498	-0.572161348	0.342961879	0.267836116	-1.145353531	0.623706699	0.400880278	-0.560941984	0.387040189	-1.044932938	0.60086154	0.080085141	-1.74730102	0.127526867	0.856160686	0.34609192	0.09047144	0.529802869	0.404779725	-0.602340398	-0.505858984	-1.063661774	-0.367492649	0.695679944	-0.827231886	1.796368127	0.250391515	-0.12743525	1.354920276	-0.838620969	0.206980964	0.27412948	1.199557169	-0.594944722	0.900663498	0.598091964	0.220311709	0.844451974	NA
ENSMUSG00000040907	Q6PIC6	-2.067148041	-0.252334702	-1.730280184	3.108854132	-0.793864923	-2.506044828	2.574581253	-0.528742311	0.359124286	0.253510481	-1.04400808	-2.650490146	-1.186315946	-0.697105064	0.230376891	-1.431637386	-1.78030138	-1.526158869	-1.714405577	-1.977423417	4.727595537	6.718844386	-0.255562826	7.042557126	-0.073452159	1.029417418	6.990244241	-1.403435495	-1.971734042	-1.147573499	-4.775906632	0	1.578824981	1.68591083	-3.26318162	1.876296905	-0.82374489	0.969418334	-0.16079625	NA
ENSMUSG00000025958	Q01147	0.163617548	0.541848409	NA	-0.014271395	-0.116645127	0.390016557	NA	NA	NA	-0.184318502	-1.041892119	0.189192351	0.328464025	0.243397189	NA	0.954047049	0.601723212	-0.551843186	2.212423362	NA	-0.697755956	2.194551237	0.805750583	0.847996503	-1.056625055	2.572232529	-0.06141516	-0.135509076	-0.12743525	-0.028211444	-0.569460665	0.424580583	-0.019092441	-0.760953819	1.275721226	1.161827195	-0.735108032	-0.093226233	1.865242896	NA
ENSMUSG00000015932	Q4FK36	-0.490678581	-0.796499438	-1.557377947	-0.625546204	1.864425211	-0.268045361	0.538861922	-0.259342325	-0.533721688	1.284396433	-1.04142886	0.648746783	0.627112698	0.255913219	-0.499831728	-1.154973452	2.011014784	1.030815928	-0.296311062	1.734935028	-1.54696657	-0.208188107	0.155449541	0.185639921	0.294869719	-0.046351481	1.497151204	0.265648352	-0.12743525	2.201410681	-0.331416114	0.028882862	-1.175716349	1.827717909	-1.629893442	-2.145585642	0.130333637	-0.038715874	-2.336769012	NA
ENSMUSG00000024099	Q9D6J6	-0.646205683	1.916248436	2.182862425	0.133260671	-1.371601953	-3.158676147	-0.048446135	3.743329353	1.018368355	-0.788716072	-1.040766781	-2.708729787	-2.341816537	0.045151871	0.395665234	-2.758736764	1.00720533	-0.632361396	-1.784985144	-1.201708507	-0.873159175	0.461186801	3.873332784	0.407632503	-0.174041404	-0.163130313	1.920198866	2.332993174	0.862658127	-0.174764541	0.568057153	-1.42335738	-1.955261578	1.496435156	2.662984345	-1.477389737	-0.511634338	-1.01561599	-1.201681255	NA
ENSMUSG00000058624	Q548F2	-1.735775541	1.435576137	-1.221940443	0.433217899	-1.752072743	NA	-1.801871737	0.331044472	-3.342950621	-1.412278934	-1.039508222	-0.688678974	-2.157889001	-0.723611712	-0.384793965	-0.278529583	-2.584685526	0.458259929	-1.755499701	-1.883250153	0	4.384587078	1.203212571	-2.291190072	3.961874661	-2.953837583	-0.229132759	0.382745315	-1.974344219	3.493203232	0.559751129	-0.451682028	-1.694414104	-1.767100186	0.475456696	1.141140086	-1.176101106	1.130090725	-2.011911791	NA
ENSMUSG00000030417	P56812	-0.418645085	2.313996425	-0.033845059	0.133289846	-0.237499416	-0.054461709	-0.045930768	2.083997841	0.159233058	-0.560239391	-1.037850147	-0.504982623	-0.329094983	1.048631404	2.025957037	-0.260422072	1.29707781	-0.046490037	0.784075984	2.195751207	0.329467425	-0.637342608	2.442051886	0.831942211	-0.135748913	-0.658283878	-0.993234218	-0.076268488	-0.761252674	-0.692304862	0.363543382	-0.667722061	0.12161564	0.610847403	-1.262268633	0.328539652	0.016703425	-0.319521856	0.523885373	NA
ENSMUSG00000040860	Q8CJ40	0.082607638	2.068125652	NA	0.587388829	-0.498753415	0.073753598	4.404907743	NA	1.404961934	-0.609543358	-1.036190216	-0.451985696	0.954390404	NA	NA	NA	NA	0.413269076	0.093967094	1.849571805	0	0.950344701	-3.448322243	0.953557295	-0.351151466	0.927957335	2.072825815	-0.99550066	1.53851072	-1.20655716	-2.037795549	0.122345555	2.030891881	0.239414979	-3.321628814	0.509119706	0.32818094	-0.406222208	0.191617738	NA
ENSMUSG00000033157	Q6PE15	-0.082714147	1.043008939	0.564424262	1.85657297	-0.528555942	0.242455047	1.610775785	1.554918912	0.84379297	-0.420538712	-1.036057378	-0.57718756	NA	NA	NA	-0.115291754	0.328384907	0.024069682	-0.580902781	NA	0.10915518	1.034720845	0.777850672	1.652867729	-0.644473788	0.895062179	-1.647963755	0.43735945	0.124527745	-0.345198153	-0.186340719	-0.548446161	-0.395966295	-1.960065472	1.634099551	-0.414488706	-0.702621848	-0.181993766	0	NA
ENSMUSG00000028416	F6TCF9	0.183185495	-0.236163108	0.118860011	-1.077901948	0.152413336	0.182882567	0.524747173	0.497825778	0.377212177	0.596070598	-1.035393062	0.122617385	0.6124165	0.788958883	0.029816903	0.218262271	1.278468532	0.820376683	0.619881145	1.459848939	2.016851157	-0.433045166	1.270446387	-0.847180051	2.431347733	-0.613156809	3.385086996	-0.076268488	0.028443488	-0.466406816	-0.064631274	0.196363155	0.967696737	2.106786427	1.137894843	-0.524167719	2.777755644	-0.791740607	-0.438239536	NA
ENSMUSG00000015120	P63280	0.076006953	-0.521369576	-0.644769231	-0.060455501	-0.148345608	0.790004202	0.056226491	-0.336371777	-0.576503275	-0.078876184	-1.034196123	0.209399091	0.627597932	-0.323709564	-0.196176515	1.162815929	0.214614949	-0.151017109	2.012213859	1.188907449	0	-2.086832953	-1.036473032	-0.071301987	0.103692008	0.068437386	-2.153189759	-0.470866272	-0.222885942	-0.015178952	0.273510541	0.506987729	0.035156912	0.826542274	-3.823794633	0.656362397	-0.024295986	-0.083384769	1.396045702	NA
ENSMUSG00000003131	Q61206	0.599482965	2.348997587	-0.086216529	1.338585845	-0.480140317	-0.174080724	0.82550936	-0.117516235	0.104079755	-0.413117643	-1.032931401	0.279478064	0.022656888	0.048674415	-0.480007465	-0.516161447	-0.081303555	-0.928624594	-0.070929431	0.253701817	0.27302115	1.707681257	0.073189316	1.634232545	-0.889264395	1.669574947	0.33212165	-0.32881082	0.131300172	-0.277981466	-0.273104655	0.198632465	0	0.328368855	-0.566544312	-0.197052542	-0.544850674	0.264381465	0.317308831	NA
ENSMUSG00000030613	Q8C3X2	0.329401246	0.702241847	2.19037554	-0.705704691	-0.285321738	-1.723097064	-0.82804652	2.952888521	1.611593652	-0.42428723	-1.031999208	-0.684780441	-0.916398998	-0.23668836	-0.393298111	-0.899746198	1.603470817	0.604542855	-0.83927037	0.240776761	0.068119361	0.872472982	2.729096941	0.995505861	-0.490952294	2.719409633	1.47700456	1.266867343	0.379446757	-0.215096112	-0.511558188	-0.550727278	-1.212470782	-1.718936909	3.330640747	-1.424406884	-1.167223259	0.174802623	-1.213636984	NA
ENSMUSG00000010205	Q9CW46	-0.058298797	-1.450279718	-0.462154595	-1.760512127	-0.173068432	0.950313212	-0.623283904	-0.330534799	-0.32255554	0.259344439	-1.030265798	0.159924635	0.530361203	-0.160372376	0.0876927	1.032540215	0.616803494	-0.613523914	2.184697869	1.261768281	1.350043281	-2.357743235	-1.701741075	-1.529420124	1.859943975	0.016933354	-0.018807941	-0.309619348	-0.252275937	0.754612042	-0.211983258	0.289420872	0.871590676	1.10823416	-1.662711098	1.544495983	1.019422866	-0.149546621	2.014613044	NA
ENSMUSG00000040584	P21447	1.149533958	NA	NA	-1.303396768	-0.897162458	NA	0.390321953	NA	NA	0.898524899	-1.028797526	0.36654486	1.217610431	NA	NA	0.77591245	NA	0.756507455	NA	NA	0.372281709	0.667308277	-1.517219872	1.177046401	1.558345329	-0.254731135	-2.767995247	0.648130065	-0.265486169	2.447519259	-0.546519526	1.195764855	0.046642077	-2.641588643	-0.328849546	-0.464674469	-2.554497881	0.540710392	-2.542726849	NA
ENSMUSG00000062014	Q9CQI3	0.396300941	1.9859938	0.287914771	1.259280514	-1.405566681	-0.710757691	0.370786085	-0.164314501	0.321350144	-0.53185581	-1.024785497	0.699839265	-0.803193142	-0.795890079	0.586995736	0.245146648	-0.618627134	0.210773947	0.42436926	-0.339562882	-1.50151728	3.240297966	2.174063318	1.631363108	-2.561485501	2.251120861	0.079651201	-0.345339125	0.511969445	-0.215096112	-0.77914429	0.321069496	-1.629301462	-0.487539914	0.976251743	-0.170483707	-2.527384459	0.139763205	0.34975163	NA
ENSMUSG00000052833	Q9R1T2	0.269388559	0.11840889	-0.291068689	0.211903375	-0.251817906	1.35299293	0.820511851	-0.718266085	-0.441073135	-0.007793004	-1.023713797	0.223626592	0.636551264	-0.524992168	-0.811786607	0.825048847	-0.247368716	-0.06693496	1.719623281	0.888878848	-1.659739957	0.540404216	-0.305804735	0.338666667	-0.673966974	1.774552837	0.706987784	-0.076268488	-0.465671884	0.53728858	0.075120793	-0.377200085	-0.469279759	0.249288291	-0.220131692	-0.046590567	-1.004522225	-0.013738751	0.660536356	NA
ENSMUSG00000028333	Q9EST5	NA	-0.50655577	-0.327911972	-0.930320582	-0.422814935	NA	-0.471818646	NA	-1.073858757	-0.283035152	-1.02317778	-0.190081792	NA	NA	NA	NA	NA	NA	NA	NA	1.97832846	-1.615475687	1.181719358	0.389460146	1.263257077	0.482396517	1.149215166	-0.590792884	-0.713974053	-0.579980276	-0.211983258	-0.171629548	0.800223573	1.843329129	-1.453784669	0.949467797	0.936987907	-0.768744481	1.681141091	NA
ENSMUSG00000027012	A2BFF7	0.207514075	0.786498536	0.13117362	0.09935472	0.249796471	0.966478581	0.384911304	1.320678362	0.371556299	0.144380143	-1.022171811	1.023748259	0.001002305	1.078584165	0.240998064	-0.164350079	0.74895171	0.796796881	0.451022656	0.994766139	-2.024954426	2.603099209	1.176847848	1.862875421	-1.545348949	2.798040593	1.104628566	0.334909706	0.076281056	0.197622943	-0.211983258	-0.011898662	-1.380124895	1.349223228	2.177433218	-0.821175382	-1.678717755	0.032382984	-0.028214996	NA
ENSMUSG00000020263	Q3TVI6	1.280322632	-0.620634602	-1.015321942	1.258789643	1.495834677	-1.061116791	-0.096904003	-1.035459455	-0.430805349	1.513158515	-1.021165302	-0.167260202	0.074085617	2.255209543	-1.071740976	-1.006919526	1.057237437	-0.625166384	-1.938902471	0.061480259	2.638740771	1.899187768	-0.685592347	2.814005959	0.444461847	0.376625835	1.064349569	0.596350834	-0.261206084	-0.297148489	-1.030372178	0.563534338	0	1.128594412	0.284131736	-0.335866478	1.205728369	-0.214750886	-1.893159652	NA
ENSMUSG00000018909	Q8BWG8	-0.027777436	0.4755005	-0.625018616	1.02716323	0.25287539	-1.350233804	0.128873581	-0.64139443	-0.023601425	-0.067469333	-1.01982211	1.761713379	-0.333852978	0.249875178	-0.079086292	0.762555603	-0.021074585	0.253431129	-1.064605844	-0.525868416	-0.685226876	1.163753982	-1.598027622	0.824950442	0.854252466	0.130540021	0.380003213	-0.919637043	-0.12743525	0.715261992	-1.975804634	1.568060768	-0.405890337	-1.653795235	-1.354450626	1.041867646	0.076479021	0.172105206	-1.010549601	NA
ENSMUSG00000049382	P11679	-3.831435484	-3.070555933	-4.398395303	-4.544983733	1.220792713	-6.344750217	-3.223134587	-2.061486163	-3.267666621	1.975400785	-1.017468498	-1.960191723	-1.535605433	1.269891766	-0.778219917	-6.249261602	2.428046695	-2.81615023	0.286361174	-0.037561305	-4.041146745	-6.724283059	NA	-5.200168604	7.373805643	-3.698665051	4.188068954	-0.594561982	1.985138418	7.509905869	4.03234673	2.846177694	2.739221886	7.167980461	-6.236376587	-2.089442257	7.499891845	1.872171676	3.395162407	10.20486429
ENSMUSG00000019487	Q8CJ53	0.327729156	-0.852505619	0.821840244	-2.566657518	0.669543624	-0.134700359	0.479803357	1.880873165	0.036810546	0.854640184	-1.013424891	1.32412622	0.749370592	-0.028972238	NA	NA	0.535237807	0.83960282	NA	1.97862827	0	-3.24347791	-0.474100837	-2.724170841	0.565366745	-1.081021062	0.016693553	1.591001736	-0.056763255	-0.133546757	-1.401702324	0.536404595	0.099142984	-1.06178385	2.488896374	-0.843118078	0.522434773	0.175825367	-1.53179857	NA
ENSMUSG00000069020	Q9D2P4	-0.078561632	1.857696509	0.154802261	0.391464636	0.040090979	NA	0.613401597	NA	NA	NA	-0.999250454	NA	NA	NA	NA	0.468210767	NA	NA	NA	NA	0.132029664	-0.340794281	-0.306024815	0.394052067	0.56003031	-0.573146366	-0.466653866	-0.110290946	-0.075440296	0.181009546	-0.063426468	-0.14336139	-0.229860581	-0.927550433	-0.820283144	0	0.266788662	-0.135709045	0.186009785	NA
ENSMUSG00000000743	Q921W0	-0.263742617	2.120652647	-0.406485373	0.141629292	0.200748154	NA	0.097704694	1.227404588	0.124580707	0.919644681	-0.99836418	-0.01786834	0.031531965	0.934032313	-0.766025763	0.222444287	1.37033714	0.098711412	0.300159754	2.53650966	0.444427418	-3.095593154	-1.152812552	-0.846585938	1.361872483	-3.695408909	0.700709315	-0.103628536	0.103665043	0.890875745	0.476665973	-0.109600264	0	0.716634567	-2.668894237	0.45022067	1.027735155	0.058553827	0.122948011	NA
ENSMUSG00000037351	Q8R5C5	0.19205816	2.467348346	0.206186263	1.148849862	-0.112981114	-0.287328849	0.533961177	0.416324056	0.237055646	0.129434961	-0.998091355	0.322427756	-0.537720555	0.601890218	0.66338958	-0.831910317	0.248411418	0.302693346	NA	0.056917302	0.580989959	-0.260609068	-0.985729166	0.587649758	0.276694173	-1.128075857	1.17197689	0.009426328	0.196627603	-0.172576838	0.193581429	-0.171295857	0	0.822669222	0.20495997	-0.21985987	0.511885644	-0.153372734	-0.001192709	NA
ENSMUSG00000032382	Q6NZD2	0.356493656	1.945910496	-0.499990253	0.062101539	-0.183828067	-0.189024719	0.501316051	-0.588174303	0.997390068	0.015572702	-0.99563368	0.607072606	0.178093794	-0.503866053	-0.086761537	0.216355673	0.293939012	0.289019083	0.148969668	1.189447264	0.192238818	0.08240169	-0.366353312	0.22937599	0.165177938	0.369084065	0.582073869	-1.069204014	0.431207116	0.577704572	-1.312917323	-0.010375398	-0.763580544	-0.044979907	-1.642558659	0	-0.061722063	-0.124651753	-0.314195673	NA
ENSMUSG00000029823	Q7TNC4	0.218992313	0.696426995	-1.01246147	-0.037614789	-0.109814853	0.709941377	0.397018037	0.759770856	-0.513198457	0.057403734	-0.994608372	0.043435382	0.355994222	0.762597538	0.405175296	0.552968515	-0.399382714	-0.534836039	1.9951705	1.896791108	-0.962871149	2.302628368	1.519024857	2.295644484	-1.616564505	1.95163399	0.482032836	0.628713612	-0.413744127	-0.541702456	0.46495295	0.103806025	-0.999419601	1.725023829	2.221083843	0.324924419	-1.47392612	-0.019937984	-0.077594018	NA
ENSMUSG00000034659	Q3UBX0	1.318497267	-3.263114302	1.505797952	-0.945578568	1.174632194	-2.43868393	0.104249108	-0.827706829	-0.986818779	-1.476368453	-0.993992989	0.700123721	1.122908995	1.71668642	0.024257109	0.548548382	-1.28810486	1.496331502	-1.126692262	-0.4059243	2.182599688	-1.620657351	0.131161247	-0.444128126	-0.299318723	-1.949649352	1.691800762	1.48111971	0.419745044	-0.551163436	-0.238307925	1.610705824	0.776638157	1.499117466	3.288944952	0	1.207414415	1.161728556	-0.445011713	NA
ENSMUSG00000030727	Q91WG2	0.356076988	1.094541006	-0.896603449	-0.970329598	-0.328888819	-0.482155451	-1.012824994	-0.160759641	0.224236025	0.023067928	-0.987823558	0.427220735	NA	0.980302404	NA	1.651690564	1.338973412	0.311543938	1.061732299	0.559735642	1.913830678	-2.495002434	-2.227093112	-0.957591158	0.716388195	-1.400437074	-1.173297501	-0.844691268	0.011487867	-0.215096112	0.088581442	0.593476756	1.609491438	-0.248001225	-3.592058464	2.407952988	0.913817708	-0.072970618	0.047573697	NA
[truncated: 2,590 more rows]
