# Supplementary material for: Epigenetic Variability Confounds Transcriptome but Not Proteome Profiling for Coexpression-based Gene Function Prediction
Source: Mol Cell Proteomics. 2018 Jul 24;17(11):2082–90. doi: 10.1074/mcp.RA118.000935 (PMC6210221; doi:10.1074/mcp.RA118.000935)
Supplement: supplemental Table S1 [file 138987_1_supp_165911_pblqbg.zip › Supplemental_File_2.csv]

chr	start	end	gene	brown adipose tissue_H3K27ac	heart_H3K4me1	small intestine_H3K4me3	heart_H3K79me2	liver_H3K36me3	heart_H3K4me3	liver_H3K79me2	small intestine_H3K4me1	liver_H3K27me3	kidney_H3K36me3	kidney_H3K4me3	kidney_H3K27ac	kidney_H3K4me1	spleen_H3K4me1	small intestine_H3K36me3	lung_H3K4me1	small intestine_H3K27ac	cerebellum_H3K27ac	liver_H3K9ac	thymus_H3K36me3	cerebellum_H3K4me3	kidney_H3K27me3	heart_H3K27me3	spleen_H3K4me3	thymus_H3K27ac	heart_H3K9ac	spleen_H3K27ac	thymus_H3K27me3	brown adipose tissue_H3K4me1	spleen_H3K27me3	cerebellum_H3K27me3	liver_H3K27ac	thymus_H3K4me1	heart_H3K27ac	liver_H3K4me3	thymus_H3K4me3	cerebellum_H3K4me1	heart_H3K36me3	liver_H3K4me1	small intestine_H3K27me3	spleen_H3K36me3	lung_H3K4me3	brown adipose tissue_H3K4me3
chr18	3382988	3436377	ENSMUSG00000024231	0.346856829	0.544542184	0.182404012	0.819734154	2.409500164	0.868186088	1.01232239	0.462752775	0.324540541	1.536344833	0.465498976	0.533906888	0.668174278	0.541101549	1.793522562	0.577241069	0.399329326	0.428474725	0.422515207	1.400408842	0.450337372	0.436327489	0.367304225	0.94156011	0.387177592	0.5991496	0.336209732	0.543701994	0.444552147	0.475322556	0.548864494	1.026190552	0.212694333	0.388550948	0.847688407	0.396497762	0.379966321	1.396188427	1.316370424	0.441379183	1.477267698	0.471481211	1.043926488
chr18	6201002	6242174	ENSMUSG00000006740	0.495807908	0.807602172	1.27712098	0.872436416	3.578053143	1.04114732	0.855250908	0.517436467	0.334262983	2.186830273	1.091588013	0.515038755	0.575220608	0.680682637	3.262367298	0.751526875	0.569450589	0.582629248	0.404010802	3.30289981	0.423161479	0.451510441	0.366133503	0.998712366	0.479164908	0.590326917	0.469895565	0.564759957	0.535023131	0.514205866	0.510239702	0.255008265	0.390197585	0.698787754	0.576975007	0.917235695	0.583505561	2.102818664	0.698055011	0.493397195	2.282060542	0.755593864	1.313196256
chr18	6332590	6333064	ENSMUSG00000073640	0	0	0.141600167	0.104946842	0.150591747	0	0	0	0.123929304	0	0.168483391	0	0.204577728	0	0.122281433	0	0	0	0	0	0	0.230420802	0.217560149	0	0.17566882	0	0	0	0	0	0.141280069	0	0	0.089204759	0	0.307671	0	0.043198567	0.038696401	0	0.099764967	0	0
chr18	6765205	6790231	ENSMUSG00000073639	0.480094542	1.145772525	0.16661471	1.194031699	2.894045764	0.6958778	1.491299826	0.733643411	0.324370299	1.653812331	0.494592686	1.283100562	1.309153301	0.920831298	2.003798997	1.29843064	0.5071169	0.521998009	0.499870442	1.550971243	0.613843003	0.483247649	0.404854963	0.630108828	0.29764387	0.570230869	0.562114373	0.551180054	0.867547067	0.546855461	0.534539335	0.429084495	0.300979619	0.52434219	0.383005223	0.216889487	0.603048611	2.352451648	1.104143366	0.479960114	1.552641496	0.647323473	0.368211787
chr18	7347962	7626863	ENSMUSG00000057440	0.326559747	0.299286976	0.058447257	0.494611191	0.626015681	0.155141498	0.499856439	0.318704451	0.377848437	0.675195864	0.184713657	0.310268731	0.410352387	0.369850887	0.49161133	0.419014068	0.290093148	0.373759063	0.334140882	0.483696408	0.154467265	0.394587979	0.401116095	0.268240897	0.322474631	0.345141461	0.279019292	0.485276723	0.450771287	0.463691624	0.493304567	0.163803186	0.272005743	0.286924169	0.210847378	0.111305688	0.433946697	0.516713871	0.310321876	0.421712657	0.446544469	0.21677411	0.13899128
chr18	7868832	7973547	ENSMUSG00000024283	0.398283283	0.831775521	0.106319422	0.561722068	1.703157041	0.440608706	0.700947915	0.38357945	0.278230842	1.094948014	0.504176182	0.303896775	0.47708459	0.521908642	1.341753224	0.6283461	0.286173825	0.306329768	0.520929452	1.353187967	0.229323728	0.453950545	0.334226768	0.472329303	0.257093238	0.3145876	0.621703808	0.457436619	0.595186647	0.493332514	0.474306872	0.420461164	0.130451585	0.348138218	0.284381424	0.298793515	0.556301285	1.830553364	1.018197231	0.443788314	1.093187962	0.453551538	0.667918867
chr18	9958180	9995484	ENSMUSG00000024287	0.265470081	0.281282725	0.593223941	0.529076268	2.955340039	0.448185758	0.450011859	0.259144001	0.297100096	1.763861604	0.248292984	0.268279323	0.22693753	0.380442638	2.309397961	0.286572749	0.347525395	0.289154398	0.365427188	1.798463955	0.339211746	0.409586202	0.343922867	0.862509214	0.28263355	0.336431529	0.46238236	0.467414548	0.316378912	0.511198847	0.467994828	0.180337065	0.086064433	0.340303316	0.220956836	0.458489138	0.274747141	1.529783	0.263965463	0.421420072	1.847567832	0.470375615	1.06462864
chr18	9995432	10045119	ENSMUSG00000047879	0.349190737	0.451807268	0.637761741	0.642946009	2.517723026	0.860693108	0.696352594	0.337925816	0.348887708	1.337701631	0.801156258	0.327124732	0.420436878	0.481884552	1.872388526	0.475584672	0.369927963	0.37920269	0.464086252	1.376907046	0.695264804	0.434019102	0.421102816	1.185456489	0.40499499	0.548399206	0.509456245	0.477932767	0.450307996	0.50021685	0.506644909	0.340275186	0.21742066	0.366974509	0.714971117	0.468933082	0.413727265	1.371956601	0.406664819	0.458436206	1.359692961	0.847592335	0.758388148
chr18	10064401	10181792	ENSMUSG00000024290	0.311616519	0.718369916	0.186070798	0.577287667	1.787227064	0.228712432	0.663622064	0.289850645	0.23706053	1.213185273	0.2874884	0.327291139	0.373619697	0.487546793	1.630655338	0.696337057	0.289132466	0.27310138	0.327146404	1.608871791	0.241268155	0.357808515	0.255811658	0.599646453	0.249275477	0.395967421	0.558462612	0.41859207	0.475399465	0.400978682	0.464344021	0.261499245	0.187862939	0.593429234	0.213710309	0.318910316	0.31480556	1.528885125	0.515058341	0.384176692	1.33376847	0.599999368	0.173130566
chr18	10617796	10628230	ENSMUSG00000002477	0.615890006	0.84778914	1.641154471	1.555827973	2.06240155	0.894797736	1.709255739	0.875678029	0.403282621	1.440324649	1.339871911	0.482177886	0.867771645	0.851812201	1.880318262	1.18726911	0.387481907	0.483184952	1.11146516	2.242869865	1.450036279	0.53886663	0.476975087	1.342294675	0.486121824	0.993941393	0.579799496	0.610560717	1.010516552	0.635855728	0.72915268	0.420160296	0.525368515	0.483569586	0.79329417	1.156616653	0.795365068	1.671046388	0.961390303	0.629629163	1.717638471	1.484811002	1.834009543
chr18	12252362	12305720	ENSMUSG00000057766	0.840444956	0.808282625	0.458773538	0.535533391	0.386393157	0.579361517	0.456368549	0.829821361	0.689975493	0.692566704	0.297729272	0.891812163	0.889990373	0.455097927	0.45103514	0.806585815	1.207013447	0.623713914	0.488053758	0.44204263	0.428136634	0.449199015	0.484126195	0.27109777	0.591114068	0.603625618	0.473311195	0.584301631	0.629844362	0.625697563	0.624955276	0.655346269	0.499922592	0.870035794	0.271151506	0.233849293	0.439609349	0.796330611	0.824545243	0.592530523	0.411420242	0.381016759	0.419796715
chr18	12333819	12583013	ENSMUSG00000024421	0.336062073	0.451130703	0.162489219	0.506871622	0.711791223	0.221571533	0.574922841	0.592358796	0.611977172	0.996947943	0.259587512	0.483034335	0.551137085	0.513589573	0.606885015	0.468814661	0.42805001	0.497160039	0.451268827	0.444726343	0.178533792	0.481290317	0.601800494	0.275295788	0.552599304	0.407772808	0.406848196	0.625043463	0.65425435	0.615949218	0.665758044	0.72626519	0.395332527	0.37983711	0.233786179	0.161631582	0.445904339	0.490476505	0.574281547	0.739622974	0.408959717	0.221091836	0.203431529
chr18	12755314	12941841	ENSMUSG00000044252	0.606883042	0.831455324	0.448940788	0.850075162	1.411199814	0.475361643	1.271669816	0.686421669	0.389533385	1.088407281	0.605453358	0.835472846	0.818668072	0.539065827	0.978965751	0.6106249	0.541499034	0.946217733	0.923448282	0.620340032	0.563178222	0.412262295	0.472321642	0.501212962	0.810101335	0.63290953	0.485491825	0.616241425	0.831320637	0.55921165	0.577581627	1.882056597	0.923849679	0.691269385	0.443947686	0.281585069	0.925380922	1.174242486	1.392492647	0.563844656	0.634096648	0.462149839	0.400278087
chr18	14624198	14682914	ENSMUSG00000037013	0.70589429	0.909145663	0.534605807	1.081969298	2.062229695	0.882711328	1.319971393	0.78797668	0.478582543	1.163024056	0.348862226	0.506497423	0.600511919	0.918528713	2.000995202	0.859624029	0.598846264	0.694174062	0.662158569	1.754109296	0.609522851	0.445176004	0.454627284	1.155263695	0.743467368	0.607937903	1.017175644	0.583762174	0.773214185	0.490402171	0.64521061	0.47424278	0.7981822	0.790769777	0.746648617	0.521999572	0.908288333	1.470970592	0.787146494	0.464752535	1.701773982	0.705770712	0.98008656
chr18	20558074	20604521	ENSMUSG00000044393	0.277140179	0.615875104	0.375485078	0.772928948	2.701880564	0.249390401	0.990438212	0.775759408	0.452914968	0.849783433	0.286552645	0.370125607	0.369741272	0.369214969	2.760030616	0.338170449	1.001651991	0.543047046	0.759627634	0.500311505	0.229835071	0.570710678	0.613975856	0.248497996	0.481436031	0.662770682	0.37203693	0.676044851	0.443006073	0.656127631	0.640751734	1.151852003	0.293520343	1.140586612	0.874510503	0.225034495	0.635543396	1.163415984	0.964507168	0.584019766	0.367975576	0.258251517	0.197012583
chr18	20665250	20674324	ENSMUSG00000061808	0.409593501	1.215892439	0.176229943	0.578848988	3.948702804	0.256652483	0.901573564	0.956935682	0.415478473	0.750180138	0.560988783	0.647462834	0.853827118	0.455102612	0.701413503	0.427385787	0.686498172	1.643447765	3.709422582	0.381791587	0.207773089	0.67588151	0.601623958	0.290581391	0.705892165	0.592029046	0.467315587	0.773138662	0.617753235	0.691984822	0.602713284	3.824635061	0.349058183	1.261472282	6.296532941	0.142674014	1.733445806	1.038572947	1.586981085	0.730262364	0.497561572	0.162034592	0.246283749
chr18	20817224	20896078	ENSMUSG00000033382	0.55877697	0.51665669	0.477982449	0.934482956	3.06896559	0.327973704	1.184075888	0.507012991	0.330360021	1.908193211	0.318820579	0.43900786	0.579706336	0.74312409	2.771916837	0.660565146	0.779706349	0.446907549	0.562643308	2.295361484	0.286322102	0.480496803	0.4196979	0.754439792	0.39870896	0.480435303	0.575649166	0.58946389	0.546852016	0.521285161	0.564062684	0.466567208	0.268227619	0.404101231	0.487857949	0.125009455	0.45289856	1.706840576	0.824443144	0.486829029	1.998388663	0.396439263	0.721104789
chr18	23752333	23893861	ENSMUSG00000024277	0.94620245	1.332062767	0.722025924	1.201067977	0.73000223	0.524732486	0.979335992	1.103493228	0.52400349	0.817697274	0.525067132	0.668859005	0.857612533	1.02932375	1.241542399	1.204390635	0.837521275	1.491765195	0.54821822	0.61342781	1.088357066	0.456918424	0.445711439	0.774677821	0.613686626	0.797161188	0.829614808	0.628610407	1.166388198	0.583211395	0.561721247	0.540975556	0.629917452	1.031541757	0.346381472	0.361403514	1.810189933	1.386686531	0.883526922	0.542566791	0.884129791	0.716337835	0.951241688
chr18	24603961	24638830	ENSMUSG00000024271	0.42021203	0.380384116	0.705072234	0.777866529	2.692074445	0.507612816	0.86456721	0.560098588	0.46290269	1.959905485	0.421282091	0.316894282	0.420287208	0.556391789	2.721759284	0.429514139	0.449635287	0.596767703	0.623567608	2.604256386	0.450968464	0.430626539	0.428582337	1.35822357	0.676284012	0.619829791	0.602253041	0.586509741	0.456673881	0.546876649	0.656724424	0.338671742	0.492562945	0.285922413	0.411191298	0.697207385	0.673300948	1.32200815	0.505980997	0.544258961	2.382276827	0.511527736	0.951250077
chr18	24653691	24701556	ENSMUSG00000039616	0.32908399	0.359376254	0.381985541	0.630894175	2.844708682	0.389279991	0.822934284	0.544224781	0.509455834	0.951533892	0.284177602	0.283953223	0.304521391	0.409361458	1.525624602	0.406531163	0.331198837	0.528272149	0.595142717	0.521937084	0.708944404	0.435807858	0.592800925	0.837467266	0.634709804	0.497572056	0.422175634	0.696398257	0.495738199	0.717354816	0.80029773	0.629706944	0.537287117	0.355647246	0.422271994	0.694772236	0.415962921	0.857961017	0.512608553	0.634696715	0.577077223	0.496077422	0.657720152
chr18	30272747	30348126	ENSMUSG00000033628	0.313227857	0.352699233	0.503848578	0.705903443	3.215348748	0.316726602	0.685175083	0.392782597	0.485336742	1.941869843	0.282032754	0.364039881	0.37140753	0.484832698	2.884834937	0.356099175	0.401455891	0.541060961	0.449006211	2.553860766	0.27078033	0.399302063	0.469174609	0.36692335	0.504075666	0.454874464	0.460254976	0.614961075	0.485227913	0.500553929	0.608684839	0.287703559	0.305915335	0.39651689	0.377029131	0.240265648	0.410535731	1.363878115	0.347769173	0.520346231	2.396408376	0.383605187	0.417973268
chr18	31931507	31958619	ENSMUSG00000024395	4.818903946	1.483077897	0.981968473	0.845553223	1.45608393	2.534268371	0.916514829	0.948814468	0.416103973	1.080353859	1.030423497	1.696791798	1.237477808	0.617096432	1.031780838	1.091225851	1.244272702	1.056380587	1.821627566	0.42377092	0.478268378	0.441845261	0.594086064	0.493499185	0.776365612	1.859018405	0.717080857	1.102425222	1.703751374	1.109139153	0.978575855	2.345577639	0.659366674	3.191892517	1.512096613	0.354842426	0.705424647	1.49253664	1.423588781	1.119295208	0.559921714	1.199966622	2.638621177
chr18	31959234	32036961	ENSMUSG00000024388	0.415271662	0.338375097	0.360770122	0.483328708	0.289954967	0.179294376	0.557516191	1.357649952	0.791488559	0.947779658	0.271308651	0.443613648	0.538509314	0.456846093	3.010936846	0.265075389	1.866132067	0.505265288	0.423870533	0.382987941	0.178548879	0.445585759	0.831861725	0.259308533	0.620690853	0.480290772	0.405379857	0.764259861	0.726346581	0.710176637	0.705302743	0.254280559	0.520306531	0.267484403	0.138859709	0.217318393	0.4053861	0.261487405	0.383080899	0.615964141	0.374450881	0.260939144	0.262451607
chr18	32067741	32104328	ENSMUSG00000024384	0.561799871	0.49658861	0.775117509	0.942041803	3.861798933	1.214214182	0.885866904	0.406182614	0.417580967	2.083457132	0.616515923	0.428683559	0.50696411	0.586986591	2.925388044	0.432604506	0.554420741	0.541953833	0.491126251	2.778779608	0.343034599	0.451595585	0.447646274	0.320328647	0.466223448	0.523609334	0.400638129	0.589617803	0.451324071	0.529097141	0.627496176	0.869008357	0.246657863	0.458532235	0.798535035	0.246600716	0.437625885	1.914571632	0.539127624	0.471534833	2.168507102	0.396592861	0.269962995
chr18	32377217	32435736	ENSMUSG00000024381	0.975488426	0.912016251	0.845450188	0.675587373	0.93355074	0.339296075	0.982121842	1.211169703	0.520056745	0.625662615	0.689581778	0.329516426	0.602293444	1.305803499	0.894232029	0.824185585	0.863500546	1.821574292	0.60810165	0.861608227	1.071872888	0.386289486	0.928761387	1.523125302	1.074519656	0.577395738	1.62141922	0.648405619	1.172624404	0.558338292	0.630494017	0.389939664	1.211349633	0.480508787	0.651309961	0.71438284	2.123755547	0.639407492	0.674848088	0.721994149	1.501548487	0.491864318	1.056258924
chr18	34344889	34373415	ENSMUSG00000005873	2.580682692	1.365336209	0.519937175	1.267862117	1.040606841	1.010909991	0.9665573	0.777532744	0.478998866	1.001694418	1.045491478	1.203921257	1.043255907	0.897777106	0.970898407	0.879451012	0.542509681	1.565628645	0.88381928	1.822910989	0.909568148	0.426788821	0.423040712	1.318405304	0.767144443	1.098497501	1.115553389	0.60699005	1.424796863	0.541068567	0.610264361	0.423534433	0.719655058	2.13264328	0.846934051	0.987893299	1.511692361	1.672718897	0.661722357	0.972316912	2.039423116	0.862454031	0.698859789
chr18	34777008	34839370	ENSMUSG00000038773	0.542324517	0.590175857	0.837962472	0.893116244	2.68666509	0.944194467	1.107380627	0.584561669	0.459652787	1.642831767	0.547222911	0.569031604	0.609379117	0.810280815	2.832058241	0.714955531	0.685362247	0.876542984	0.877616804	2.282169335	0.98866134	0.494880605	0.398424856	0.920727974	0.713942241	0.743295412	0.950809673	0.648986203	0.616528043	0.531745618	0.589284032	0.544899241	0.70267515	0.41175573	0.756531271	0.60425959	0.657979083	1.319837345	0.717768387	0.547718439	2.263906954	0.554145777	0.681464365
chr18	34902785	34932007	ENSMUSG00000024360	1.000539436	1.410063717	1.913511234	1.726065095	2.626301979	1.507995811	2.194608832	1.35142988	0.398992846	1.932360168	0.797501855	1.596138764	1.809777607	1.048675112	2.735688891	1.77456426	1.582252503	0.733024752	1.39743296	2.433655479	0.950370703	0.547492523	0.550957655	1.742640851	0.835482701	1.109285463	1.135927222	0.606531917	0.978454412	0.543781124	0.65723056	2.256707259	0.517311163	0.823650689	1.106280568	1.516692503	1.161131013	2.37157936	2.942282102	0.60176933	1.966175907	0.910980125	0.509225557
chr18	34937414	34954357	ENSMUSG00000024359	1.454784912	0.590997898	0.921497074	0.956498958	5.280687777	1.612134451	1.443491599	1.000255701	0.30315932	3.038143991	1.714219055	1.327537436	1.094832177	0.618132062	3.400293785	0.66918323	1.188831972	0.607459505	1.290933654	3.036547836	0.646181647	0.583219882	0.390797776	0.844356902	0.665657567	1.014866414	0.67641927	0.557140118	0.594207838	0.54300873	0.547279455	1.737920692	0.28981409	1.057198493	1.155779033	1.28402079	0.707681999	2.737928838	1.495432539	0.526917782	2.681880029	1.061879027	1.867839774
chr18	35118888	35254773	ENSMUSG00000037815	0.482571551	1.568578863	0.364830738	1.430096712	1.529059534	0.329761068	1.351474503	0.88822404	0.379069185	1.355699082	0.257965431	0.779965196	1.082568025	0.607530862	1.945044525	1.474309713	0.574661111	0.606474142	0.428769851	0.741854564	1.140343143	0.479844361	0.431857291	0.384188172	0.396345701	0.681447386	0.374585477	0.591620753	1.054960186	0.563141447	0.590297535	0.386621277	0.273097642	1.288855792	0.426346058	0.230882053	0.517129434	2.660171989	0.889954288	0.560427685	0.921878536	0.399048165	0.353898704
chr18	36281097	36289723	ENSMUSG00000043991	2.270213304	1.18717796	14.51984737	1.258433661	0.331597634	6.64092028	1.315447818	1.059382611	0.329953795	0.473409496	5.557870758	2.222430689	1.163140875	1.815266516	0.561817122	1.357065131	3.047036346	2.187401376	3.742416435	0.482437529	7.852670263	0.472472349	0.470844833	12.00325838	1.414743451	4.396495249	3.692496561	0.576046413	1.243019816	1.318212353	0.540261725	2.355932104	1.379921381	1.878865035	8.520231496	7.231228614	0.810744927	1.198952553	1.067189837	0.729107219	0.700547421	6.534366714	7.993957587
chr18	36403679	36454495	ENSMUSG00000024346	0.531375169	1.255739196	0.256829051	1.168627368	1.295031355	0.590232711	1.12906233	1.174898659	0.455582136	1.087088466	0.457042774	1.467053805	1.31968545	0.613317083	1.280208168	1.137449692	1.30803342	0.798824827	0.530465781	0.973904708	0.504986777	0.482922067	0.42925526	0.481455553	0.66567915	0.707292095	0.5842485	0.620177211	0.904604021	0.56900036	0.611951889	0.407224196	0.589831664	1.155343192	0.383580772	0.361879822	1.0593533	1.445035699	0.759749869	0.563840581	1.143993091	0.41993091	0.430594403
chr18	36666681	36679366	ENSMUSG00000006050	1.648120936	0.7402708	3.831190115	0.7040139	1.744967728	2.894950144	0.874895943	0.871721764	0.329175033	1.232030739	3.025875256	1.284462558	0.915282293	0.809729354	1.994867709	0.851987318	1.516897407	0.99838394	1.804624754	1.324729701	3.355680286	0.339956087	0.311997853	4.016524219	0.721044235	1.222748543	0.981954609	0.502472606	0.715365359	0.533730881	0.51053849	2.523642425	0.663976178	1.132065274	2.503634541	2.331718833	0.932126681	1.370716277	1.39919943	0.511085877	1.335100128	1.904696699	3.628603139
chr18	36742332	36744557	ENSMUSG00000014294	3.329141144	0.787824888	10.48501635	1.307493705	1.530898006	8.356507711	1.297937293	0.680189131	0.31380264	1.161690709	7.082436184	2.875866763	1.228951784	1.084762413	1.225425652	1.209101834	1.711897656	1.106237562	3.308919961	1.035424604	5.554620084	0.59846327	0.42208472	8.515563235	1.357388594	2.865333764	2.465996874	0.457008843	0.542887624	0.454291338	0.396894288	2.887000144	0.481377108	2.208446587	8.416030922	5.204099118	1.035743185	1.735593456	1.440143729	0.503412566	1.287403645	8.29195445	7.727222281
chr18	36744656	36757639	ENSMUSG00000024474	0.655839517	0.696088586	3.130949349	1.020701483	4.587144393	1.561224296	0.934909336	0.535005505	0.468924171	3.046669856	1.178433036	0.917336132	0.615986013	0.597068029	3.575165099	0.641270743	0.825556995	0.614678695	1.132250851	3.243014978	2.086672525	0.570853683	0.520767141	1.788014571	0.582624614	1.089507532	0.91171247	0.552737967	0.424628641	0.557767758	0.596011873	0.773172255	0.407920093	0.58963548	1.785140847	1.216367109	0.562575381	2.692489612	0.764229543	0.579273662	3.034092659	1.515923576	1.953377668
chr18	36766530	36783205	ENSMUSG00000001380	0.372959854	0.373751287	2.244605941	0.622392912	2.402251092	0.680978935	0.942007585	0.608221845	0.419297452	1.628405012	0.563164332	0.48028404	0.516836291	0.631709985	2.765318887	0.347657347	0.487634458	0.636219719	0.834057106	2.228975232	0.660286525	0.36889549	0.370479317	0.738060059	0.651005556	0.632773798	1.053992113	0.572324842	0.355417832	0.52380705	0.555705217	0.339357683	0.37471194	0.309825442	1.251492177	1.221543111	0.503237336	0.999785769	0.55063474	0.487776405	2.298091901	1.126036294	1.467644761
chr18	36783008	36792562	ENSMUSG00000019143	0.557822675	0.49092821	1.5596515	0.812381178	2.610475823	1.939188717	0.941928643	0.578299663	0.43967848	1.51715617	2.616174475	0.49248609	0.47588489	0.778191393	2.678180271	0.585486941	0.736590035	0.612023059	0.815118034	2.093558201	1.685833913	0.301617182	0.471254951	3.815352895	0.68245827	0.984176136	0.662316249	0.546345694	0.602994672	0.584292943	0.563555865	0.677462312	0.490956909	0.47044498	0.748818396	1.47363553	0.579512488	1.387280939	0.815666853	0.497634585	1.672166391	1.981199953	2.584252415
chr18	36793923	36799660	ENSMUSG00000001383	0.684487068	0.528399163	4.475810838	0.792529236	3.411191607	2.277847802	1.124206547	0.632538371	0.617281357	1.613653844	1.661356571	0.535406223	0.820361932	0.690704513	2.321747176	0.634280915	0.55125163	0.678612393	1.160520553	1.759023853	1.468147632	0.477734394	0.367689906	1.589233328	0.552374267	0.741056257	0.739792713	0.445291127	0.864206898	0.614991574	0.602094801	0.565559493	0.663253149	0.411060727	2.261497886	1.525935913	0.659133543	1.67696593	0.762553475	0.545498705	2.032164924	1.331511835	2.366111407
chr18	37843601	37935476	ENSMUSG00000024456	1.312516083	0.814392246	0.299172388	0.782290724	2.341136145	0.4777968	1.09342124	0.699826784	0.445131552	1.46113184	0.444206745	1.193461721	0.869822454	0.811687798	2.487571683	1.39989576	0.950725041	0.996397054	0.825423121	2.376841038	0.438018172	0.514944847	0.421494888	0.474259003	0.766811072	0.692955737	0.964835333	0.616047176	0.767121844	0.609489028	0.587745735	0.993117337	0.660158042	0.960620567	0.416946035	0.494739665	0.84360797	1.393792682	1.076120515	0.521822646	1.925530181	0.604350767	0.614365839
chr18	38838673	38929404	ENSMUSG00000036585	1.078932425	1.463058241	0.147524946	0.979203062	0.694372103	0.478505591	0.904954817	1.035675779	0.460592236	0.94813013	0.538893206	2.26632574	1.591581464	0.651636108	0.509900542	1.621773338	0.796961462	1.446878204	0.878916999	0.467315915	0.307067048	0.476731511	0.517419035	0.276236345	0.644161914	0.857299589	0.827511153	0.676819869	1.071745707	0.67008124	0.565260323	2.03736784	0.549021116	1.724508078	0.504882118	0.163650157	1.412574155	1.473680869	1.265369526	0.722065843	0.513155525	0.556052142	0.280436661
chr18	42511510	42575551	ENSMUSG00000024498	0.394651251	0.452557436	0.126345572	0.772368385	2.675723775	0.20719279	0.945441451	0.500924039	0.343011869	1.628110241	0.325122211	0.383510924	0.483212147	0.500866805	2.546109254	0.536178935	0.375606093	0.437625197	0.472015019	2.228113368	0.461807998	0.451605101	0.401527389	1.006891496	0.405078477	0.544420077	0.386861535	0.592462915	0.497697516	0.532785053	0.53146709	0.375145138	0.241882217	0.369337696	0.215618947	0.164829965	0.525547615	1.616360561	0.602873198	0.492987181	2.007613586	0.333392347	0.353304192
chr18	43320979	43438286	ENSMUSG00000024501	0.474981205	0.955414816	0.336014461	0.837110427	0.444073129	0.607844659	0.498803252	0.518667096	0.769131332	0.584580525	0.363462202	0.501803104	0.508564636	0.509897644	0.485977532	0.691689963	0.477589461	0.410821694	0.392393754	0.419395565	0.401923323	0.696733354	0.465099294	0.430044149	0.401026704	0.556256682	0.562815372	0.606702395	0.797977534	0.651579459	0.651931033	0.34917809	0.249769148	0.780466922	0.491803059	0.131306262	0.355720739	1.206828152	0.512639947	0.624982396	0.505252324	0.432412621	0.533339633
chr18	44334074	44355724	ENSMUSG00000024471	0.288335744	0.415495513	0.034532925	0.399170239	0.267961033	0.178013565	0.286883447	0.278575591	0.589900886	0.330478589	0.143040606	0.137061524	0.141064718	0.397130702	0.223061854	0.189106206	0.245154436	0.221930711	0.216677552	0.362817865	0.081141809	0.593484915	0.526650736	0.269613079	0.312166185	0.365417752	0.263287264	0.53572504	0.443150153	0.706198199	0.532872441	0.126962297	0.144749858	0.494593942	0.137889415	0.019071911	0.190634201	0.968285288	0.131885066	0.747779419	0.343079511	0.11185155	0.270018154
chr18	46560235	46597535	ENSMUSG00000033184	0.489709342	0.52760421	0.674254318	0.679740063	1.359064351	0.942076085	0.844730119	0.651425359	0.503014638	0.855952842	0.557610075	0.616090771	0.57071348	0.673012759	1.169472706	0.77647181	0.59558433	0.511215793	0.635230316	1.183295137	1.122457875	0.536051891	0.605799984	1.932142453	0.586185042	0.763081437	0.608369924	0.564663368	0.556506587	0.512210913	0.546378363	0.499126629	0.474273666	0.560964892	1.232093911	1.351329791	0.441621415	0.933751795	0.962555786	0.603122891	1.124142235	1.424913111	1.234404215
chr18	46741917	46790826	ENSMUSG00000024480	1.042289559	0.614510048	1.195617791	0.753369868	1.579073682	1.016170914	1.1272952	0.545530636	0.254644789	0.951054691	0.30022633	0.562567208	0.780365557	0.544016759	1.182420896	0.724671167	0.374082987	0.412280258	0.504006126	1.726287208	0.857014552	0.414315363	0.301359944	0.903697956	1.002784255	0.449185219	0.44509727	0.48119181	0.662988257	0.48966233	0.474746312	0.69777088	0.380434435	0.530534811	0.556359006	0.672434779	0.518078422	1.276454805	0.885764765	0.394049218	0.817790824	1.170962004	1.351285341
chr18	46958862	47087992	ENSMUSG00000042705	0.670309223	0.55535853	0.066215182	0.618935467	0.880996802	0.180303096	0.592548607	0.486743339	0.425377933	0.879175981	0.270755233	0.295084674	0.437817095	0.520461705	0.959196658	0.506870784	0.385026173	0.384851363	0.338395786	0.720696915	0.170416903	0.474332545	0.452548497	0.365676595	0.479709149	0.429844987	0.354732322	0.616563159	0.799741654	0.510612302	0.54975309	0.201336955	0.318149584	0.45047051	0.176071433	0.203601189	0.39748939	0.840955358	0.374851762	0.483400701	0.937591725	0.356739086	0.157734452
chr18	48045335	48048378	ENSMUSG00000059040	0.053556177	0.134543386	0	0.290287899	0.132598429	0.108501089	0.186533457	0.03174678	0.329939071	0.334128964	0.140960089	0.124849423	0.052254116	0.122567765	0.185755691	0.082408154	0.15489601	0.198792693	0.101037645	0.16340502	0.092244554	0.237874024	0.413797188	0.215262192	0.270471333	0.101449168	0.196916951	0.412571223	0.160755049	0.251729611	0.422227935	0.077619954	0.034480881	0.120137337	0.074664316	0.035895401	0.274098382	0.19702721	0.069027264	0.417010495	0.212362697	0.219318864	0.125909813
chr18	49832670	49965473	ENSMUSG00000037416	0.282885004	0.34833573	0.334451705	0.456491425	2.607375488	0.364446033	0.572552637	0.306102477	0.255865982	1.784996199	0.316560379	0.410673327	0.407659015	0.4660647	2.083036701	0.366217834	0.301775913	0.301840879	0.224959104	1.710462407	0.261437669	0.421962922	0.263534594	0.459410811	0.23913684	0.258791431	0.302575641	0.474353028	0.351078491	0.442592856	0.475783766	0.194624993	0.125169456	0.386656629	0.235409641	0.190194338	0.389442287	1.437655623	0.332979907	0.466361886	1.51378375	0.393546112	0.235613755
chr18	50128201	50196269	ENSMUSG00000024507	0.803641953	0.527533721	0.424840837	0.852763082	4.033313242	0.240272421	1.431173856	0.705176952	0.463022768	1.67479813	0.31891996	0.413704093	0.562756214	0.53988106	2.392398487	0.743993088	0.678815802	0.565135653	0.60605517	1.798547997	0.220164777	0.477296642	0.527788167	0.325372467	0.660733492	0.507370868	0.441496509	0.638656122	0.592112546	0.535412154	0.624616324	0.75416639	0.427171549	0.40262852	0.350374749	0.324674288	0.466176882	1.477330274	0.733978495	0.530507998	1.592399238	0.298712058	0.343255171
chr18	53176365	53220860	ENSMUSG00000034484	0.508479704	0.598068167	0.905974045	0.870112217	2.204532933	0.657902753	1.144886511	0.51068653	0.298831626	1.415565884	0.353875318	0.406400155	0.527373947	1.013721377	1.82063898	0.741316682	0.440477821	0.376063898	0.598501748	1.442461307	0.326362483	0.412047043	0.387051231	1.379114243	0.459899386	0.488915925	1.223672263	0.476583539	0.643195003	0.507372768	0.522809527	0.340055023	0.368907723	0.442230541	0.474214806	0.299083058	0.369918378	1.477304781	0.924223939	0.464245474	1.889959222	0.348454571	0.517944465
chr18	53406341	53418007	ENSMUSG00000024538	0.921194486	0.943269719	1.183216934	0.934240741	0.686548884	0.907435251	0.651217866	0.787511204	0.90444109	0.846405837	1.017149378	0.578956859	0.853583472	0.60753991	0.655849734	1.038392031	0.400036993	0.53329828	0.669548631	0.484040416	0.404893057	0.514063509	0.464014153	0.500081708	0.665639249	0.859742844	0.438443795	0.766618806	1.192398567	0.77713541	0.869409452	0.359402458	0.655379385	0.677553835	1.60803714	0.273387804	0.519254418	1.190264923	0.613240382	0.809841536	0.488899972	1.193811275	1.613359188
chr18	56509687	56572951	ENSMUSG00000053644	0.505322287	0.356562077	0.795134316	0.665161309	2.349493649	0.609572228	0.884292108	0.660408276	0.475049181	1.357957163	0.983644181	0.641092868	0.593826344	0.601767869	0.953147827	0.457032382	0.43628125	0.696650429	0.817333782	1.168941312	0.707562779	0.440557525	0.510635412	0.758992852	0.681559174	0.634419174	0.650658378	0.594056118	0.551481713	0.575830481	0.669432561	0.997437229	0.582786759	0.385239175	0.882285209	0.490579592	0.545123275	0.787582077	0.737941414	0.624258361	0.693706578	0.684250965	1.048141518
chr18	56707813	56753424	ENSMUSG00000024590	0.531964453	0.887719677	1.887418888	1.148340211	1.003707921	0.55849905	1.373963594	1.258458827	0.435528645	0.820003687	0.949148703	0.638323467	0.785200481	1.087427114	1.683315676	0.931140581	0.992198816	0.711704086	0.733606937	2.108617805	0.726097808	0.434114682	0.480292448	1.459924456	1.152332943	0.84184013	0.881056905	0.582667266	0.864745145	0.567992424	0.671410091	0.665394718	1.239363476	0.745040163	0.382015585	0.398349472	0.885972003	0.823817768	1.034314536	0.556137503	1.302859928	1.092029753	0.727822879
chr18	57354733	57392719	ENSMUSG00000024594	0.394522085	0.582665137	0.786329835	0.990550588	2.645636349	0.870627369	1.115638771	0.722743215	0.473133419	1.653999164	0.364528485	0.317641866	0.467335187	0.653431654	3.04739167	0.743129764	0.498108618	0.527757878	0.579698328	1.040519386	0.375613535	0.435725848	0.435809648	0.633546795	0.575020465	0.789101399	0.500749283	0.584773488	0.623682958	0.529276611	0.597597736	0.491985318	0.499740449	0.437739555	0.546505015	0.562507941	0.557444937	1.295030883	0.581108938	0.522263621	1.906995616	0.93048174	0.593382921
chr18	57878678	57946821	ENSMUSG00000024597	0.474851176	0.622733696	0.488656567	0.696395788	1.596269038	0.779145881	0.452828695	0.50910781	0.453877837	1.416267017	0.415693335	0.36598642	0.442823234	0.500952925	2.005488861	0.667915195	0.506615066	0.925659966	0.544274717	0.806704613	0.870735978	0.503116244	0.440306087	0.618906876	0.38948778	0.660595412	0.486477142	0.562491429	0.590887944	0.594972641	0.582516007	0.2323023	0.245458069	0.540283182	0.582306638	0.350063982	1.048606112	1.680612229	0.340135731	0.663147178	1.039868886	0.378872106	0.393823873
chr18	58659482	58679570	ENSMUSG00000024601	0.448082146	0.571496969	1.278772144	0.81912698	1.487217534	1.085007826	1.200196853	0.969132053	0.423930491	1.171069971	1.708777152	0.669017136	0.734906258	0.929490851	1.587210304	0.676556232	0.909361693	0.482958399	0.766277182	1.299034452	0.383619885	0.467143337	0.475239405	2.550850981	0.928791497	0.708856744	0.655603048	0.57372159	0.766542123	0.570996455	0.775749861	0.417734065	1.306138176	0.464119312	1.567596495	1.261294824	0.569966754	0.938171665	0.785433569	0.546592738	1.257251367	1.467020096	2.002038567
chr18	60376029	60392627	ENSMUSG00000054072	1.116094054	1.374814822	0.328536227	0.751159249	2.042918975	1.772655241	1.127357754	0.501186066	0.299971283	0.67309674	0.621588762	0.990380799	0.60128225	0.428307361	0.706224269	1.33696722	0.733156747	0.242863858	1.090874753	0.356933054	0.058967579	0.519782193	0.363466283	0.266305459	0.287902606	0.642841716	0.508872676	0.258993423	0.969908431	0.370736981	0.399387678	3.179761749	0.171993702	2.51017052	2.337063832	0.079027419	0.129044784	2.530275058	2.0539522	1.376761556	0.443766148	1.006901538	1.339737118
chr18	60526221	60558762	ENSMUSG00000024603	0.519485347	0.463365566	0.271059812	0.91346109	2.58959378	0.504244992	0.989165701	0.481135002	0.382299869	1.699972046	0.462620035	0.42431009	0.499076271	0.540112149	2.850233045	0.626544586	0.603720116	0.810058846	0.81198042	2.595896574	0.706264824	0.323480395	0.380694036	0.800651313	0.647471243	0.457911059	0.723062133	0.528098722	0.485496798	0.472097631	0.489373421	0.372194238	0.339339524	0.441930608	0.718060571	0.648168607	0.495225183	1.37888613	0.66244488	0.425058433	2.015412039	0.789624496	0.631004633
chr18	60593973	60660142	ENSMUSG00000043079	2.651828975	1.903326326	1.340721097	0.717860432	0.384645265	0.844877007	0.816773858	2.238946806	0.521851627	0.473955374	0.970200044	1.492404345	1.2539312	1.059630072	1.632581011	1.662972427	2.674772741	1.035927833	1.302458561	0.44589055	0.775910185	0.67609229	0.535011975	0.815544079	0.83896092	1.300043843	1.571664175	0.719672918	1.676211589	0.819883583	0.689005595	1.784246735	0.953241255	2.214948525	0.639230154	0.500832804	1.215818647	1.0534245	1.48411865	0.928423951	0.572517699	0.659176593	0.8580089
chr18	60774510	60778546	ENSMUSG00000024608	1.851374803	1.19927369	10.31007603	1.116950462	1.737489404	7.776539905	1.652450944	1.498884756	0.351859533	1.203238648	6.30430286	1.664598339	1.338896852	1.253472581	2.374148509	1.191638004	1.805913007	1.599416869	3.422080524	1.635575097	8.058061528	0.380657221	0.494877126	8.088702841	2.682676917	2.891832101	2.737114592	0.661829946	1.146469875	0.581016969	0.839017735	1.538869771	1.665600622	1.492404126	4.809268299	7.027164991	1.294779547	1.679036446	1.462273974	0.532046167	1.921420616	4.997291151	8.884478675
chr18	60803848	60812646	ENSMUSG00000024610	2.762586026	0.606931666	3.292202772	0.523162814	0.851011744	1.953939062	0.571718015	1.239395556	0.590359378	0.591551967	0.674903144	0.967886729	0.495202903	1.23193521	3.058054984	1.006086645	3.882723053	0.625871743	0.939290083	1.15910567	0.201418842	0.45827572	0.564117042	9.533679325	1.630276271	0.758448254	10.30815848	0.629523697	0.568329138	0.561464541	0.749310179	1.076666924	1.974041793	0.964312558	0.955621776	0.951155382	0.54991512	0.339884967	0.453800907	0.517056957	3.183346851	2.51755873	2.041233143
chr18	60925618	60988152	ENSMUSG00000024617	0.483393111	0.779891334	0.304809051	0.5214073	0.200152506	0.31539058	0.467611237	0.956807789	0.873808342	0.320443811	0.236814	0.449846216	0.621000904	1.22517797	0.422804174	0.533420733	0.501718719	0.660786484	0.478136456	0.567623868	0.324293659	0.561423606	0.569789443	0.330456804	1.293115127	0.610446828	0.78151763	0.584462294	1.003828845	0.633869424	0.871204252	0.249124964	2.965818096	0.450553042	0.150392061	0.395168389	0.68941688	0.377685036	0.38517506	0.989479908	0.488651128	0.268610559	0.367421278
chr18	61555274	61590061	ENSMUSG00000024576	1.150018909	2.035550042	0.84705202	1.338032865	3.659665997	1.730488465	1.69330198	1.133615147	0.388254305	2.503798969	1.864852988	1.627781964	1.605602218	1.075268159	3.540624435	2.187308909	1.064851649	0.821833548	1.034013113	3.037672417	2.137208293	0.601729707	0.39364246	2.3014861	0.648535454	1.111786854	0.962841087	0.571887642	1.414620258	0.618034435	0.52737669	0.861363104	0.565462237	1.884035831	1.051102714	0.592400244	1.156335784	4.413385161	1.899690952	0.59872684	2.214245144	1.820787926	2.858476526
chr18	61696837	61707635	ENSMUSG00000024579	0.542078726	0.563758103	1.10730268	0.525579313	0.495101774	0.480872375	0.606620455	1.021830352	0.521141221	0.719047565	0.559895933	0.467427432	0.660220092	0.709189275	0.931913277	0.710667108	0.742565736	0.997884129	0.685571831	0.584483459	1.303878482	0.348083341	0.452108825	1.51780553	0.691983509	0.647200488	0.572369624	0.731555479	0.661081803	0.712102948	0.432345275	0.393842324	0.735396571	0.411276956	0.731508957	0.778379912	0.901950389	0.460802137	0.681174328	0.516071932	0.936533642	0.913063528	1.435231674
chr18	61799395	61911852	ENSMUSG00000032735	3.21325719	1.525504895	0.251828397	0.882900157	1.383524544	0.498851287	0.89675644	0.603933787	0.519894981	0.495743365	0.269907837	0.353955138	0.442227326	0.506700921	0.447333919	0.859934856	0.481804744	1.780959771	0.671192579	0.423414316	0.604776672	0.610005609	0.560335422	0.231108329	0.591139298	0.835242037	0.496119928	0.75819303	1.706358299	0.808918208	0.623518175	1.243458628	0.418120287	2.034904399	0.241468124	0.176513863	1.870653736	1.676364016	0.910275218	0.994395512	0.427005024	0.258530428	0.999111319
chr18	62977836	62999450	ENSMUSG00000024581	0.437199319	0.635117244	0.954845312	0.948498138	1.733848284	0.770240844	0.88615657	0.614263796	0.413902165	1.183818867	0.726611275	0.37294418	0.563994177	0.771340671	2.04559309	0.641177935	0.40646005	0.589560477	0.454135505	1.754820314	0.91798967	0.39504536	0.433154699	1.099957911	0.664219117	0.569547184	0.574361323	0.483397001	0.715813082	0.457460022	0.561114237	0.340396118	0.481370743	0.414213268	0.490703562	0.951360508	0.827475612	1.335954694	0.759106162	0.458715892	1.817388708	0.492743625	1.087929127
chr18	63662801	63692359	ENSMUSG00000024583	0.475588858	0.695674825	1.222544471	0.927413676	2.36008578	1.369548359	1.156301946	0.459568095	0.263826314	1.409294407	1.252925314	0.60053251	0.566573415	0.534933505	1.875355474	0.604753633	0.369672119	0.430888901	0.608269068	1.455995025	0.531734836	0.417634929	0.294174121	1.397465306	0.37667471	0.769952486	0.497811722	0.485946338	0.618050614	0.487157829	0.524808693	0.613763125	0.266664173	0.643603605	1.366104021	0.837385739	0.543457553	1.806112118	1.115951725	0.517053468	1.355506455	0.639865562	1.084425633
chr18	63708695	63989760	ENSMUSG00000040560	0.260601882	0.382863853	0.186393456	0.606490286	1.386218182	0.205827883	0.697849354	0.482137292	0.418365071	1.043192573	0.242061968	0.309849684	0.444169225	0.466303194	1.039574182	0.352299202	0.3545076	0.493614067	0.327678255	0.754473271	0.263579172	0.476571711	0.48094831	0.326311659	0.453919115	0.353059577	0.342124075	0.5483069	0.554678573	0.549157424	0.585220198	0.215120632	0.269295891	0.272851764	0.309967463	0.138823446	0.548247276	0.837447739	0.450372102	0.574736319	0.976009255	0.214647283	0.262693795
chr18	64499665	64516557	ENSMUSG00000024587	0.647371805	0.495983931	0.762080265	0.814140303	2.936837177	1.624995339	1.117006528	1.417017379	0.395115708	1.984053859	0.663346097	0.468599203	0.560593509	0.773127369	3.273005529	0.551302377	1.31460187	0.559671294	0.929520408	2.354134664	1.077889329	0.484909422	0.40025071	1.892415369	0.602048658	0.686706211	0.777519312	0.564238407	0.540718877	0.57731075	0.575992541	0.555538754	0.545760749	0.438283461	0.423763649	0.707219498	0.609594525	1.441239293	0.743626701	0.546287511	2.257097097	1.506675398	1.640441093
chr18	65980754	66022580	ENSMUSG00000041891	0.400675013	0.334097801	0.771685832	0.70147642	2.134715178	0.697045362	0.927868786	0.573712714	0.507336837	1.286713197	0.683955568	0.405853045	0.470194987	0.56815777	1.939988398	0.44136863	0.658894873	0.397534132	1.247661493	1.177841001	0.594798206	0.648548963	0.671166001	0.953584079	0.458025033	0.564566247	0.461061729	0.681890196	0.558859082	0.833912583	0.699619138	1.798695247	0.357486427	0.290558645	1.451369988	0.626481622	0.410154826	0.832540368	0.797629174	0.803053723	1.454119491	0.662226672	0.876849265
chr18	67289253	67319146	ENSMUSG00000024525	1.168851201	0.767441566	0.652636232	0.706221876	0.622536674	0.669309846	0.577889248	0.936822486	0.52442675	0.705755406	0.824774466	0.684596806	0.630392875	0.610867673	1.341736873	0.526071713	0.777538114	0.661834991	0.499364469	1.454037186	0.572993493	0.495847544	0.459036389	1.618079176	0.853137085	0.734694926	0.661997609	0.58866231	0.977983698	0.523091687	0.693847279	0.532481732	0.81328736	0.719597488	0.594974761	0.864820333	0.988026995	0.735619087	0.53723179	0.554187012	1.01284002	0.665117413	0.679689924
chr18	67390717	67402748	ENSMUSG00000001473	1.061600583	0.877628067	2.869716162	0.810301387	0.747528424	1.76890717	0.699385948	1.153019191	0.506305611	0.751803004	0.691574965	0.530942452	0.852240282	0.943106171	1.449219578	0.847165601	1.199648769	0.516798222	0.673545105	0.527653647	0.348791228	0.567435053	0.437859556	1.517900164	0.685353192	1.055847396	0.767947536	1.174011555	0.787772386	1.167530976	0.880805615	0.419768083	0.777419793	0.650308053	0.60997312	0.848747044	0.734784132	0.949854008	0.759595738	1.200925618	0.851846938	1.687681249	1.971831312
chr18	67404767	67449166	ENSMUSG00000024527	0.651561123	0.516952871	0.244145036	0.949945084	3.232617575	0.4027843	1.079476524	1.211122816	0.510612528	1.822061703	0.774375931	0.524670825	0.434771874	0.632093548	2.965843217	0.405461755	1.273742227	0.733560018	0.691648204	1.820647307	0.770064759	0.412426593	0.436144999	0.647261621	0.732601043	0.53975116	0.730046081	0.553234522	0.497563918	0.554340471	0.668947461	0.373929389	0.514165242	0.560328484	0.71893357	0.435454001	0.639541599	1.330065447	0.722887751	0.532260954	2.126978194	0.709837985	0.799911857
chr18	67774876	67795461	ENSMUSG00000079614	1.949215718	0.837574206	1.562905131	0.985587934	2.724185623	1.457381632	1.160725293	0.691055092	0.34892217	1.719044768	0.792530785	0.729237024	0.767997618	0.814591086	2.629787586	0.756958969	0.882229744	0.658532032	1.043306493	2.490261146	0.736363288	0.518666181	0.386633428	2.027285397	0.651601574	1.056195344	1.338459705	0.681031792	1.182448891	0.543844013	0.585484743	0.592899001	0.567649906	0.770846275	0.95686365	0.505865782	0.61899936	1.698029308	0.627002622	0.544467646	2.176665713	0.739075548	1.793628833
chr18	68260187	68300333	ENSMUSG00000038121	2.6199579	1.071369882	1.18811445	1.089000277	1.37909474	1.04751746	1.677973789	0.963180483	0.361599092	1.130192182	0.943587316	1.371266204	1.57047202	0.650760486	1.423499144	0.914725702	0.607148979	0.808324345	0.691451267	1.4419935	0.507554055	0.436997802	0.393454965	0.76120616	0.505182976	0.588052338	0.530242144	0.544306338	1.295563183	0.526133126	0.59910336	0.99154802	0.460544983	0.814726364	0.851953465	0.77560154	1.255262738	1.541874817	1.885034317	0.476226079	1.030522428	0.486176755	1.184594123
chr18	68300355	68324852	ENSMUSG00000009535	0.520777339	0.49542704	0.956380521	0.945474677	2.625470073	0.498775063	0.825203614	0.509832866	0.37245007	1.687567996	0.556375622	0.408602653	0.52120759	0.638672959	2.443404693	0.476657315	0.411555387	1.080891102	0.563400024	2.076240336	1.852773101	0.435979127	0.401227952	1.061497574	0.522551673	0.83068562	0.527909289	0.544710238	0.688497789	0.583757181	0.555275712	0.539915863	0.365713503	0.454654674	0.453813836	0.489614369	1.161346441	1.476350659	0.516357377	0.509863948	2.133866493	1.185688525	1.003985688
chr18	69979131	70141605	ENSMUSG00000024511	0.208007176	0.278255868	0.120128555	0.429967504	0.34820574	0.166082909	0.3608167	0.410120701	0.562227191	0.475186665	0.189422332	0.262140011	0.307130954	0.358080633	0.406969449	0.549542822	0.375898142	0.295231298	0.234072731	0.348448166	0.142141298	0.625998499	0.527964572	0.226646163	0.257798852	0.297377807	0.272532545	0.548730932	0.383859464	0.562610994	0.709368474	0.165484606	0.161686379	0.245304214	0.206876273	0.060479319	0.251552423	0.402424874	0.293554914	0.516473044	0.354426695	0.30033215	0.163572103
chr18	73639009	73703780	ENSMUSG00000024515	0.44619478	1.059372306	1.016904826	1.053168181	1.74338269	0.726578702	1.154697035	0.981349706	0.404664254	1.125453797	0.496428968	0.580325973	0.809694141	0.881227342	2.083485118	0.850520907	0.945748417	0.522047824	0.447696728	1.404471215	0.588058427	0.399647296	0.419229801	0.423064025	0.589456563	0.742735613	0.64382166	0.46342186	0.626494319	0.52089356	0.477886369	0.310106841	0.829882509	0.612669201	0.457557788	0.496776995	0.733967662	1.508220912	0.77364054	0.486300121	1.390443514	0.314092556	0.632241308
chr18	73770040	73815392	ENSMUSG00000024556	0.426128219	0.437928397	1.132980588	0.619105551	0.892453058	0.300659584	0.69748224	1.162264416	0.819278558	0.784795076	0.333016673	0.392290476	0.5357187	0.797517965	2.967224899	0.599537078	1.681853647	0.696888278	0.563686456	2.137463638	0.532289205	0.750433962	0.480489162	1.163875022	0.754949942	0.53839873	0.916111497	0.655028724	0.582586583	0.549654601	0.678688579	0.329708326	0.631708651	0.368152213	0.274948914	0.266254224	0.752862583	0.761703021	0.643353263	0.507472138	2.064993238	0.389061055	0.409453297
chr18	74440936	74771493	ENSMUSG00000025885	0.445043375	0.504344654	0.18197295	0.625937397	0.891569622	0.302238866	0.991085394	1.13033235	0.56057928	0.863004502	0.22609848	0.669323148	0.940724569	0.464160926	1.560477108	0.728836358	0.972468506	0.537453136	0.49977161	0.535338767	0.225211143	0.472134906	0.672917662	0.322564117	0.601655288	0.504764218	0.441860602	0.670279241	0.713364902	0.689996497	0.882972955	0.588895209	0.504512362	0.429231847	0.259434355	0.23755286	0.424085669	0.457219819	0.681584462	0.617703876	0.408709349	0.275761041	0.304837416
chr18	74779197	74806207	ENSMUSG00000036880	1.473321215	0.964815852	1.501425517	0.961592358	3.743956952	1.673507658	1.290918348	1.241851154	0.416437627	1.617639382	0.806004753	1.261251817	0.817260409	0.775799167	2.517671013	1.001682455	1.557742093	0.570738433	1.437137412	2.402483832	0.506132966	0.450894362	0.406779236	1.202713527	0.965045118	0.847624359	0.560733361	0.650121038	0.983165709	0.514037196	0.743270539	1.606425756	0.96332868	1.354622961	1.411802586	1.319427371	0.474418934	1.923727833	1.518915815	0.572867876	1.730762598	1.462503873	1.900693464
chr18	76241580	76305731	ENSMUSG00000024563	0.758904631	1.206116544	0.759953264	1.237691374	1.253202906	0.326526003	1.753289992	0.899367363	0.439613188	1.008879145	0.532184694	0.834890768	1.457610207	1.178032856	1.263437893	1.661102193	0.697694798	0.494211183	0.595429342	1.467470458	0.234489332	0.523595734	0.462002953	0.839332032	0.517493736	0.565905933	0.676633743	0.589639785	1.208529114	0.530136002	0.670531279	0.509334744	0.623172002	0.668354541	0.387325307	0.451791374	0.925512691	1.695373625	1.452711134	0.519002107	1.21287296	0.450883475	0.758092685
chr18	76930126	76972902	ENSMUSG00000025421	0.813696607	0.656931097	0.890884855	1.046924085	1.922636677	1.275961171	1.134043336	0.684869773	0.382028835	1.26555572	1.109690301	0.928189296	0.981588906	0.708331629	2.242549235	0.602414795	0.624492522	0.741332142	0.917447637	1.671099265	0.899622216	0.365457602	0.427292457	1.124608323	0.753485986	0.838436852	0.732608522	0.615188575	0.781668251	0.520145728	0.657762124	0.741013808	0.746588269	0.660409829	0.894642288	0.781257861	0.765950436	1.162371913	0.897354193	0.568354521	1.586750368	1.147795149	1.427405104
chr18	77773729	77782869	ENSMUSG00000025428	2.3220414	1.315620584	4.880440666	1.237660039	3.869403301	3.812380223	0.967431313	1.136308749	0.386207269	2.322079961	2.465792328	1.14807856	1.03593072	0.929999641	4.299555734	1.110871804	0.901475733	0.919418763	1.684320039	3.757204057	4.121512175	0.426353759	0.491793719	3.243596312	0.853734376	1.936261903	1.161283848	0.530708365	0.925877289	0.539139369	0.488837621	0.998498289	0.934188242	1.550899218	1.608408084	2.926243016	0.904904737	2.782806833	0.978511869	0.580335749	2.740999001	2.451720916	4.80055337
chr18	77794545	77882007	ENSMUSG00000025429	0.504591732	0.475635262	0.497803416	0.657757314	1.069773985	0.305183949	0.753323882	0.9574541	0.47839112	0.573284594	0.330476894	0.293472728	0.392018685	0.679667755	1.416919351	0.380167645	0.987574228	0.690752732	0.484854404	0.640501689	0.283004858	0.520518301	0.561608299	0.491966411	0.804652096	0.482878704	0.550173506	0.568264929	0.671318515	0.629282206	0.687344019	0.479326183	0.931595922	0.545214356	0.390448173	0.312795411	0.383546346	0.642629182	0.592750862	0.623586422	0.558521713	0.366899209	0.477170565
chr18	80206765	80212741	ENSMUSG00000024571	0.700923506	1.313624162	4.942974132	1.346085585	2.214254359	2.744150039	1.700714587	1.098964007	0.390123194	1.393659785	3.1654761	0.794001336	1.048138472	1.208210187	2.850027107	1.288028984	0.871134144	0.677830103	2.353830481	2.50171389	3.124393235	0.287319607	0.423887722	3.982084338	0.866658678	1.456691308	1.707879748	0.612372064	1.168399481	0.571463003	0.52807948	1.628279665	1.07085345	0.649707483	2.608984039	3.387482478	1.254196469	1.708051485	1.702022056	0.55820003	2.465425618	2.544826777	4.857248529
chr18	80206795	80223533	ENSMUSG00000057130	0.540433817	0.567493705	1.139085182	1.063873395	1.975176351	1.004586748	1.168548417	0.893901281	0.434992355	1.348956607	0.584681896	0.618222726	0.806251378	0.747739226	2.427924761	0.781977239	0.568331509	0.727750675	1.549605842	2.145388629	0.651855431	0.345344838	0.418671608	1.437764314	0.752004795	0.64836787	0.856759271	0.569992313	0.840593	0.484638913	0.603906061	2.7842904	0.64665284	0.403750949	1.40163269	1.048274901	0.87983001	1.255786384	1.76836146	0.480705383	2.095923405	0.701092584	1.284926517
chr18	82475146	82585637	ENSMUSG00000041607	1.598493024	0.722819546	0.418383236	0.490555529	0.305614032	0.278998105	0.595816712	1.39612444	0.851173068	0.454211279	0.283969859	0.691566291	0.669601231	1.54900126	1.25067215	1.008001066	1.083366166	1.18325885	0.56442298	1.158185204	0.525146572	0.469229178	0.718406537	0.657759375	1.25806508	0.517877204	1.5304993	0.559587555	1.202876012	0.531281356	0.635025659	0.368333055	2.152269027	0.467077411	0.239328874	0.348932306	1.340541713	0.361515252	0.452625781	0.61307916	0.992947087	0.405896658	0.371583609
chr18	84088158	84097514	ENSMUSG00000049090	2.359777672	0.871502705	9.157375958	0.877749398	0.793861665	5.142443528	1.025741544	1.412190731	0.308047445	0.806147883	4.68312106	2.620449171	1.351743088	1.333968875	1.208643748	1.26185925	3.872025028	1.910211234	3.019214256	0.777884567	4.770618185	0.445471995	0.358250609	6.639273146	1.101152107	2.769202727	3.871164701	0.764532448	1.329484265	0.599915876	0.609928775	3.697386904	1.6128908	3.743519747	5.138477079	3.932188228	1.297180933	0.939611117	1.237602953	0.572854156	1.034431322	4.588244715	6.500636125
chr18	84667470	84685633	ENSMUSG00000024644	0.978804027	0.788159011	2.878922192	0.613860878	1.941137572	0.921788474	0.755837228	1.268869377	0.536035924	1.235441918	1.194940269	2.347862379	1.532855445	0.787067171	3.116727295	0.722520778	3.061678588	0.650924741	0.847505373	1.068110328	1.227704421	0.338729103	0.436894958	1.280709767	0.680565255	0.667906646	0.656599677	0.548960913	0.907453442	0.563610259	0.653707717	0.522795136	0.700220681	0.584247086	1.270429768	0.871768033	0.623096869	1.026972963	0.872695221	0.534487936	2.142537472	0.84922001	1.485058405
chr18	84851338	84880401	ENSMUSG00000024646	2.491670809	1.573935252	1.132906094	1.4783228	3.025681043	1.471054559	1.944864459	1.625540996	0.331950932	1.573921883	1.30949696	3.007167909	2.193526432	1.377059901	2.526218779	1.98945175	1.925247039	0.936618042	2.431550273	1.740683508	0.849371093	0.467156031	0.514383869	1.184076554	3.354532546	0.96708793	1.142351842	0.557691484	1.962437534	0.582005653	0.602567905	5.957105956	3.721934658	1.287958721	1.765943845	0.89973812	1.012368808	2.062804843	2.853729203	0.537330858	1.69800433	1.063577102	1.869952478
chr18	87756286	87758143	ENSMUSG00000069324	0.005803279	0.018498808	0	0.114742481	0.033609492	0.07522605	0.156919971	0.046933749	0.115324021	0.070853131	0	0.107828553	0.012264515	0.047023461	0	0.051750571	0.003653722	0.080751969	0.005022044	0.036468877	0	0.063076166	0.008998839	0	0.091465229	0.044837386	0.064025166	0.089558456	0.001600141	0.010401453	0.120113735	0	0.002580807	0.073541214	0	0	0.006273617	0.027603393	0.000213557	0.098579101	0.004988023	0.068826696	0.055795614
chr18	90510154	90543267	ENSMUSG00000024614	0.321577228	0.397387758	0.451120843	0.416976031	1.998382767	0.402809255	0.346702998	0.312767002	0.161730803	1.322369302	0.977609017	0.208961285	0.373271528	0.479578036	1.807475087	0.464986834	0.283704121	0.250840559	0.348990201	1.572962382	0.614803116	0.37968253	0.198676909	0.720372442	0.16348129	0.45374385	0.323249577	0.420855727	0.369202234	0.374837685	0.375876489	0.220740196	0.118213723	0.203968969	0.57428678	0.617602175	0.385786776	1.481976866	0.47091939	0.343451635	1.242323473	0.481780145	1.118793909
chr17	3519263	3557713	ENSMUSG00000036983	0.377559228	0.270563686	0.438009424	0.588083666	2.065594755	0.646099001	0.610343767	0.4992409	0.475121524	1.428922125	0.22892293	0.417618525	0.393710461	0.437844599	1.401368843	0.264915365	0.505273338	0.40915226	0.415912608	0.916028593	0.281865696	0.466630241	0.484299486	0.609599077	0.393393438	0.498712059	0.392098822	0.538697797	0.416309779	0.533057017	0.586691535	0.326696739	0.3074126	0.409729562	0.506222089	0.337230012	0.291240849	1.103031341	0.296289429	0.457532766	1.223108186	0.633220206	0.273118139
chr17	5841328	5931033	ENSMUSG00000002365	1.207742813	0.834782234	0.95670163	0.925068009	1.053538243	0.596271108	1.312244672	1.470124675	0.398486682	0.919605985	0.490968287	1.344159172	1.299465838	1.207000692	1.771357906	0.911626855	1.592622609	0.762745695	0.819898809	0.523666378	0.495517163	0.361351033	0.41810258	0.512754992	0.770659102	0.860467754	1.479053899	0.559762784	1.122632983	0.485251784	0.546090366	0.68816916	0.868944811	0.620738258	0.597064778	0.414444537	0.893365002	0.849059567	0.878869358	0.46208096	1.353306702	0.542790249	0.482410985
chr17	6601671	6609774	ENSMUSG00000000579	0.070070753	0.060413721	0.269033443	0.013837177	0.051926409	0.319080401	0.018848984	0.031057266	0.025016744	0.028706044	0.132811856	0.05293656	0.046589056	0.020797127	0.039332687	0.066635964	0.111191621	0.066608213	0.109372087	0.059336908	0.228806404	0.046223562	0.017548435	0.148087728	0.154014586	0.073557182	0.026463836	0.008233869	0.015947897	0.010574843	0.033170645	0.059312241	0.106467604	0.152035842	0.156711257	0.193658173	0.062269172	0.063165616	0.036998424	0.011721881	0.02876715	0.051464334	0.160002661
chr17	6738041	6782784	ENSMUSG00000052397	0.757754866	1.427461627	2.380228526	1.064856818	0.793014205	0.676157716	0.88797927	2.264721816	0.645917704	1.194657502	1.407709481	3.046462959	2.457623978	1.876814943	2.69920809	1.888338214	2.542456671	0.663679484	0.69299608	2.171828156	0.35291366	0.394782115	0.482934661	1.388939214	3.110949973	1.043486681	2.153784129	0.571070813	1.159164284	0.529919258	0.788421403	0.453835503	3.158201672	1.421258491	0.425422653	2.027581293	0.748747794	1.161129896	0.740931551	0.642009994	2.054451112	1.192305566	1.016432927
chr17	10206471	10319361	ENSMUSG00000062078	0.886879302	2.393937969	0.567046317	1.033912696	0.991920833	1.234919023	1.280168166	0.458747004	0.242637055	0.963360682	0.837972393	0.80448827	1.263985967	0.929680867	0.458284387	1.855471054	0.305989993	0.475919064	0.427842467	0.859546242	0.524379964	0.452120313	0.277910286	0.942468711	0.297815248	0.731996943	0.506735838	0.510550331	1.58372637	0.474017586	0.48300696	0.554943608	0.292393745	1.490431169	0.708475653	0.480090035	0.913290951	3.663415258	1.720506186	0.6077719	0.813687382	0.778726484	1.107727852
chr17	12378609	12419384	ENSMUSG00000059481	0.718240746	0.627140961	0.100713565	0.509516395	4.382869171	0.213368365	0.918764986	0.818209889	0.45620193	0.447005588	0.21520975	0.507073383	0.611403769	0.489022748	0.381002865	0.618481631	0.557329128	0.596635459	1.460842027	0.439374603	0.190700834	0.628199034	0.738203619	0.235316542	0.701729206	0.52212817	0.456024676	0.779275181	0.81147947	0.854836617	0.847193837	3.260611576	0.666029167	0.47456216	1.081744987	0.186781731	0.382520358	0.412278721	1.574739724	1.004632295	0.418286962	0.229215021	0.231450664
chr17	12682406	12769664	ENSMUSG00000023830	1.5106951	1.904843776	0.978337484	1.062459453	1.174099911	0.806904984	0.991761651	1.702912706	0.651246768	1.076051438	0.518832238	0.714027106	0.873143448	0.932828771	1.483311021	1.358953715	1.344430824	1.548110456	0.786031906	1.331075876	0.690962409	0.427143273	0.467578556	0.80612047	1.050172708	1.007815253	0.78865677	0.587484112	1.63641056	0.64842427	0.621779836	0.406576392	1.475747233	1.76734958	0.531798705	0.814200649	1.828703424	1.725621516	0.826666359	0.602906532	1.224768414	0.66893096	0.96650736
chr17	12915701	12925067	ENSMUSG00000068039	1.363030099	0.726400464	4.5365697	0.935690616	3.613739297	3.82934135	0.919847405	0.5893373	0.294186369	2.01903483	3.308422978	0.799640373	0.528991941	0.636849171	2.997321384	0.694450925	1.135255158	0.744428369	1.645603796	2.79508211	4.058617835	0.350901707	0.435414133	2.009323836	0.685053066	1.686479613	1.095413966	0.553680779	0.618373666	0.45228019	0.545125114	1.96418584	0.53141126	0.805765251	2.449674213	3.946223702	0.526103857	2.121490537	1.601449516	0.475258718	2.15044837	2.550788716	3.876746697
chr17	12942890	12960747	ENSMUSG00000023832	1.027799852	0.360852882	0.82889609	0.397288098	2.050889677	0.441587673	0.600828824	0.37936464	0.329345136	1.10832257	0.439480665	0.554208888	0.704260982	0.351727217	1.63635946	0.555089451	0.362273695	0.605488748	0.626450094	1.372715161	0.412062369	0.34226551	0.378511971	0.595280354	0.463690286	0.362861666	0.402143755	0.447954792	0.60030249	0.405047069	0.441171296	0.553467351	0.266253432	0.253691124	0.343947553	0.551890601	0.426683421	0.60069088	0.454183276	0.382552129	1.212356579	0.601667379	0.749785366
chr17	13007839	13018119	ENSMUSG00000006818	2.094966757	0.933216939	3.79628968	0.789025165	3.21234543	1.489222272	1.104358257	0.701336518	0.285559457	1.585055707	1.523492549	1.480482235	1.016320396	0.698895771	2.091055722	0.948949366	1.270405974	0.736248211	1.255939949	1.558271601	2.136332258	0.347720374	0.369277667	1.539459268	0.631369201	1.523764198	0.934630867	0.52667669	0.831883816	0.482067596	0.572770784	1.49170564	0.684014156	1.114785595	1.373581456	1.510247988	0.778181995	2.140774203	1.047378059	0.48586895	1.573119665	1.975220688	3.139581554
chr17	15475721	15498276	ENSMUSG00000014769	0.380617842	0.568302744	1.037694787	1.088341077	3.228877267	1.232996381	1.078652091	0.440962008	0.374967161	1.882315799	0.998698846	0.549867882	0.498059735	0.618261571	2.613824941	0.548926291	0.432478138	0.457545017	0.540194038	2.878596566	1.131440825	0.410000927	0.361524387	0.844685218	0.516801661	0.772254073	0.523167787	0.539276967	0.439021728	0.478166008	0.52269036	0.332618712	0.337444476	0.608056697	0.889143178	0.896200642	0.514365854	1.835240535	0.461698623	0.460378578	2.22110186	1.003891407	1.530795187
chr17	17527723	17624489	ENSMUSG00000023845	1.053293114	1.279508535	0.720721489	0.95858723	1.660359091	0.569042638	1.026201397	0.645265505	0.271899077	1.141127311	0.452215762	0.466276852	0.763021292	1.172578396	1.480453084	1.177980907	0.462254438	0.571727228	0.361902381	1.566020585	0.523789693	0.411221986	0.297029151	0.463975208	0.434527582	0.504858663	1.030809424	0.479789613	0.838203171	0.468431748	0.448018234	0.584886259	0.401484968	1.243999511	0.643779501	0.291746043	0.826523545	2.202545269	0.989872265	0.424301732	1.298353807	0.673828949	0.713365431
chr17	20945311	20965916	ENSMUSG00000007564	1.431896458	1.197044887	0.821055867	1.57339772	4.372228965	2.028552277	1.166650997	0.869304343	0.552148275	2.343841193	1.130398158	0.880568013	1.066736679	0.879244198	3.799060186	1.133439752	0.819416884	0.855500565	0.588963944	3.094732026	0.978813695	0.549836996	0.560206802	1.163760348	0.630526232	1.220248417	0.585612137	0.577425107	0.950688704	0.619527808	0.662112401	0.520153681	0.352052076	0.974412771	0.959244642	1.456287657	0.876397327	2.987437386	0.920071374	0.523744731	2.780125135	1.45379536	1.333915635
chr17	23668614	23673882	ENSMUSG00000041319	1.193332229	0.478835444	2.400931968	0.724924008	0.741035393	1.642578948	0.622549305	0.574154073	0.355334651	0.725936027	1.437678079	0.576205832	0.467468454	0.907417647	1.419983794	0.439895486	0.705868663	0.896052761	1.132830282	1.126294154	1.440636743	0.385301628	0.39570094	1.941437704	0.616809965	1.015108728	1.436812273	0.452000577	0.601516203	0.559337362	0.569620419	0.568433979	0.956640444	0.732746044	1.568051481	1.682674637	0.393606638	0.45229056	0.377036618	0.442960583	1.605710898	1.465089444	2.256184643
chr17	23790662	23824741	ENSMUSG00000039218	1.024893845	0.711515901	2.521622775	1.033735525	3.070814728	1.47674224	1.333760917	0.807957481	0.428044185	1.928913776	1.937910102	1.173556638	0.85202814	0.953788802	2.991813608	0.982349465	1.00727901	0.980958514	1.180127723	2.773830382	1.709965712	0.525014886	0.472157744	2.479477884	0.784559826	0.941628168	1.301313176	0.592850736	0.71472108	0.594137035	0.639238835	1.03399548	0.74156816	0.759204821	1.593176137	1.233135752	0.805031877	1.932126811	0.906223017	0.56329658	2.10724417	1.742529894	2.945852424
chr17	24073680	24150924	ENSMUSG00000024122	0.752923333	1.084081612	1.046970746	1.414767553	1.881003545	0.783932112	1.56347539	1.00596098	0.434853163	1.406806856	0.872231507	0.711299353	1.126552615	0.95540861	1.958737748	1.20951809	1.01538476	0.831900729	0.752409096	1.620558928	0.693657947	0.521127075	0.492046345	1.061631973	0.706258955	0.80258351	0.731500091	0.615833906	1.00916678	0.576903875	0.608653167	0.446996229	0.747194959	0.633286058	0.584438162	0.630573294	0.983727949	1.615661123	1.01039502	0.534395601	1.466411972	0.800369956	1.039978407
chr17	24155833	24163766	ENSMUSG00000036820	1.005456797	0.639197141	3.807273698	0.845876248	1.091389262	1.920491114	1.067634623	1.730335361	0.534700551	0.78327612	1.613870925	1.368183148	1.316716457	0.940621065	1.886768863	1.055139258	1.876697739	0.708524828	1.542782231	0.654085411	1.376446134	0.359024747	0.459949364	2.327379103	0.640247687	0.976420089	1.305380093	0.476780411	0.821940559	0.4180851	0.555361747	0.678971608	1.534586779	0.375688863	1.750772312	2.510917473	0.731714572	0.593428492	0.901661476	0.458029599	1.201255551	1.366410444	2.436411775
chr17	24163866	24169702	ENSMUSG00000024121	3.175914656	1.121386726	8.070123657	1.036073395	1.007338617	4.447336086	1.301174214	1.435124029	0.345586198	0.800827177	7.738821875	3.492678167	1.660977957	1.626093141	1.387487849	1.231592832	3.644674698	2.146898396	1.906526952	0.922027724	7.40973601	0.435051415	0.374836505	7.206847865	1.578981192	2.336914422	2.217706566	0.469662961	1.224072977	0.466632156	0.499810397	2.317219235	1.919050585	1.398062936	3.981191286	5.128900153	1.371394436	0.907893175	1.609512576	0.374475037	1.158326526	5.962569145	6.839134627
chr17	24470473	24471591	ENSMUSG00000043445	4.205587111	1.396306695	43.40635915	1.737951623	0.132489927	13.29183425	2.39686471	1.360751125	0.627415813	0.547816915	19.78580922	4.121276744	1.097806348	5.550705379	0.691909627	2.279704995	7.200106821	3.683152397	10.68205609	0.383016226	17.52803748	0.496377854	0.606580959	33.44979753	0.489521442	9.039448664	3.795014746	0.731622029	1.847590689	1.197935832	0.501923792	2.626024544	3.926733666	2.085380796	20.26311709	23.44216455	0.738332479	0.600149234	1.597444803	0.762451207	0.891925899	16.79728043	35.03428252
chr17	24697949	24707660	ENSMUSG00000040688	0.644214441	0.597746462	6.787625667	0.653516374	1.100950264	1.515822599	0.846070468	1.519117318	0.488081917	0.833099262	1.065461564	0.518770022	0.581748365	0.760476677	1.711850757	0.668484363	4.126131062	0.802199786	0.865509177	1.438438	1.653429568	0.330573324	0.450178023	1.031768861	1.063438732	0.839057812	0.799592669	0.596673765	0.683902051	0.470111527	0.612971098	1.081388179	1.506221058	0.432475608	0.8508674	1.490957829	0.835510708	0.518706311	0.6369226	0.517813156	1.527485437	1.25202141	1.595945211
chr17	24722060	24724478	ENSMUSG00000040048	4.335077074	2.002384805	8.777670642	1.457718852	1.293109442	12.39027718	1.48335562	1.85097046	0.420506923	1.059574868	8.406728433	2.651707773	1.530729459	2.570373356	1.651177115	2.018374255	2.69812683	1.443944495	5.163357279	1.234020746	8.915707466	0.333509854	0.561003273	7.39813773	0.907848908	6.053716412	2.464025071	0.734864473	1.130380099	0.645247359	0.505152387	3.726824661	2.146161878	3.819746362	5.925446485	7.275746337	1.489819435	1.829947978	3.055285488	0.511784058	1.530171738	7.120082864	12.58341022
chr17	24840143	24864450	ENSMUSG00000024158	1.175423243	0.590315515	2.925339636	0.722821415	1.503000174	1.628908654	1.148342704	0.975493927	0.326518332	1.120790088	2.037986544	2.085679895	1.139380345	0.643743196	1.797028752	0.457741108	2.413475319	0.913682528	2.434596842	0.927666617	1.722663288	0.392707791	0.407927341	2.303504436	0.80783911	1.034827427	1.335322061	0.714155986	0.605941146	0.67402594	0.487648509	2.920464115	0.641160423	0.881620856	2.634265589	1.356692023	0.860113676	0.805940064	1.627352041	0.53057637	1.361077366	1.501800282	2.670632776
chr17	24942156	24960636	ENSMUSG00000024165	0.367794011	0.317777731	1.129802808	0.719509544	1.888904047	0.554528749	1.164206349	1.531520409	0.474104402	1.189231943	0.989932256	1.426953862	0.965002241	1.022699248	1.729668524	0.712143695	1.941002149	0.488380595	0.752169674	1.670911077	0.367441684	0.500106823	0.494408091	0.752770036	0.59428087	0.715748656	1.336914811	0.597702938	0.407923625	0.568603165	0.551615	0.766629132	0.41990068	0.341208768	0.35091953	0.2363144	0.385740118	0.686800544	0.836242492	0.423379225	1.923538293	0.740265292	0.670004659
chr17	25261916	25274622	ENSMUSG00000015120	1.152303677	1.22300341	3.195997355	1.260651637	1.807366127	1.940781444	1.439650326	1.20105324	0.384251818	1.339006045	2.399238612	1.753449145	0.958883667	0.974891132	2.967251303	1.159562814	1.705396131	1.127069826	2.231099305	2.488357647	2.263196472	0.31460544	0.428245342	2.892816695	1.258724496	1.90991316	2.520374573	0.643432674	0.847255778	0.468865351	0.595506537	1.750766827	1.384994872	1.402980147	2.398938981	3.841091253	1.014418474	1.152002082	1.375966289	0.455089141	2.057746795	3.67945425	3.799647008
chr17	25830636	25833361	ENSMUSG00000039615	3.067593764	1.588710818	14.93924084	1.004744106	0.872613403	6.622149208	1.508121334	2.547034568	0.35766391	0.927214877	7.070518265	2.772358611	1.392672793	2.253435425	1.758526439	1.930872739	3.545983609	2.50681234	4.287670045	0.964677479	8.376177753	0.401295005	0.358793365	11.21106899	0.805305484	3.144551656	2.9661981	0.57564692	1.449222972	0.676742828	0.652139864	4.392307373	3.309941834	2.620310606	7.079471506	10.30469028	1.923359026	0.98694428	2.177723673	0.676489518	1.675786169	5.376947738	8.82000327
chr17	25838457	25844851	ENSMUSG00000025733	1.652278461	1.072420675	5.045827395	0.965410133	1.034777574	2.216823478	1.411785724	2.060744916	0.377900978	1.13133373	3.050624433	1.889211139	1.397392033	1.310437343	2.181662267	0.975234035	1.626048699	1.212218999	1.846056929	1.803214684	3.32632326	0.306666667	0.419856772	4.975232859	0.974100497	1.554939659	1.222086924	0.499306723	1.176351425	0.477879405	0.566440706	2.37787843	1.814299521	1.409207254	2.773428158	3.138934248	1.590650432	0.801926346	2.166531752	0.513203999	1.906627688	1.942467857	5.373192704
chr17	25875464	25886007	ENSMUSG00000025731	0.621977745	0.734648548	2.170024531	0.72997171	1.037810538	1.02487694	1.063293048	1.246157971	0.385220218	0.930448423	2.765078483	1.576792414	1.452598353	0.78437043	1.860041412	0.744564401	1.070344651	1.710061918	1.44613003	1.163646261	1.289679053	0.357942887	0.364199752	1.164770801	0.870390067	1.060863556	0.894855962	0.555327778	1.06037178	0.526382415	0.445277079	2.494079487	0.935914423	0.552066637	1.623619796	2.024597473	1.773750736	0.63507083	1.989938198	0.480585335	1.512987504	1.480594916	2.640221869
chr17	26123520	26126613	ENSMUSG00000024181	0.640463727	1.594528453	7.648731366	1.177844079	0.643281246	7.058713614	1.305045861	1.466154144	0.41510424	0.777431777	4.636075506	0.518755392	1.087554467	1.279443449	1.348098568	1.987335047	0.830505151	0.81141481	1.971596782	1.050394251	3.74669223	0.396942365	0.476772217	5.784781837	0.813206864	2.271577722	1.053690534	0.456592137	1.625726255	0.553032213	0.53353639	0.512017291	1.870582475	1.092481027	4.152181787	4.818446238	1.818545615	0.980958574	1.380772078	0.475121535	1.310096958	3.564689166	6.745765657
chr17	26195999	26199087	ENSMUSG00000024184	0.398457934	0.226962149	0.355448895	0.519350335	0.816902631	0.151173766	0.619582176	0.908130365	0.576111167	0.854680543	0.371442379	0.328291683	0.482736142	0.406092954	1.871501293	0.354754195	0.527565743	0.680368192	0.555206613	1.543167596	0.129998513	0.511882118	0.440076812	0.312159193	0.925810932	0.348729065	0.63077625	0.581813638	0.706244668	0.649092323	0.678464601	0.390611742	0.452799173	0.169473643	0.11340081	0.527046431	0.489139029	0.372871918	0.160007293	0.716432576	1.595392595	0.251460576	0.494207771
chr17	26252910	26285504	ENSMUSG00000024188	0.507811114	0.586943215	0.543096754	1.099645166	3.762463409	0.69948751	1.176672835	0.451480375	0.347656686	2.255141172	0.609971085	0.471161549	0.582643186	0.562851864	3.131078079	0.464535218	0.433462024	0.499753276	0.75792828	2.90957649	0.662845138	0.482315999	0.489822441	1.276206025	0.490700712	0.818330166	0.625482627	0.563756227	0.466531702	0.5351223	0.548929781	0.520809609	0.268915394	0.422635423	0.738730973	0.737960236	0.574031045	2.1420318	0.734692543	0.511487409	2.440615339	0.528607801	1.642609195
chr17	26561489	26656931	ENSMUSG00000001576	5.161221812	1.639930765	0.262396455	0.866836298	0.873555439	0.472886177	1.266277188	1.360572036	0.384345379	0.73535211	0.453202675	1.338916599	1.268396733	1.012410625	1.246900129	1.309661547	1.254687472	1.86562363	1.024687336	0.910312535	0.636231941	0.3396865	0.409840011	0.555829537	1.038018916	0.960550242	1.075173695	0.583382236	1.947545905	0.520745646	0.573992025	1.99105882	1.541320169	1.547346702	0.35606855	0.326608402	2.144156282	1.048178985	1.838800494	0.5205605	1.088939833	0.389260935	0.917432602
chr17	26937973	26939478	ENSMUSG00000024194	2.023865971	1.492079365	23.6161703	1.021107741	0.449027453	12.22122703	1.202903355	1.704139182	0.331147008	0.433319958	9.836196908	2.934939718	1.356620055	2.741323654	0.670620685	1.642870005	3.516613224	1.597214912	4.175322339	0.618151892	12.19811035	0.569979315	0.416253544	15.43573048	3.248109473	3.920837168	4.746562325	0.440937658	1.611948677	0.734169515	0.579540581	4.237852544	3.847675321	3.184279496	10.71884684	13.3390352	1.595028792	0.951976054	1.933485143	0.61686541	0.880481906	8.12438571	14.21013501
chr17	27122663	27133916	ENSMUSG00000024208	0.834823515	1.164946507	1.0156752	1.117083317	0.703079102	0.735052448	1.185511894	1.343472367	0.46407633	0.732814283	0.575093148	0.591690807	0.947539399	1.192121315	1.49943097	0.994484205	0.687511527	1.081466295	0.735899019	0.963375014	1.154717862	0.413342974	0.368766033	1.106839198	0.910302162	0.834161992	1.152916754	0.550642616	1.407189494	0.48308401	0.495324443	0.217837727	2.624768944	0.58938675	0.47748829	0.846498814	2.453130414	0.698045881	0.670719853	0.595878303	1.458217609	1.052929502	0.665194609
chr17	27630422	27636629	ENSMUSG00000052146	1.271261571	1.023847419	9.569923458	0.920681135	1.559972595	2.679671233	1.199469148	1.734326205	0.400546561	1.261682872	3.681475102	0.956983255	1.068662115	1.563242781	2.795257983	1.312567053	1.569937503	2.294703161	2.668480043	1.958803696	4.125400975	0.410434783	0.367655297	6.547985194	1.081472359	1.922992002	1.735847093	0.454480261	1.098606296	0.525815397	0.567514725	1.621322491	1.870152351	0.99529321	3.553854685	4.376909063	1.451631669	1.166842251	1.411853732	0.570698316	2.175098565	3.396746343	5.57602458
chr17	27655509	27711106	ENSMUSG00000040276	0.397413638	0.314474854	0.41536879	0.42727939	0.178210136	0.265005222	0.482743533	0.752098721	0.917497959	0.287974516	0.312680661	0.221333834	0.375934907	0.892102961	0.423027708	0.382305535	0.378024365	1.662711652	0.450884956	0.485796238	1.222765647	0.665212408	0.966709914	0.434625028	0.753864605	0.394000618	0.565273494	0.749921508	0.660200315	0.828792878	0.590487537	0.190509549	1.071597529	0.16749829	0.271458824	0.374839846	2.30949904	0.179153431	0.359053265	1.289707542	0.669760001	0.308836325	0.425956125
chr17	27839974	27851968	ENSMUSG00000024217	1.841206083	0.722365504	0.685052743	1.115405618	1.844572176	1.329982589	1.187732723	0.693545129	0.354929817	1.575332142	0.581176166	0.512594035	0.549984387	0.685760522	2.961069635	0.810734419	0.936071111	0.753298234	0.789431857	2.656827754	1.468120565	0.394257369	0.43170187	0.750397745	0.668809292	0.869096148	0.612617547	0.57482731	0.696521402	0.606065679	0.640552323	1.209760231	0.561978949	0.526708122	0.698133601	0.486651716	0.899528325	1.272109714	0.717658147	0.638042139	2.240617537	1.08812188	1.57304938
chr17	28328471	28331032	ENSMUSG00000037805	1.913117964	1.042153275	14.78414788	0.457668268	1.280170309	3.36580389	1.091296405	1.649449727	0.388269368	1.475839192	5.724197317	2.105171453	1.427598871	1.834806482	2.470329272	1.127894199	3.674425698	1.26250311	5.125356334	1.896259688	4.33410424	0.498614589	0.386842951	11.20530627	1.831489087	3.158701399	3.468628876	0.474630262	1.031394696	0.625052511	0.540916799	3.221875269	3.369740213	1.219704093	8.326526856	12.7722989	1.129403107	1.087480159	1.453611263	0.462642306	2.438525438	4.784425866	9.984077936
chr17	28399095	28517524	ENSMUSG00000024222	0.847064625	0.960056713	0.584088653	0.717068147	1.099270182	0.679659935	1.021841444	1.009350521	0.390375277	0.81570603	0.691460006	1.220062503	1.154751862	1.004461195	0.995069209	0.948615035	0.977550128	0.610594818	1.119702501	1.401876828	0.435909175	0.429048351	0.504732125	0.90376257	1.344998641	0.734496415	1.113940268	0.592612791	0.891167956	0.589862894	0.712529165	1.951078581	1.904781466	1.005580163	0.708137246	0.919944366	0.430080758	0.922705505	1.409729909	0.572677662	1.007048315	0.649823862	0.773577006
chr17	28587648	28622521	ENSMUSG00000004865	0.484680296	0.742523232	1.357402955	1.086589047	2.114271054	0.431266848	1.275752693	0.98259293	0.480607897	1.471349158	0.959937368	0.525584893	0.806781428	1.07974285	2.593657236	0.693562868	0.894010611	0.623790186	0.79410046	2.141905237	0.899326526	0.373907349	0.489430109	0.816627538	0.985512437	0.714931533	1.245004594	0.621542194	0.735091388	0.479663258	0.540394351	0.323483004	1.043839302	0.415052635	0.888809586	1.210188534	0.830421458	1.194411535	0.62410227	0.52729691	1.733417592	0.689169976	0.487448192
chr17	28691342	28748404	ENSMUSG00000053436	1.381966067	1.67517974	1.091039316	1.236609957	1.996066337	0.65755337	1.520671319	1.455232262	0.426176229	1.34804397	1.070590564	1.675925363	1.725561638	1.206240002	2.032129061	1.48616241	1.373361658	1.096986838	0.912622546	1.70687886	0.840287937	0.44228209	0.48789315	1.446902142	0.933263777	1.070508032	1.1733277	0.650447178	1.22254447	0.565344067	0.588519232	1.498516308	1.032771189	1.159809719	0.774859316	0.749253911	1.507424813	1.75302528	1.573825642	0.494677396	1.594624096	0.630786857	1.132934905
chr17	28769307	28778698	ENSMUSG00000004864	0.520394733	0.559525797	6.535131486	0.527222369	0.221750375	0.422807892	0.521154926	1.623746948	1.012685306	0.410996974	0.593128712	0.238721278	0.663801878	1.01626134	2.204215608	0.441991988	3.845257272	0.721433642	0.724785693	0.38014224	0.670123929	0.721548765	1.13215524	0.76131478	0.603264986	0.57632406	0.580100233	0.939237531	1.089865518	1.247243184	0.852700458	0.187412678	0.899747505	0.188096447	0.693603223	0.667981196	1.326491701	0.288517404	0.5253832	0.717456188	0.558275027	0.977366626	0.456386104
chr17	29250803	29264158	ENSMUSG00000024007	2.287197918	1.424782564	2.773075355	0.721583428	0.463074149	1.292590151	1.002353509	1.645056922	0.279832624	0.680039478	1.189266221	1.243963663	1.781541623	1.339587993	1.470962215	1.143766527	0.959316297	0.711737821	1.247405909	1.533309027	1.378980182	0.356043546	0.367744352	1.84683368	0.874240852	1.306644368	1.453698786	0.539495398	1.562018015	0.499349178	0.545904935	2.364791797	1.428190547	2.472902692	0.533225678	1.433485424	1.062045168	0.852887303	2.035912578	0.480085576	1.742129283	0.841359808	0.993712841
chr17	29332072	29347904	ENSMUSG00000024012	2.061606856	1.568203744	2.363076636	0.90245594	1.085380972	1.940721411	1.008836935	1.181802872	0.443030946	1.097331211	1.513874864	1.130983302	1.273898638	1.4213753	2.745753756	1.583657914	1.005469091	1.514969105	1.449627388	1.294919897	1.210965201	0.31295981	0.362213556	2.106251754	1.774036072	1.537432567	1.141410292	0.472297593	2.049174369	0.50014442	0.53130202	0.836209755	4.703720642	1.739637281	0.975997519	1.057565211	2.2593805	1.18648959	1.16128655	0.50545247	1.993695192	1.908482482	1.987720486
chr17	29660595	29705979	ENSMUSG00000024019	0.629734503	0.626865022	0.976361724	0.960183941	2.689691676	0.598413697	1.193613383	0.582446024	0.490714462	1.473821941	0.769172431	0.441303867	0.64047242	1.032751022	2.624750734	0.633029024	0.600910486	1.234307182	0.627668601	2.094474842	0.478510456	0.403447701	0.450432043	0.983601976	0.764063465	0.664770689	1.336450346	0.58318571	0.626912675	0.505035512	0.573073006	0.35159817	0.90100342	0.371531565	0.31410793	0.615535521	1.852325998	1.104471679	0.574615689	0.522326037	2.370701022	0.864081375	0.918087018
chr17	30592866	30612659	ENSMUSG00000024026	0.66258899	0.658718095	1.187346247	1.171340385	2.290832657	1.216232112	1.456937865	1.003835987	0.347184504	1.078210996	1.100625742	0.636265027	0.904513915	0.789978952	2.156635271	0.650475848	2.031446942	0.77045022	1.635757633	1.763728739	0.88593187	0.345899322	0.512708639	0.685847453	0.710248964	0.646432211	0.884030119	0.553736389	0.990591138	0.52351855	0.755783121	2.453255206	0.573676057	0.520357073	1.997983889	0.610055924	0.789347127	1.151647353	1.73774189	0.538864433	1.600960387	0.479684045	0.921281782
chr17	30624354	30875264	ENSMUSG00000033826	0.310452109	0.319505248	0.168752462	0.541172364	0.34653708	0.209141432	0.524130376	0.419000001	0.853276237	0.421972883	0.302102216	0.27581883	0.335570286	0.442929527	1.358783627	0.402754435	0.42787638	0.540464711	0.450872206	1.697659123	0.256341756	0.709291427	0.734147039	0.281505189	0.66865188	0.364301117	0.50549058	0.679521772	0.556319894	0.602151397	0.853204382	0.480840862	0.448994094	0.250538319	0.289258101	0.219287893	0.393687463	0.308960336	0.43807131	0.67410849	1.073822	0.303586203	0.28595903
chr17	31520115	31531326	ENSMUSG00000024038	0.703562114	0.917991736	1.515450152	1.206646039	1.88541905	1.558530343	1.179481879	1.054251825	0.465296349	1.322587451	1.251449264	1.217412904	1.19176588	0.724543411	2.02846386	0.801694141	0.869304238	1.153660707	0.838877512	1.727982196	1.303631693	0.405514127	0.375070755	1.937528727	1.16594505	0.918246556	0.952511793	0.542590879	0.822860013	0.455450018	0.560094696	0.458716026	1.513769364	0.645934485	0.673256772	1.231557351	1.245363405	1.26072753	0.670384386	0.530942959	1.715153817	1.282469569	2.315179836
chr17	31612623	31637199	ENSMUSG00000024039	0.353539663	0.311096249	0.456802093	0.430693231	1.568778139	0.207608462	1.270200326	0.707779285	0.458873077	0.726453121	0.746835631	0.461476408	0.615708485	0.451276449	0.472354296	0.381777365	0.351195324	0.593064218	1.51806976	0.451908193	0.334713347	0.397681339	0.725970232	0.617875648	0.665425466	0.473971465	0.500469848	0.902131071	0.551622108	0.808861834	0.819473257	2.59803405	0.698239128	0.22141022	1.146792634	0.44329988	0.62235067	0.222293632	1.636884546	0.841997728	0.459496106	0.421897197	0.416630441
chr17	31647082	31658754	ENSMUSG00000061613	1.057986582	0.975927501	2.57423601	1.260321128	3.312089884	1.098983519	1.581503472	1.0088985	0.510951917	1.682783851	0.879922684	1.262601886	0.982601352	0.987310316	3.34583193	1.036026947	0.834180553	0.86729932	2.222936083	2.25957826	1.647369034	0.375765378	0.384318502	2.675510694	2.274680868	1.332684521	1.112635163	0.498659371	0.874916587	0.522211795	0.516510211	2.840469185	2.065534883	0.679627447	1.216033642	1.410185181	0.872193009	1.483766929	1.530326986	0.600050799	2.435066682	1.486705435	3.275366891
chr17	31677933	31681722	ENSMUSG00000024041	0.416970419	0.355726737	0.291074006	0.561040915	0.183843457	0.184660072	0.561243381	0.798545476	1.099506663	0.328300788	0.304732701	0.369859616	0.911229356	1.077741712	0.326562947	0.422141683	0.361287015	0.70610469	0.514718407	0.436214224	0.300224934	0.496749947	1.018906329	0.349563767	0.639286007	0.454190516	0.584086027	0.918567618	0.616485888	1.294948303	1.555766888	0.263064879	1.06270404	0.240485117	0.18048497	0.326361365	0.680456987	0.108525174	0.348936092	1.393489168	0.655180806	0.274184891	0.381493468
chr17	32196274	32284722	ENSMUSG00000024002	0.977832683	1.631891375	0.716965024	1.58268989	2.300026662	0.450537662	2.322049386	0.853849977	0.435917951	1.47732028	0.540022638	0.895708061	1.506977554	1.240034997	2.269853307	1.779275266	0.593911479	0.6983266	0.796364246	1.977899926	0.509391901	0.476190513	0.462119645	0.838588069	0.611938624	0.667759698	0.791217726	0.583106621	1.330145888	0.56966744	0.654628956	1.119794918	0.623235111	0.930912913	0.404470471	0.600433269	1.366607213	2.315726309	2.272815762	0.562626842	1.803066853	0.768655593	0.451568922
chr17	32303676	32321153	ENSMUSG00000024045	0.79345713	0.60220046	1.561967621	1.068734155	3.711772582	2.085989846	1.241326217	0.511005619	0.42968081	2.116695171	1.530055946	0.740742174	0.523106788	0.801806868	3.896933096	0.832810071	0.717596118	0.90570015	1.056445203	3.291274734	1.716716963	0.495187263	0.445193587	3.052274858	0.776710916	1.168044063	0.84079782	0.606560535	0.606112258	0.58543936	0.621779897	0.669668251	0.460868952	0.822024691	2.032489831	0.991793461	1.132139708	1.755898062	0.747755863	0.641972745	3.154766942	1.127196799	2.176485732
chr17	33742484	33760530	ENSMUSG00000077450	3.239460267	1.922938795	0.524510802	1.351527346	1.041862424	1.616723846	1.77794017	1.525339242	0.461557577	0.990591728	0.581506406	1.698284083	1.884304381	1.467809609	1.598638235	1.862832053	1.541698179	1.694332613	1.261004974	1.39893447	0.882611962	0.408124918	0.455355967	0.9163115	0.795148307	1.041621817	1.445296132	0.573695284	1.635267627	0.482537136	0.701997634	1.251765499	1.572695726	1.677133535	0.768560398	0.698517353	1.91231808	1.66681591	2.226769366	0.496813415	1.452492466	1.178160009	1.05704771
chr17	33819027	33824562	ENSMUSG00000067288	2.116260086	1.795232277	4.112395646	0.987175292	2.149458272	3.564159103	0.931487199	1.361314352	0.41206366	1.366310479	2.769205059	0.943588097	1.418399555	1.547720335	2.448123836	1.812285348	1.017368346	0.791642267	1.562111968	1.722854526	3.197300728	0.362713766	0.445715169	3.458540483	0.673030712	1.826895811	0.953122781	0.575460171	1.565358584	0.525616496	0.424192305	0.829637511	1.411280009	1.288158993	2.034402735	2.449631936	1.385165957	2.273083339	1.085727869	0.570772287	1.879348412	3.587712221	4.390782302
chr17	33824591	33838316	ENSMUSG00000041881	2.409361947	1.545156386	1.552364792	1.129594453	3.200098425	2.029952573	1.310109793	1.014448522	0.387017319	1.812624423	0.941034201	1.17270199	1.268689112	0.706409034	2.834279464	1.263294382	0.965163674	1.072792143	1.180959094	2.131910669	0.984827219	0.425720919	0.428998276	1.019598422	0.692312594	1.043434818	0.657446378	0.498425699	1.238351469	0.513568718	0.624835342	1.239063975	0.573564178	1.473817392	0.602507793	1.607332416	1.309892367	2.541579435	1.41729574	0.544776357	1.929138601	0.95892492	1.443664209
chr17	33938821	33940343	ENSMUSG00000024309	1.167330011	1.519907778	13.86878033	1.511882064	0.707388	8.553749272	2.013420739	2.374808671	0.447557488	0.539348486	6.6176588	0.858876171	1.021952338	2.021668014	0.905840444	2.183743095	0.862189206	1.179499929	4.587538339	0.686555181	9.441360654	0.311173196	0.479693548	10.73130218	1.158216167	3.043449402	2.086868947	0.693602477	1.886676753	0.540925855	0.632984644	1.610056256	4.063478609	1.20011069	9.494916036	12.16663887	1.423951469	0.841063259	2.446974161	0.437103901	1.172190491	7.663544302	10.54315589
chr17	33996017	34000333	ENSMUSG00000061232	1.143438162	0.705156618	7.645859477	0.706404132	1.835736877	5.547457301	0.813487446	1.120091122	0.295443762	0.892783733	3.587106929	0.751532341	0.70977583	0.982408389	2.397950761	1.33041359	2.375482944	0.358636431	2.960883382	1.047327287	1.562660523	0.405681331	0.577168184	9.417117082	0.777924099	2.04928852	3.170277631	0.604744819	0.591811607	0.4179632	0.716894769	1.962707179	1.222673645	1.213414026	5.032249012	5.360577022	0.44675351	1.155101331	1.048199572	0.331872912	1.918572328	5.813290898	6.900257073
chr17	34112023	34122634	ENSMUSG00000024335	6.257547844	0.829493202	19.49040092	1.018386434	3.348464538	7.743154893	1.873945134	1.072679689	0.463007341	2.252648053	10.54540228	6.016523429	1.020028574	1.121962035	3.976741562	1.147040653	6.790630004	4.131276459	7.415294158	2.50380698	10.51616421	0.495478339	0.452046858	14.19441862	3.593237704	5.467302029	9.430524124	0.517857546	0.773578925	0.613575218	0.6357934	5.367905507	1.165489529	5.291910702	10.97956183	12.51206324	0.94326031	1.536413733	1.259016275	0.641896278	2.805734769	8.562900975	13.71460116
chr17	34197721	34201454	ENSMUSG00000024338	2.002736578	0.926054215	12.48001726	0.556296236	0.663831285	5.938962233	0.815356995	1.711243662	0.410834798	0.647743502	4.643550229	0.873193565	0.747789399	1.802724422	1.845504195	1.519357783	2.495309101	0.478433042	1.916135233	0.897958734	1.113069879	0.737036366	0.532772047	12.93923661	5.091079894	2.005792329	6.952768679	0.447199032	1.120861502	0.606927701	1.03354759	0.869048266	2.570234849	1.109500572	3.93441185	12.10359436	0.845544778	0.662632843	0.849632565	0.489299288	1.862368341	5.970162991	10.42513059
chr17	34282744	34287827	ENSMUSG00000036594	1.413734838	0.431633068	4.11000575	0.573003385	0.693727967	1.568401349	0.694814818	1.552471638	0.887445075	0.581006925	0.947084889	0.754305176	0.43616583	1.482327272	1.829361977	1.247531749	2.178876369	0.66014678	0.931800543	0.764881344	0.184923696	0.796240187	1.08824829	10.34074345	1.625977156	0.748293266	5.825735083	0.723093415	0.559099075	0.492112566	0.898501417	0.549576671	0.91934835	0.611552307	1.047543612	1.173683166	0.432478052	0.382239381	0.555206445	0.669873523	2.492144942	2.644346342	2.7485092
chr17	34591266	34597400	ENSMUSG00000034673	3.375626253	1.06381645	10.22177462	0.715902147	0.890488729	4.214183672	0.960121222	1.769861594	0.522420214	1.237287619	5.308582852	1.921142179	1.116471069	1.591064032	2.202440615	1.174417843	2.109752347	1.867440753	2.984448176	1.704852025	7.342701453	0.485880377	0.514169429	7.427547028	3.304905037	3.111514638	4.425797312	0.528677243	1.080645102	0.714689166	0.885290422	1.993884384	1.964335644	2.001821113	3.936529313	8.106416176	1.295211289	0.918799692	1.607616823	0.781622404	2.332859116	3.244238207	7.954052947
chr17	34670535	34719815	ENSMUSG00000033327	0.962978971	0.9980423	0.361657367	0.473872054	0.446073345	0.330569057	0.528165322	0.883567314	0.941085686	0.501382675	0.360426092	0.690220116	0.654769633	0.684709093	0.73185093	0.946027042	0.838575151	0.535691698	0.624964697	0.384188979	0.18047662	0.562940115	0.85548321	0.282196898	0.563268356	0.697275853	0.912426527	0.922789065	1.02894073	0.909568664	0.69148517	0.657629096	0.557766796	0.935748552	0.205958057	0.290732709	0.690238239	0.638199788	0.566158842	1.248717891	0.541446381	0.324682475	0.343279599
chr17	34728380	34743882	ENSMUSG00000073418	0.32680794	0.278673631	0.24855019	0.273924285	1.489123649	0.185192282	0.968611664	0.509438908	0.289836458	0.21268002	0.236707631	0.159638277	0.305749306	0.379799407	0.38216481	0.268145871	0.273039489	0.387676093	1.442227274	0.240118373	0.066812543	0.44895574	0.691793157	0.285949799	0.469822603	0.343518222	0.43217865	0.403573146	0.552240695	0.421190235	0.478108766	1.592514354	0.407282187	0.219803383	0.609434651	0.229532867	0.434013139	0.128354771	2.049849351	0.578039387	0.287667791	0.236106615	0.288972479
chr17	34839228	34850210	ENSMUSG00000040356	0.545680423	0.473572838	3.514002044	0.74761966	1.666299491	2.151116284	1.189355737	0.94516722	0.450258812	1.215029135	1.700550053	0.459145695	0.413757136	0.674381779	2.457985681	0.575970969	0.577186674	0.734818533	0.922819309	1.751920199	1.606277802	0.299591997	0.370923871	2.072630711	0.643790475	0.819080288	0.782381003	0.510238849	0.452640288	0.547896396	0.525477859	0.632931916	0.815365172	0.291887792	1.130425843	0.916691779	0.817333837	0.623806754	0.574970464	0.482963635	2.100884056	0.891903062	2.281051907
chr17	34969190	34972156	ENSMUSG00000091971	0.185185827	0.348547944	1.208494362	0.175040686	0.202783964	0.878939735	0.174198121	0.352174053	0.30389554	0.353095893	0.836319778	0.581851686	0.486839741	0.289040027	0.175060408	0.506218039	0.402609991	0.288142911	0.426294209	0.178636915	2.271494181	0.305584505	0.37808736	1.389077028	0.284787809	0.821816767	0.223504907	1.118732069	0.296689472	0.908605049	0.37772898	0.167643706	0.312983456	0.987120271	0.436739602	0.357705794	0.334481007	0.332781812	0.350554899	0.732381076	0.246713584	1.70381975	0.771976666
chr17	34981862	34985891	ENSMUSG00000007050	1.832976211	1.023625354	6.575486093	1.371889943	1.100524851	3.221141245	1.180230773	1.067510167	0.412449645	0.755698944	3.486679506	1.213151415	0.983977888	1.23013534	1.365020532	1.045278074	1.737085822	0.853941306	2.029287546	1.045151744	2.569216585	0.545034646	0.504470123	4.902495432	0.90872684	2.315408784	2.272224203	0.442717292	0.613523715	0.560534671	0.606262634	1.530613455	0.741675822	1.475661521	3.850033668	3.540527924	0.893242151	1.19906552	1.247673411	0.661047679	1.047060635	2.931443326	4.706238781
chr17	35000987	35016322	ENSMUSG00000007029	0.819288773	0.479740997	2.11528201	0.76115459	1.378667433	1.322423635	0.870823473	1.162739834	0.533844857	1.098140705	1.540915808	0.723788498	0.557337196	1.111680833	2.341385517	0.64211622	1.309151536	1.797263128	1.191993987	1.66639188	0.996362506	0.353237087	0.389749453	4.152982941	1.149209433	1.088812843	4.481797958	0.507581782	0.580662067	0.527220016	0.531826806	0.665235004	1.398885691	0.715316403	0.879371499	1.403149294	1.632686121	0.578305794	0.522981027	0.480428039	2.708645326	1.691216945	2.737842718
chr17	35049966	35058749	ENSMUSG00000007041	5.785928373	1.382328088	8.823630897	0.699711769	1.425307226	5.05859635	0.983093586	1.418690749	0.431820911	1.292989001	4.918331719	2.623056535	1.243059287	1.290083625	2.881223047	1.939240108	2.677236474	1.906911115	1.64620781	2.077499755	4.435813012	0.411267647	0.345909995	6.972427907	3.357144412	2.188796092	5.61110154	0.546390466	0.949614295	0.556022381	0.7628603	1.702418253	1.918382901	2.95968991	3.135749425	6.71932672	1.350161261	1.395810812	1.178503085	0.480361586	2.139314535	5.585149606	7.042662702
chr17	35059035	35062095	ENSMUSG00000007039	2.342820433	1.012796251	7.896264614	0.769687676	0.41806861	10.15877564	0.717501725	3.145837478	0.990916975	0.821892563	5.216091397	1.4968637	1.153135114	1.350980906	1.25804812	2.066649718	1.331199917	1.658967767	1.74573049	1.025857183	6.911963862	0.660022157	0.521477702	4.241154474	0.830282796	2.859229539	1.414887051	0.511185209	0.833632189	0.703543811	0.748666645	0.80757602	1.635438432	2.168059765	4.029613485	4.669651873	2.100740034	0.821219499	1.115128527	0.819385942	1.145262372	7.114272695	9.615328851
chr17	35116196	35122053	ENSMUSG00000024387	1.112361964	0.912054249	9.334541298	1.135911591	2.06251342	5.726797339	1.320906619	0.832175855	0.429272611	1.307099756	6.584575658	1.155683178	0.930086763	1.097207689	2.493355053	0.981068147	1.869838064	1.762723276	3.058086327	1.607671682	6.411464956	0.338543016	0.42452158	9.643930674	0.943866245	2.326768876	1.883077181	0.481154876	0.702111524	0.525877866	0.52195976	2.02837912	1.077357669	0.711585851	5.81481492	5.268683698	1.39945926	1.125445529	1.544237211	0.541374837	1.969856961	4.719553983	8.150254178
chr17	35135178	35147322	ENSMUSG00000024392	1.527843657	0.739929096	3.101275274	1.315492712	2.441097284	2.562127624	1.373868824	0.840105831	0.462569434	1.957001803	2.133460019	0.852180043	0.721429741	0.801665964	3.606467518	1.117090512	0.977487193	0.94662939	1.167521794	2.857506988	1.312991723	0.446567668	0.474785668	3.574739123	0.90787904	1.427745497	1.467769361	0.648360262	0.936739954	0.525060681	0.573422555	1.110122588	0.907477889	0.915464833	1.937708143	1.83480791	0.937753965	1.364310013	0.784338964	0.527720846	3.03420615	1.472619205	2.181670128
chr17	35149076	35164897	ENSMUSG00000024393	1.008425416	0.835472839	1.998554072	1.612807582	2.870535239	1.765569511	1.601944252	0.810691188	0.47879934	2.297555599	1.180737593	1.211736971	0.983480903	0.874521196	4.614744529	1.063181304	0.987516703	1.102603776	1.173816584	3.111028437	2.290964071	0.44382668	0.521581802	3.016438364	0.980118155	1.69173663	1.489392479	0.580485826	0.752235302	0.646466384	0.646130093	0.819733223	0.87931421	0.930391803	1.535023346	1.74883256	1.078719229	1.672714404	0.708303591	0.594147716	3.810573965	1.248261	1.970637838
chr17	35241746	35253707	ENSMUSG00000019432	1.709631222	1.22473365	2.931595284	1.226770958	2.384543788	2.806681534	1.412703466	1.313952555	0.408134523	1.863426404	2.874660059	1.686688363	1.48370023	1.239938482	3.037565439	1.179659367	1.917816079	1.613935395	1.642319168	2.819472951	3.757537746	0.418888452	0.431370994	4.37503737	1.468218424	1.723308096	3.253859597	0.593276299	0.948853932	0.544384991	0.649678855	1.376101695	1.843361934	1.089799048	1.257032698	4.955289921	2.18232527	1.648852981	1.106121231	0.541638635	2.798623034	2.179744716	2.719739983
chr17	35823230	35832791	ENSMUSG00000059714	0.966994979	0.643600059	2.677434599	0.751060782	0.989650462	1.887654808	0.557746834	1.169365502	0.365840643	1.347878333	1.662561862	1.297171482	0.832601247	1.000185953	1.983717314	0.991459153	1.067421451	0.910204573	1.251143151	1.03164752	1.319478412	0.438945516	0.439238593	1.670785551	0.970471278	1.126166371	1.559458454	0.482142974	0.603165689	0.577725997	0.520876356	0.932510329	1.486999123	1.392242638	1.398118721	1.64383113	0.61442456	1.077514448	0.924016649	0.641044679	1.431728998	1.658061287	3.325191955
chr17	35833921	35838306	ENSMUSG00000001525	3.159732091	1.678947075	10.40026136	0.978567068	0.864596813	8.508770929	0.793666992	1.636733385	0.280449766	1.228614403	6.272168364	2.464352148	2.051713231	1.01258416	2.427913439	1.646049071	3.126190584	1.545467563	2.185538582	2.829157578	6.442243236	0.529882865	0.482065139	8.326632812	2.640794508	2.525180539	3.927139858	0.525376026	1.061189431	0.517743265	0.466830803	2.177804374	2.355441064	2.852597965	4.121810198	8.155385297	1.130625603	1.355846859	2.053186528	0.523413596	2.29082804	6.065647809	10.14511162
chr17	35910379	35916389	ENSMUSG00000024436	2.278247874	0.492558199	2.138098946	0.865189239	1.322972819	2.247231879	1.287134421	0.738476288	0.254404996	1.045730679	2.123375323	0.984264843	0.691015928	1.10016798	1.679484103	0.78764463	2.054920478	0.752828595	2.175455696	0.93948549	2.191766522	0.318757851	0.313763369	2.141347175	0.980788749	0.835301742	3.159406174	0.489362898	0.600313783	0.445394051	0.52845573	1.810494665	0.95988417	0.611453171	1.622128086	1.797009256	0.637412493	0.679246854	1.023312858	0.436969859	1.50134841	2.965524538	3.611828238
chr17	35956819	35969761	ENSMUSG00000038762	0.545961241	0.701969008	1.24186615	0.878801753	2.170864545	0.903411852	1.049444016	0.886016515	0.444775801	1.600528075	1.346138133	0.501177459	0.578205846	0.895524558	3.331154651	0.691001181	0.834261566	1.252662396	1.054548149	2.956236522	1.708997173	0.380961795	0.459074669	1.360995501	0.903292891	0.890263469	0.891715775	0.583660175	0.683075719	0.492502296	0.660870604	0.438175427	0.743418434	0.455347438	1.344820777	1.997932324	1.507050363	0.976394524	0.793739067	0.437003559	2.508232726	0.575517075	1.05541706
chr17	35979851	35989462	ENSMUSG00000024429	0.919093387	0.422400759	4.05991013	0.720164353	1.356972412	2.207486712	0.848141352	0.759434764	0.49491811	1.21075443	3.458736117	0.593351516	0.59502426	0.759727077	2.321319857	0.625270766	1.12394193	1.011281823	1.685279466	1.449694245	1.7683153	0.329799872	0.412322431	3.46628407	1.09720673	1.304591452	1.711892034	0.470562392	0.535290883	0.552266622	0.641571737	1.041934912	1.081120566	0.544434771	4.163226888	2.978853114	0.950755066	0.509934909	0.52268522	0.580575005	1.599498292	3.288747455	5.233024217
chr17	36948356	36951741	ENSMUSG00000036398	1.233161116	0.994147555	2.840664236	0.752306838	1.181664322	4.200697427	1.311960153	1.031081349	0.337823045	0.934664619	4.316685049	1.307669071	1.036543067	1.163750163	1.749532905	1.074144637	1.154171391	0.786800152	1.654706495	1.621860828	4.085825229	0.509872979	0.453046973	4.563452482	1.246608854	1.611861783	1.420338764	0.671449492	1.322483757	0.656538775	0.51407875	0.77010561	1.37496755	1.318384263	3.079459748	1.470287016	0.963950464	1.581669724	1.04679512	0.54833567	1.841754746	2.963574957	4.675170519
chr17	40934685	40961989	ENSMUSG00000023921	0.260199588	0.337530437	0.656994278	0.554139426	3.588647114	0.881289828	0.579942345	0.289314888	0.392187567	2.137309834	0.30833649	0.517698472	0.34886448	0.439558478	1.901249277	0.419144897	0.35779517	0.355343752	0.450261805	1.536272527	0.725178107	0.476108408	0.357808567	0.682344351	0.363195744	0.530097505	0.449844467	0.463042572	0.373347182	0.479670226	0.449236607	0.417017185	0.14556591	0.508998707	0.512506594	0.556975474	0.332679891	1.817234184	0.452385469	0.414041855	1.587328659	0.385987953	0.72729487
chr17	42792951	42876424	ENSMUSG00000061665	0.46291724	0.91087008	0.453047576	0.938701992	1.840460756	0.468764071	0.992922758	0.672655881	0.329436941	1.350868879	0.511514821	0.616164475	0.722673638	0.867299084	2.145982976	0.775847312	0.848314679	0.431948621	0.438165836	1.337786825	0.198029243	0.464555436	0.355980476	0.733309067	0.490517518	0.600623453	0.721607372	0.496757862	0.624765917	0.489349517	0.54245682	0.403438434	0.277552113	0.74765169	0.470109203	0.396549421	0.434866925	1.762859287	0.911241204	0.511825957	1.40698988	0.441492423	0.622228097
chr17	43474324	43502812	ENSMUSG00000023914	0.263258925	0.246013267	0.131567074	0.482723244	0.324037524	0.136501948	0.386785066	0.893602225	0.682285426	1.82695841	0.682221164	1.277504139	1.291303474	0.319804093	1.462289063	0.225357099	0.983462107	0.366202084	0.326371076	0.417924552	0.133122133	0.656810624	0.725868133	0.229164991	0.45965364	0.359005694	0.327704969	0.582156969	0.486823207	0.734879244	0.696296544	0.123787789	0.322130116	0.298847485	0.119480101	0.047944189	0.212433658	0.322238435	0.250135815	0.5625715	0.364748346	0.175323993	0.118153823
chr17	44078813	44086567	ENSMUSG00000023960	0.375913635	0.60022447	1.406170097	0.997384485	2.058521457	0.765194072	0.934933938	0.642891504	0.468511018	1.215613986	1.028088032	0.516623848	0.950323146	0.776505544	1.181348463	0.575531945	0.33954846	0.855586736	0.574403695	0.938159531	1.799102946	0.418802104	0.539557246	1.079552598	0.588658299	0.794332293	0.406716401	0.762702216	0.781157978	1.246320265	0.5629725	0.29591994	0.491253069	0.347933542	0.828747709	0.700086903	1.229441096	1.238413641	0.691920301	0.512104902	0.829573261	1.06154246	0.774693921
chr17	44188572	44280168	ENSMUSG00000023959	2.799477356	1.665051245	0.194688917	1.280138907	0.395870077	0.64085007	0.522190286	1.070386469	0.806031731	0.999030361	0.482898975	1.088142572	0.848584085	0.681215788	1.753352461	1.890673148	0.925297627	0.61327655	0.444833355	0.537571266	0.186179069	0.594306455	0.561125241	0.437386249	0.657689377	1.059379299	0.700255843	0.634959342	1.538352024	0.681617293	0.821480207	0.294567711	0.632692987	2.573401568	0.269044684	0.240578395	0.374679962	2.076223021	0.398128376	0.714111502	0.574472497	0.594566406	0.703391991
chr17	45391892	45433707	ENSMUSG00000023932	0.476914984	0.606047922	0.1869903	1.06760668	3.341109336	0.66053803	1.150611514	0.593015599	0.405796082	2.005177758	0.387706894	1.418347973	1.065140647	0.594650032	2.975399103	0.769234117	0.716777186	0.505252028	0.653392749	3.016662256	0.525416455	0.461130256	0.399140981	0.861622448	0.523315575	0.757716665	0.684958176	0.598366396	0.571302205	0.492074514	0.618728477	0.434703261	0.290448951	0.507917813	0.70579844	0.601165949	0.770673586	1.800371254	0.814385656	0.497316678	2.315178827	0.898774738	1.11754097
chr17	45567775	45573271	ENSMUSG00000023944	3.961646227	0.899778185	7.695352998	0.717578355	3.236152116	4.028520617	1.040836307	1.239672555	0.375611818	2.81987427	6.077287415	3.208942275	1.349740834	0.857030839	3.38273777	1.168554039	2.610272163	1.898691007	3.52435815	2.575704333	4.390121485	0.565150592	0.371209465	6.749419944	1.533712797	2.288089892	5.039195765	0.513621196	0.860201908	0.443863027	0.464165551	3.561910757	1.223202622	2.432889621	4.498419005	5.195220928	1.281436011	1.844832289	2.376329927	0.434732652	2.544557469	4.073859001	7.418521414
chr17	46202855	46242299	ENSMUSG00000067150	0.446240829	0.314067289	0.765056136	0.826635614	3.264207108	0.772812231	0.894028804	0.429969414	0.438346227	1.960635666	1.290790133	0.503801357	0.597552543	0.430784338	2.943076053	0.420052754	0.431857717	0.561794779	0.608618164	2.810278071	1.136746944	0.413122343	0.519619797	0.933877509	0.692354105	0.617205178	0.534713188	0.580334479	0.399896515	0.505799629	0.626348806	0.25396358	0.374776081	0.328556233	0.415234425	0.772720569	0.459293793	1.209577642	0.405661951	0.505689362	2.443677851	0.751144458	0.52069719
chr17	46630631	46645144	ENSMUSG00000003546	0.682854032	0.54459357	3.921246513	0.745544038	1.770201589	1.823542963	0.86180344	0.959837814	0.457998393	1.279794971	1.677204444	0.734978953	0.68520526	0.851403116	2.89311995	0.824324004	1.65217142	0.983216087	0.897385985	0.96933973	2.163385169	0.351856183	0.455693801	1.15326604	0.769582968	0.863889533	0.716364013	0.549312064	0.548605678	0.70735359	0.768194406	1.161382668	1.319548553	0.422895682	0.822408278	1.576237488	0.996833217	0.680289051	0.678089442	0.67181314	1.544854813	1.566799741	1.330880471
chr17	46682991	46705002	ENSMUSG00000059409	0.584655457	0.686782487	1.35811352	1.289296946	0.968368027	0.903072594	1.406176261	1.325801766	0.460161498	0.855481	0.781966487	0.343888567	0.62600748	0.919637567	1.900453695	0.748082283	1.074307602	1.118865462	1.08459625	1.300875979	1.494888703	0.383237672	0.411576811	1.461854655	0.928898832	1.02711596	0.903428718	0.551314834	0.929910359	0.545366255	0.583130597	0.256297349	1.300243203	0.434828118	0.806736737	1.194887481	1.332529334	0.677934075	0.591335116	0.52529536	1.515498204	0.940305014	1.647148861
chr17	47368887	47381417	ENSMUSG00000034729	0.458905518	0.543708394	1.789281247	0.792829351	2.392151559	0.83271194	0.906249057	0.714001238	0.479702724	1.165903208	0.683409727	0.461060854	0.676641575	0.8057147	2.221003037	0.463964104	0.437152927	0.643626091	0.950521595	1.40872655	1.240338645	0.377906615	0.513894605	1.385480769	0.760178226	0.661151664	0.555063448	0.563402999	0.658387461	0.548817532	0.635062374	0.531058614	0.926225717	0.264483431	0.978943827	1.103132663	0.773165254	0.954883573	0.749014123	0.507071379	1.875697613	0.776461719	1.345156548
chr17	49428362	49455435	ENSMUSG00000064120	0.819152843	0.870648626	1.40617052	0.583313322	1.644934788	1.056938595	0.809171373	1.688426913	0.300108628	0.806835227	0.601619327	0.391020444	0.682315379	0.639949837	1.878234257	0.590998302	1.049011328	0.615491257	0.628115382	1.097764954	0.493592153	0.2513022	0.349959874	0.522636591	0.632154025	0.571343249	0.765330715	0.458102578	1.015862756	0.369872429	0.463519251	0.960068282	0.62691229	0.400911665	0.671499858	0.40771507	0.756452787	0.755402973	0.970862602	0.398777723	1.329866241	0.779628732	1.004496863
chr17	53829637	53846339	ENSMUSG00000023122	0.255140003	0.173341584	0.057565004	0.421384546	1.02371517	0.080117042	0.381934085	0.430502693	0.499547112	1.752140636	1.593443239	1.750484174	1.003430245	0.390264733	0.522389038	0.218764756	0.421805526	0.361005712	0.568629575	0.39785324	0.085231474	0.54484225	0.584139243	0.184875221	0.382100584	0.303968925	0.246891387	0.659130475	0.297306059	0.566210447	0.616641273	0.616942021	0.131482167	0.257425307	0.615088898	0.072520762	0.230660025	0.221107852	0.616925645	0.548453845	0.331342242	0.160984659	0.136523008
chr17	56016753	56036637	ENSMUSG00000003200	1.38438681	2.051339675	2.288188084	1.554288384	0.944291799	1.218090754	2.098715092	2.052594896	0.438888335	0.781301401	1.136406371	1.012111919	1.796096993	3.140359273	1.77530933	1.620405248	1.630355678	2.981936462	1.500186655	1.156461393	0.802640138	0.319265621	0.401193377	1.041540216	2.475185194	1.126513747	3.016522643	0.476457132	2.076850103	0.459497242	0.449262487	1.406487745	4.820051303	0.981188363	1.203533266	1.340739109	3.190789054	1.059294964	2.133664297	0.538900669	1.368885818	0.892959065	1.986549691
chr17	56067045	56075028	ENSMUSG00000019578	0.571838239	0.622069473	3.444705676	0.89275644	2.366219636	1.306916924	1.115189384	0.863549888	0.567396769	1.667184306	1.819735317	0.735304952	0.671853613	0.726228199	2.921586939	0.625439276	0.819953134	0.925329677	1.151770463	2.213429389	1.587150047	0.430522341	0.563556443	1.221680217	0.940638983	0.855111454	1.581055881	0.601637669	0.613864649	0.566018718	0.607933997	1.086668214	0.859422773	0.570162234	1.336402234	1.09922567	0.714107458	1.139100013	0.796078952	0.603456309	2.576955576	1.08347441	1.404934614
chr17	56079657	56100596	ENSMUSG00000002833	0.697890299	0.763599049	0.563439347	1.033207137	1.672162222	0.936788145	1.318543463	0.664888715	0.520580849	1.077799614	0.992829467	0.443545664	0.707194428	0.717197176	1.802698926	0.552344195	0.687648647	0.925746856	0.899831877	1.423563997	1.366343381	0.411951943	0.46398663	0.927778788	0.736530019	0.816800159	0.60100555	0.593592618	0.793950362	0.50503242	0.629803685	0.506996035	0.991752249	0.462211025	0.534395032	0.831185874	1.043851727	0.997863053	0.960365651	0.478911285	1.951510223	0.448273661	0.774916046
chr17	56100591	56109803	ENSMUSG00000002831	4.279327586	1.075675953	0.371568524	0.491942893	0.752258155	1.204256253	0.552672658	0.525521919	0.345174125	0.670904692	0.193069058	0.26970219	0.361782272	0.524704865	1.309170898	0.281123778	0.619738318	1.651928776	0.900044161	0.765556808	0.32147156	0.202118505	0.295360225	0.29071416	0.688392556	1.425431188	0.55291114	0.441050832	0.599713563	0.408697542	0.541992922	1.197509836	0.46384773	2.755130109	0.161357634	0.272921026	0.7226467	0.686548066	1.11035938	0.316528649	1.374757429	0.286315338	2.194630251
chr17	56175744	56183920	ENSMUSG00000019579	0.72040673	0.611653389	2.629627127	0.807884373	1.496844849	1.465585957	1.502362918	0.918776339	0.411619962	0.991872365	1.759986283	0.44928979	0.53994885	0.959270152	2.712079512	0.798213378	0.778445277	0.807158173	1.657597268	1.664284138	2.08588448	0.316009422	0.351466467	1.879121093	0.749451869	0.890511147	1.073735623	0.532423131	0.66094608	0.54739848	0.586625766	1.32789518	0.768277784	0.502337322	1.963550049	2.105281389	0.793583428	0.739473516	1.419281024	0.553232334	2.080647013	1.607376969	1.240431776
chr17	56186682	56218889	ENSMUSG00000001229	0.891763492	0.866700789	0.655033146	0.879582794	1.233784785	0.586546656	1.093447274	1.118200267	0.402157854	1.060285162	0.483093205	0.528092647	0.528881812	0.601015945	2.343798437	1.190850431	0.644962036	0.801550872	1.348890771	1.77258315	0.544175725	0.31894616	0.456266143	0.730192705	0.758411846	0.88130595	0.872957512	0.540148291	0.987368612	0.547182378	0.537489699	1.868779954	0.77780733	0.807220712	0.452446255	1.016995583	0.858683515	0.840457717	1.601346819	0.507361178	2.056723673	0.681044915	0.761426374
chr17	56278962	56290511	ENSMUSG00000024197	3.367615668	0.964694895	5.346697862	0.968423933	1.698047907	0.926194754	1.118531722	1.729683949	0.378637713	1.270727327	1.167244365	1.387206007	1.125833849	1.002930645	2.497977152	0.841017939	3.89256964	1.957190058	1.408280056	1.250957678	0.613000755	0.383350503	0.326645389	1.281296641	1.449709963	1.183449782	1.451408503	0.503905476	1.164390774	0.509131219	0.746669514	2.648193077	1.743687281	1.856519676	1.171508001	1.617463576	0.761204948	1.151782114	1.357090519	0.534597024	1.427218593	1.072311882	1.969700483
chr17	56560965	56584585	ENSMUSG00000042625	1.199119919	0.630399314	2.091251705	1.221606172	2.487457513	1.696056539	1.336775267	1.081818509	0.437391973	1.507967357	1.393869959	0.752574712	0.738737554	0.73995595	3.717660381	0.783461403	1.21603529	0.946412892	1.283404089	2.860959847	1.438572909	0.336063323	0.45805957	1.817866011	0.844647	0.7783892	0.972573327	0.541596342	0.563387645	0.522873043	0.5829583	1.02528402	0.705010829	0.750134008	1.332461587	1.353043493	1.425922034	1.106244444	1.141025293	0.551260494	2.90799778	1.313213534	2.022751963
chr17	56584825	56606294	ENSMUSG00000071054	1.064731309	1.167815775	2.178427885	1.399689355	2.464083096	1.076440241	1.865708696	0.937536562	0.431734267	1.580226582	1.223583644	0.718038606	0.880544189	0.79092725	3.483136875	1.01440854	0.759103884	1.277535159	1.431892803	2.970405426	1.749766557	0.299036444	0.450093431	1.686138651	0.857446992	1.386639536	1.002046377	0.517282753	0.884723779	0.468228818	0.586400497	1.099772108	0.850723056	0.703212664	1.141561701	1.702113054	1.769694595	1.407808857	1.050596884	0.517132335	2.553852693	1.09868914	2.070450933
chr17	56607452	56609771	ENSMUSG00000049760	4.379812821	1.074872148	8.690650817	0.981372408	0.818558572	5.664019356	1.509335734	1.434240631	0.254703445	0.657659809	8.228551155	2.307013902	1.230623029	1.750600162	1.080481139	1.422596823	1.732988779	1.897051499	4.470516921	0.939858766	6.62442847	0.286292297	0.319750364	7.610749124	1.306047783	2.460405546	2.164058919	0.44997692	1.385604342	0.528860733	0.385219728	3.581242759	2.974617526	1.674311622	5.437873755	8.361539134	1.543045008	1.011543057	1.845822085	0.477503435	1.101933886	3.962779251	11.19328662
chr17	56673225	56711769	ENSMUSG00000002372	0.500199981	1.011341163	1.196678428	1.334063411	1.495439679	0.669426431	1.644602219	0.818038097	0.430198468	1.118163158	1.086402678	0.372174512	0.691340005	0.943155731	2.769479683	0.903656161	0.793817465	1.322521676	1.025522316	2.114723536	0.753949817	0.295128923	0.405736616	1.950820214	0.901908172	0.950686905	0.971792546	0.571457764	0.752343027	0.511441751	0.568801618	0.999769302	1.088147221	0.536589303	0.919933991	0.58716131	1.749270134	0.895897593	1.30288085	0.492224465	2.027933399	0.483610341	1.166816909
chr17	56717762	56724248	ENSMUSG00000002379	1.248061194	0.949339158	3.907113123	1.229404374	0.788064168	2.86480784	1.235504425	1.23518978	0.462494048	0.872439793	2.909551411	1.036794081	1.046259599	1.34323223	1.676928534	0.887376587	0.993197477	1.02931041	1.567235413	1.4233656	3.226054504	0.342750082	0.391843773	4.646328467	1.022756413	1.692667527	1.554401592	0.490536375	1.124805202	0.618527088	0.568900819	0.881450775	1.331447816	0.981035162	1.766746425	3.15381421	1.230220502	0.875590645	0.962756023	0.439945738	1.692227908	2.22050437	4.498748567
chr17	56990264	56996371	ENSMUSG00000002660	1.049844284	0.694389183	3.505543187	0.841744397	1.49687136	2.14208244	1.014920422	0.607286749	0.369374566	0.996627197	2.234381958	1.042222742	0.747500267	0.994710099	2.006192236	1.184366777	0.563429901	1.193658505	1.259553191	1.385906451	3.643165428	0.276036732	0.37908701	3.579735453	0.696544381	1.311575053	1.077453029	0.458352983	0.618546779	0.405828309	0.463672923	0.695913193	1.111788979	0.91761155	1.832367797	2.571743566	1.016778125	0.815973991	0.952128366	0.439505991	1.844350505	2.982551453	3.266339135
chr17	57003405	57011288	ENSMUSG00000002658	0.497173508	0.491291112	2.611634198	0.701247186	1.462782657	1.739878444	0.710795079	0.739646314	0.424349237	1.045008388	1.839022467	0.55145587	0.520695748	0.716704637	2.671463536	0.546453195	0.733040506	0.754557877	0.93865912	2.01960723	2.036737322	0.307917048	0.329430164	3.663897977	0.952478744	0.848833242	1.155555151	0.597373634	0.438663791	0.526841677	0.502858319	0.430136409	0.893914113	0.533319722	1.337594013	2.412415302	0.924510045	0.810642011	0.648294391	0.512639715	1.849906257	1.495691885	3.01139575
chr17	57021058	57031507	ENSMUSG00000007670	0.561788688	0.61824465	2.59373195	1.00217708	1.944393934	1.576357152	1.050892353	0.68186342	0.514727677	1.444149563	2.117895416	0.580450308	0.584364471	1.049906803	2.899488705	0.664068101	0.509716287	0.967642919	1.228915463	2.41277949	1.632203421	0.335386912	0.4616653	2.911915887	0.771944497	1.354199339	0.858686626	0.609545194	0.699175973	0.586627301	0.636500164	0.449954461	1.049515726	0.504122673	1.701682627	1.577865829	1.264613452	0.875278808	0.65958816	0.489290816	2.879364524	1.435710345	2.766036733
chr17	57080066	57087782	ENSMUSG00000062591	0.313786648	0.563216512	0.659905398	0.477525773	0.288626951	0.62314387	0.631448816	0.934071023	0.848797499	0.378294031	0.414050486	0.191316874	0.385805926	1.044300047	0.624399066	0.683764808	0.400672394	3.858791966	0.596479371	0.96088231	6.644000748	0.614766303	0.943567169	0.38965884	0.741979949	0.65873729	1.015668023	0.687656542	0.713925945	0.715727106	0.39123254	0.24227956	1.623345728	0.293412222	0.380233656	0.408329223	2.255617769	0.352337175	0.458160395	0.820530733	1.167853309	0.644156546	0.809843433
chr17	57203970	57228136	ENSMUSG00000024164	0.614230366	0.473403399	0.221936657	0.478923569	3.159234768	0.330285958	1.015620355	0.871389654	0.471972323	0.292044617	0.297212982	0.385078625	0.77279001	0.820936704	0.463463896	0.544824407	0.406121722	0.697832635	2.046904325	0.509688483	0.233401775	0.491974857	0.953706564	0.391221467	0.740810254	0.568474283	0.63041257	0.581655475	0.625767814	0.78332125	0.778791349	1.588966112	0.978695329	0.381425958	1.228737797	0.331841549	0.496592301	0.280968536	2.371521779	0.922165247	0.71005008	0.447482247	0.460884649
chr17	57249451	57263697	ENSMUSG00000019487	1.674534274	1.148522987	2.806498431	0.925829624	1.557797361	2.614449775	0.734159708	1.047064587	0.428330156	1.374280713	1.954029321	1.481365191	0.748708757	0.726538329	2.530785682	0.689509533	1.418607548	0.762545929	0.984917519	0.914724079	0.773082752	0.350496749	0.396406723	1.894653991	0.725656336	1.418853419	0.962563164	0.623062599	1.055299366	0.641882881	0.639517142	0.665677125	0.967091957	2.523322177	1.246600537	1.030267628	0.456607232	1.566421423	0.485838539	0.514222521	1.216893357	1.501671613	2.788373781
chr17	57279100	57328031	ENSMUSG00000034116	0.928013558	0.535130583	0.93499479	0.54528372	0.57782369	0.502824607	0.644418927	0.882973654	0.915109138	0.385929801	0.301228379	0.324735613	0.391989546	1.126154303	0.957174163	0.48878379	0.73334166	0.673728033	0.551957615	2.512907853	0.706034599	0.607714003	0.886037314	1.114870279	1.045901667	0.582571635	1.690937233	0.586102864	0.791354285	0.501699208	0.823903747	0.488562548	1.444453635	0.466150132	0.61835746	1.129277299	0.403315201	0.355838361	0.55242026	0.675541174	2.114325647	0.934978379	0.50640372
chr17	64600736	64755110	ENSMUSG00000024085	1.013092555	1.121181037	0.512063031	0.947343674	3.094654981	0.513999189	1.534742154	0.824339411	0.386415323	1.519741555	0.279039683	0.720080558	0.85460527	0.864695895	2.139179348	1.203605986	0.835526903	0.553846223	0.818728452	1.845443834	0.352354535	0.555712462	0.497999115	0.381816968	0.69996536	0.724639828	0.828936883	0.599272501	0.970893422	0.528164145	0.636326079	2.21640956	0.618109138	1.014241678	0.503412795	0.380782311	0.679808192	1.725524164	1.626229651	0.560965874	1.783751427	0.389298278	0.610738724
chr17	65580056	65613555	ENSMUSG00000024091	0.813550967	2.039748934	0.695021151	1.448717688	1.386608348	1.065057373	1.954235867	1.220023164	0.307716777	1.145147503	1.292436763	0.845487284	1.383510046	1.349674481	1.51152901	1.9091339	0.735868025	0.599211761	1.220273098	1.38930875	1.087790323	0.521799295	0.372505555	1.491861925	0.515192518	1.205909292	1.150447694	0.529790874	1.290647206	0.528544796	0.61200429	1.080040203	0.520748414	0.947044999	1.243685529	0.366532324	1.40446928	2.626274634	2.2266316	0.50127619	1.126580027	1.128004538	1.709790911
chr17	66078795	66101559	ENSMUSG00000024099	1.337897875	1.12728858	1.400425606	1.287458944	2.275497139	1.321411932	1.195883464	0.636949126	0.32132537	1.564869409	1.737202394	0.877516372	1.127684253	0.931050555	2.016221954	0.906191414	1.150852747	0.759530171	1.214143604	1.911541107	1.623020863	0.509575759	0.346676487	2.122226222	0.84082314	1.191722143	1.443346599	0.530014339	0.810958551	0.483613246	0.630312211	0.678629603	0.556984445	1.003910262	1.222883969	1.10595106	0.893944476	2.176618664	0.749809918	0.480268795	1.523188834	1.294702685	1.349837478
chr17	66111546	66120503	ENSMUSG00000024101	0.5033242	0.635986386	1.156469511	0.827400395	1.68994916	1.343530232	0.989976445	0.753349533	0.504832101	1.169370333	1.134273148	0.377166292	0.474073964	0.993049702	2.734034877	0.524019722	0.619439616	1.265220498	1.443090427	2.015005166	3.098250467	0.319961824	0.480240201	2.557397636	0.83794105	1.081730832	1.01143849	0.561490766	0.69423367	0.519397413	0.79543611	0.378548301	0.903894553	0.483979852	1.474448588	0.893451219	1.89999768	0.848492035	0.895695304	0.496005826	2.277577719	1.873842203	2.902698743
chr17	69156810	69289989	ENSMUSG00000024044	0.337288355	0.443425436	0.247409682	0.71105354	0.41371966	0.223736258	0.558588129	0.856803465	0.808536639	0.764823461	0.270221224	0.279768603	0.399105694	0.530167435	2.125624022	0.370764744	0.538277148	0.823989401	0.406369222	0.483549114	0.30715396	0.566220641	0.604572257	0.332760136	0.566178593	0.459682958	0.56289252	0.691478343	0.585066479	0.655189071	0.671467819	0.333164013	0.39583367	0.338397818	0.197180604	0.174982587	1.072903914	0.588835014	0.380852577	0.598749642	0.47640222	0.29410412	0.248597915
chr17	70973920	70990787	ENSMUSG00000034868	1.79694088	1.33000014	3.579977277	1.187180319	1.724579154	1.503584743	1.639875394	1.247011187	0.445678742	1.344764907	1.911518303	1.626148997	1.275621225	1.713281853	2.458593475	1.821661838	3.864792955	1.081268863	1.374587284	1.230219777	1.910438472	0.501916754	0.510537868	1.96306042	0.897931685	1.171840616	2.264646878	0.555527858	1.265284783	0.549038177	0.774449737	1.301452671	1.883270209	1.438183874	1.907648382	0.735301389	1.034894376	1.537972336	1.135636722	0.470250157	1.707116122	2.819293091	1.91686478
chr17	70993656	71002878	ENSMUSG00000024048	4.855298976	2.166023117	4.270592439	1.273087738	1.129978314	5.978413991	1.570187712	1.193239008	0.287210988	1.045371531	2.741532874	3.553255988	1.529563078	1.128027034	1.614074821	2.922954441	2.469458761	1.238900052	1.559458671	1.344911739	3.490270683	0.424514132	0.360560184	2.458570517	1.107662197	3.770623732	2.806185659	0.471487916	1.671469801	0.509667785	0.518537517	1.308904173	0.927491883	6.837380279	2.074984213	2.097723653	0.512587155	2.549454719	1.300229104	0.46362531	1.390469184	5.06344603	5.431564706
chr17	71019521	71126856	ENSMUSG00000024049	0.786713448	0.939420059	0.128018053	0.782069999	0.385766832	0.330257823	0.499198502	1.036312401	0.51809274	0.517436454	0.246721569	1.096485122	0.967992598	0.779801876	0.626098185	1.041350191	1.1697816	0.592904431	0.594894601	0.514089909	0.207933685	0.527783421	0.505916865	0.276978748	0.57965188	0.797866476	0.551526335	0.616844365	0.786503758	0.646920611	0.728744462	1.104838481	0.518973267	1.216823654	0.195667349	0.136391717	0.410119363	1.82618064	0.721276941	0.648256384	0.491468948	0.3371823	0.490184121
chr17	71344489	71475343	ENSMUSG00000024054	0.389066053	0.371587502	0.548917774	0.62790919	1.971298115	0.317145237	0.577558494	0.374838305	0.343190949	1.425745422	0.322603341	0.333504702	0.419082113	0.538270841	2.018371605	0.394158147	0.466280437	0.366179172	0.357450389	2.137477959	0.352360142	0.405580804	0.402609049	0.41823093	0.498723867	0.45586953	0.708586166	0.544641764	0.49065842	0.439965	0.524774742	0.272229986	0.331455703	0.320338107	0.26826064	0.135263154	0.329305347	1.267827358	0.306357101	0.465766251	1.940519513	0.327211554	0.306787449
chr17	73804841	73832093	ENSMUSG00000024065	0.955562368	0.789295908	0.413294596	0.592729995	1.626477394	0.7523087	1.033520883	0.936141786	0.853865178	0.793696782	1.138698233	1.11537824	1.043303107	1.516543665	0.650834274	0.846570413	0.740504597	1.472187353	2.218620081	0.911437251	1.532725373	0.543707485	0.735901978	0.619763872	1.869649869	0.760596197	1.854855186	0.553828408	1.406433228	0.638197663	0.593685332	3.609325476	3.421066896	0.527836013	2.307450626	0.549213326	2.223287435	0.689973084	1.552194902	1.037184018	0.884191841	0.723860131	0.63797427
chr17	73883908	73950182	ENSMUSG00000024066	1.782646251	1.094699738	0.231901473	0.679048321	3.476183809	1.818319501	0.888921579	1.126457923	0.443357862	1.169193989	0.344942149	0.603935528	0.568559779	0.829112691	3.252627553	0.923733253	1.366408998	0.497008739	0.705523558	0.651694202	0.161127764	0.557693418	0.612425157	0.338685764	0.801264089	0.774098269	0.821561363	0.619608924	1.027642483	0.578693023	0.715791388	1.060380073	0.747309268	1.255800397	0.420122085	0.176618139	0.542625306	2.143093105	0.905820516	0.593951689	0.77265586	0.714504947	0.495816457
chr17	74200706	74294883	ENSMUSG00000058704	0.635539734	1.000594982	0.523468475	1.013155687	1.111272054	0.746167355	1.304539638	0.573341946	0.326999027	0.92279214	0.51915614	0.474424644	0.822930291	0.758648178	1.072993172	0.913824926	0.477625314	0.485274016	0.5051823	1.089404379	0.426780712	0.471341123	0.37256243	0.466568436	0.515338716	0.626622715	0.544552247	0.529682012	0.857582443	0.494739541	0.566142702	0.606976945	0.41659616	0.750960251	0.562427827	0.481223807	0.572731395	1.399672832	1.069739539	0.468654103	0.962272469	0.425267663	0.262488206
chr17	74299474	74323944	ENSMUSG00000024067	1.113979416	0.476012413	1.601922609	0.879498762	1.070401643	1.885948257	0.824877103	0.535869355	0.347543565	0.771964328	1.242478408	0.695260567	0.460297416	0.596994088	1.481050173	0.521376852	0.615062798	0.638838776	0.992852251	1.281624055	1.36311713	0.433362079	0.436248564	1.731059769	0.834990132	1.055034912	0.885346947	0.604805859	0.599923057	0.536136913	0.601908252	0.580409413	0.535394585	1.002301177	0.909978783	1.485441575	0.572971074	0.90420776	0.502017832	0.541537968	1.246348345	1.323192199	1.940916019
chr17	74528295	74703356	ENSMUSG00000024073	0.465071537	0.558750922	0.278774501	0.845262923	3.135198146	0.239054676	1.053202599	0.51511094	0.349246562	2.010845131	0.379005464	0.629494525	0.62587594	0.551732242	2.474821007	0.707604933	0.580747019	0.456432001	0.50763805	2.685184016	0.325054701	0.427566198	0.416886783	0.432909023	0.453810945	0.418844623	0.511507338	0.569593432	0.486329739	0.497289061	0.555207189	0.602683476	0.199691886	0.496345806	0.504401945	0.383933551	0.473793495	1.715550068	0.803002287	0.460122375	1.965855654	0.465685286	0.212504489
chr17	78649913	78737196	ENSMUSG00000024077	0.392026129	0.943207866	0.494492578	1.023364116	1.656308741	0.584268132	1.108363926	0.729932612	0.402136666	1.333340197	0.450870209	0.53250028	0.651891655	0.585626145	1.84286325	0.711101764	0.511936653	0.643354038	0.451088898	1.53794483	0.618754914	0.473230039	0.423420832	0.323140215	0.511278769	0.588302335	0.564303024	0.572459499	0.691769848	0.524254115	0.589438508	0.384635261	0.340608649	1.109225879	0.574575232	0.349691736	0.635579933	1.792475586	0.668154839	0.535091599	1.51637581	0.377440382	0.494876661
chr17	78752906	78835381	ENSMUSG00000039414	0.531506237	0.564152107	0.120153974	0.6415786	2.526548403	0.319551687	0.52904872	0.400159931	0.364566907	1.736053837	0.367394173	0.404169471	0.40310323	0.391287811	2.414509782	0.319208072	0.440330874	0.474316305	0.354149192	1.991622557	0.233327796	0.394442783	0.393099755	0.753815762	0.535584833	0.570377851	0.346231263	0.555358084	0.447816512	0.453640146	0.546266326	0.229711152	0.216299588	1.000692126	0.244130055	0.149274358	0.32056051	1.514178388	0.328719638	0.444202069	1.907370143	0.412104878	0.202153411
chr17	78852564	78882573	ENSMUSG00000024079	0.523471805	0.312748241	0.416982314	0.591835063	2.982004974	0.809043665	0.655289628	0.332174966	0.382301222	1.618347804	0.458366722	0.34104871	0.372682761	0.442012532	3.357830234	0.396395759	0.511403801	0.448526328	0.580600632	1.728258172	0.628030967	0.434791835	0.44783619	0.906639664	0.569608924	0.600105258	0.537552316	0.643302686	0.52992913	0.478364703	0.656981488	0.332317738	0.442997414	0.385643038	0.509145465	0.596324904	0.333274818	1.234502683	0.315888032	0.499884805	2.092068749	0.462678134	0.930552945
chr17	78937135	78948052	ENSMUSG00000024082	0.361604265	0.473903174	0.893666137	0.699879464	1.226626202	2.105749546	0.495271446	0.41789822	0.316210874	1.448238828	0.658633978	0.720134905	0.794040683	0.462546889	1.496743557	0.595349642	0.40108442	0.675079403	0.71296437	1.519613815	2.380010752	0.384330402	0.519302764	0.909118742	0.708376241	0.714480925	0.583008963	0.651664508	0.506548014	0.505425455	0.532010644	0.34920823	0.517666453	0.356619348	0.733263142	1.702529494	0.534937217	1.257736008	0.453367907	0.408721518	1.523550153	1.457652946	2.036434598
chr17	79614900	79682152	ENSMUSG00000036368	0.316400433	0.303830683	0.367740966	0.526515735	1.687311736	0.356408007	0.938304175	0.41611138	0.4070189	0.731400684	0.398284004	0.287804725	0.318569139	0.44390063	0.539770997	0.679290047	0.322472926	0.327457777	0.571538243	0.495350573	0.242904087	0.530967882	0.487343747	0.584872139	0.42337482	0.513332285	0.339734953	0.595875088	0.516327931	0.567009665	0.557411319	0.637136176	0.242211373	0.303342784	0.713466246	0.276455306	0.242128157	0.658057524	0.677003883	0.593607956	0.4917564	0.427466841	0.255087531
chr17	79848390	79896123	ENSMUSG00000059811	1.239853446	0.969711741	1.187548033	1.029399804	2.660186145	0.292412642	1.453142921	0.831996566	0.325953956	1.296723349	0.625558227	0.516655963	0.955742931	0.733731372	2.09477205	0.787003997	0.972706456	0.616716781	0.885371952	2.668101584	0.384602686	0.475510727	0.414727156	1.021138761	0.773071955	0.692861472	0.47276934	0.6315389	0.834159265	0.597956883	0.52706068	0.955784475	0.944906777	0.514295895	0.947042278	0.732207411	0.879445041	1.607557977	1.39092809	0.551269369	1.344202018	0.843890786	1.082367314
chr17	80029487	80062334	ENSMUSG00000024095	0.703633769	0.868919758	0.459794213	0.98350223	2.887409443	1.0727993	1.304827188	0.616889822	0.339082017	1.816163093	1.244781314	0.864814266	0.793122319	0.578011673	2.621522049	1.059487227	0.744163199	0.552485011	0.860789967	2.642718645	1.176903221	0.479077267	0.401788249	1.120489083	0.464843389	0.958610802	0.58999548	0.576231763	0.628230888	0.914813111	0.588213182	0.605308295	0.347378544	1.045073642	0.735279174	1.321382586	0.780100984	2.110207162	0.864782475	0.613054183	0.903750242	1.040614387	0.762124863
chr17	80127471	80185101	ENSMUSG00000035473	1.236371522	1.013198397	0.494490119	0.691450523	1.500670875	0.634655227	1.292586475	1.077105817	0.41815708	0.944208463	0.390453958	1.267438544	0.987742083	1.040747909	1.39338796	0.937994906	1.471674593	0.686872279	0.762166904	0.622351378	0.384596434	0.480314278	0.522428685	0.508263029	0.947532361	0.62006428	0.709840259	0.6003494	0.995146861	0.897434201	0.721921973	1.432206945	1.884064558	0.958679333	0.443924	0.272578356	0.748062564	0.969533259	1.190143666	0.658587356	0.532051852	0.454346362	0.711653564
chr17	80200089	80207305	ENSMUSG00000024097	1.117400656	1.603794189	6.813155098	1.285483571	4.199033177	6.157546511	1.081128628	0.888111398	0.255060836	2.293005149	3.500951139	1.154055474	0.905597761	0.951297502	3.312835192	1.424498945	0.818122313	0.875268602	1.335232555	2.904012245	4.272321731	0.413515881	0.460248794	9.034020509	0.708807511	2.514527192	1.583806352	0.493218115	0.954495551	0.573505121	0.435650894	0.690475935	0.503239467	1.346264041	4.726839273	4.377588564	0.709844756	3.975096591	1.204247184	0.484618213	2.500022014	5.411219872	5.825443176
chr17	83350931	83480361	ENSMUSG00000032624	0.430038695	0.755107042	0.432356019	0.945425025	1.388119247	0.259609497	1.280614643	0.972448368	0.389487451	0.923094937	0.364309992	0.637856204	0.690140823	1.049344462	1.809342037	1.022513057	0.737033898	0.466391686	0.58438616	1.137740342	0.350807004	0.69801147	0.431376642	0.665471458	0.591050611	0.491077568	0.885072085	0.5842782	0.700914571	0.516748049	0.609854429	0.579982488	0.58400921	0.512771173	0.255668441	0.266303856	0.567161148	1.103506234	0.863025055	0.485023855	1.478297641	0.393487433	0.414355285
chr17	83501919	83514333	ENSMUSG00000024248	1.423212539	1.426717071	1.576712455	1.823883412	1.091297884	1.868888074	2.16877246	1.629213647	0.337955407	0.876195303	1.082675081	0.903602885	1.404670042	1.375315485	1.294654578	1.2522733	1.067735117	0.722512243	1.077656587	1.037984456	1.879234571	0.403009408	0.519813695	1.411503927	0.711658035	1.488057336	0.760317485	0.495114413	1.298361475	0.565747528	0.650039063	1.358937475	0.680034861	0.899755884	1.802191497	1.845459151	1.281934081	1.528789558	1.741859931	0.480904362	1.029429803	1.771936206	1.978169366
chr17	83831356	83846790	ENSMUSG00000000673	0.544215448	0.377718869	0.361206457	0.415132779	1.315337795	0.133355409	0.805965501	0.843396412	0.349510051	1.055719162	0.885169195	1.055820098	1.018367972	2.287032365	0.558325681	0.750621727	0.665562784	0.582000463	3.200977257	0.571319347	0.149011207	0.455236384	0.569899976	0.813141262	0.988783622	0.426704026	3.924818942	0.567022068	0.796903483	0.520614437	0.697348455	5.980712068	1.231322365	0.271316318	1.428689893	0.343157332	0.765421771	0.231814836	2.292242614	0.789169079	1.592443731	0.386539169	0.278594205
chr17	84705247	84790789	ENSMUSG00000024120	0.385328183	0.428059007	0.329950966	0.822339605	2.895441416	0.261080167	1.176053747	0.824666314	0.396212412	1.618027518	0.314605004	0.486662286	0.522191144	0.594552019	2.440250499	0.496213925	0.974524551	0.586770472	0.673237444	1.564469724	0.244904398	0.450437906	0.48754902	0.439750894	0.659168404	0.502145478	0.503003024	0.643288491	0.45699376	0.54600362	0.596616733	1.515993408	0.427910983	0.410273691	0.629791967	0.335308538	0.539890088	1.292935769	0.905799913	0.530909107	1.953156482	0.460206095	0.399293781
chr17	84956741	85023991	ENSMUSG00000061130	0.71723416	1.095747558	0.503560991	1.275935918	1.384764342	0.562537987	1.993932785	0.985634689	0.379997777	0.962449147	0.865983506	0.716995248	1.349665034	0.939578163	1.478007857	1.426298822	0.932638054	0.868510358	0.845791926	1.155035825	0.481414464	0.479074917	0.407126623	0.966897878	0.660763803	0.595865139	0.672708582	0.522441421	0.99876455	0.444209571	0.568908347	1.101243371	0.64459273	0.49492551	0.766971095	0.258292289	1.342267212	1.344829696	1.71971721	0.510811536	1.052456234	0.801324692	0.880688522
chr17	85063477	85090267	ENSMUSG00000024127	0.490145716	0.509147137	1.757335517	0.645216241	2.255249741	0.51659613	0.750554955	0.68396082	0.452194343	1.451034495	0.723147124	0.463500413	0.464526955	0.468110431	2.197637224	0.406453254	0.578057133	0.833836704	0.709366299	1.299111627	0.857697085	0.395429721	0.385524743	1.037941773	0.599430023	0.532762029	0.541485358	0.606142866	0.454126294	0.564869659	0.565745367	0.322296528	0.456290954	0.789531835	0.83997694	0.939365488	0.841503926	1.2489343	0.449548008	0.556717926	1.753289914	1.02894662	0.855939294
chr17	87254658	87265935	ENSMUSG00000024150	1.011748275	0.992577043	2.155335845	1.044314672	1.675851831	1.062996552	1.266065374	1.689729159	0.353149754	1.207459547	1.369306327	1.26725492	1.169634013	1.027185517	2.293196618	1.146440452	3.733450495	0.602856019	1.744957668	1.19894896	1.20712324	0.408632178	0.401679903	1.6991042	0.727492466	1.358237976	1.036352801	0.465283965	1.10033339	0.511207573	0.564117876	2.912210356	0.989135702	0.775381746	1.877096653	0.967923279	0.740388997	0.975953451	1.269409744	0.511810465	1.377974849	1.278089138	2.353438543
chr17	87635979	87651106	ENSMUSG00000045394	0.329843131	0.316818151	7.445087709	0.433974914	0.429397734	0.434203211	0.503650775	0.880581702	0.992823524	1.00574329	1.350072214	2.181612162	0.826483743	0.68530336	4.215211313	0.612236	3.648076869	0.458916147	0.546879483	0.734754666	0.276516682	0.778573258	1.017575458	1.673440134	0.757256603	0.457539217	0.490654222	0.722303562	0.543941151	0.949807369	1.137170428	0.288540808	0.855989649	0.243518607	0.731141505	0.875448974	0.438521647	0.282073334	0.444520576	0.771604653	0.854636979	0.734203709	0.937513377
chr17	87672330	87723713	ENSMUSG00000024151	0.933952279	0.378860906	0.802005527	0.649318983	1.541322503	0.1995777	0.819369828	0.595644412	0.452135594	1.119459495	0.495814747	0.267812598	0.353201749	0.458131869	1.572872129	0.379948932	0.397619073	0.550751161	0.494173104	1.743773991	0.588392103	0.435876992	0.447328036	0.283207771	0.678188961	0.472818012	0.528759632	0.531246939	0.54358321	0.53757405	0.632161104	0.240786088	0.483538109	0.271119742	0.306384446	0.400766826	0.697905983	0.817708164	0.333299609	0.478633694	1.727779049	0.553016525	0.502288847
chr17	87975050	87990883	ENSMUSG00000005370	0.880795995	0.684859774	3.320352843	0.874043661	2.222046554	0.884902611	0.988909622	1.046827883	0.417894512	1.628107517	1.694334179	0.749184298	0.924414401	1.092735654	2.068948492	0.699587698	0.869914567	0.801679813	0.862342705	3.143964518	1.428150984	0.552598094	0.482613722	1.734900056	1.22936144	1.002960006	1.168952525	0.579995039	0.960582971	0.563058526	0.53955441	0.957616034	1.275991855	0.522617686	0.686412934	2.231774731	1.047771014	1.555910844	1.120702643	0.565495643	2.021293196	0.614197714	1.445926814
chr17	88530118	88588367	ENSMUSG00000034709	1.009908838	0.817656692	0.616351482	0.753908589	1.557186749	0.382915027	0.934469491	0.945087194	0.412911592	1.262610769	0.480389585	1.408165794	1.150859917	1.124704841	2.108548925	0.881075858	1.119249713	1.027972458	0.578689528	1.543695639	0.315616253	0.39541182	0.485424705	0.591096992	1.568546782	0.617954089	1.808741811	0.553475059	0.850643079	0.494057701	0.589405169	0.752475414	1.91920666	0.77043104	0.264240498	0.447567412	0.875229228	1.028550142	0.840417984	0.502120754	1.83639851	0.685533128	0.556894444
chr17	89908511	89910449	ENSMUSG00000066878	0.047707918	0	0	0.045800291	0.028261395	0.066316865	0.065093237	0.011692555	0.112409595	0.008987221	0	0.089876822	0	0.02423592	0	0.067960694	0.061252499	0.106371738	0.035936694	0.04561615	0	0.185743943	0.010647878	0	0.029319126	0.012690823	0.060359403	0.108140398	0	0.052008904	0.100451964	0.042014774	0.043737279	0.017216627	0	0	0.048769987	0.001395385	0.165318426	0.029224878	0.013036972	0	0.03903255
chr11	3187360	3266415	ENSMUSG00000020457	0.567474616	0.50414252	0.719885227	0.90525983	3.090675312	0.646361735	1.03022561	0.494015561	0.469733304	1.70968719	0.634942516	0.620627512	0.541406341	0.511455423	2.552602119	0.640122999	0.625001982	0.68615743	0.734602819	2.374717443	0.503088076	0.478523674	0.449126727	0.717316734	0.537344296	0.705780063	0.616570187	0.588462088	0.49286844	0.518236194	0.645467589	0.597827922	0.293999456	0.561414721	0.891987987	0.494705505	0.506077366	1.619109512	0.754563363	0.565599493	1.978622675	0.522381978	0.821433568
chr11	3517523	3540612	ENSMUSG00000020439	2.563301896	1.154232114	3.339665214	0.90429749	0.960575187	2.307496355	0.853506103	1.237017946	0.602845277	1.699730212	2.313483717	1.573677863	1.078008239	0.986417731	2.368044563	0.778733413	2.008345755	1.475807908	1.166869256	1.09169956	1.485432994	0.410175208	0.409508942	1.563540105	0.74637149	1.939110688	1.026138443	0.637038852	0.950071413	0.719767366	0.59869383	0.714234898	1.167899745	2.078942223	1.28270044	1.436487754	1.474384791	1.152677732	0.696538779	0.549210728	0.990226009	1.296204837	3.167957468
chr11	4064841	4077736	ENSMUSG00000054986	0.294352293	0.339703536	0.11127961	0.540064392	0.268735619	0.197341009	0.600455899	0.454684487	1.011053066	0.36879546	0.214853501	0.369443321	0.462127043	0.312352724	0.314404424	0.97413412	0.3774172	0.651001166	0.336935673	0.373765046	0.13818784	0.527171439	1.159358476	0.224484972	0.641156942	0.387940672	0.34648658	0.707022011	0.566463453	0.662106616	0.824446045	0.199810614	0.389327198	0.195254779	0.116377154	0.143860579	0.511505482	0.211197545	0.233676359	0.913531795	0.336120163	1.862732147	0.200660998
chr11	4160350	4182541	ENSMUSG00000002129	0.725479521	1.144860185	0.501925549	1.183681052	3.775740103	0.662307588	1.08457207	0.688370462	0.480799667	2.126853456	0.554263512	0.717859598	0.902686749	0.733062147	3.985637857	0.895149267	0.809364488	0.988938165	0.752239499	3.299379813	0.635822404	0.4759555	0.517924167	0.852282538	0.681558173	1.040041325	0.634824535	0.570940925	0.725254515	0.554697364	0.653131837	0.489483766	0.627230247	1.088241704	0.617769635	0.790404025	1.071808561	2.478902552	0.737593125	0.561558977	3.10933776	0.560804251	1.439845052
chr11	4765845	4849536	ENSMUSG00000009073	0.515184071	0.837063068	0.532156481	0.994515783	1.821480335	0.494274811	1.110217254	0.891942096	0.566389925	1.302665817	0.588781042	0.518305638	0.665448529	0.709747281	1.662111992	0.739749802	0.831261145	0.667866374	0.583963832	1.14511726	0.329494891	0.475918619	0.574826403	0.627730799	0.676457144	0.67217547	0.545721701	0.636536309	0.769501205	0.590933991	0.732483837	0.454275437	0.770225409	0.588497723	0.425696425	0.456591731	0.65853701	1.367356005	0.812719171	0.587116545	1.497099872	0.496560848	0.388735039
chr11	4938754	4948064	ENSMUSG00000020396	0.290705185	0.368660258	0.910983727	0.467348931	0.528221745	0.532163582	0.660060817	0.666876506	1.750276367	0.401623132	1.248814919	0.267500949	0.445443923	0.971206389	0.3993925	0.605819502	0.332597179	0.677292156	0.56135672	0.568486366	1.103506008	1.051949427	1.575270406	1.588968859	0.506566059	0.50793336	0.569014843	0.771117328	0.737558375	1.103660518	0.938191892	0.273911993	0.69465879	0.157169737	1.160478556	1.547742034	0.571268144	0.329231248	0.551028244	1.470394769	0.721263292	0.88759153	1.233285125
chr11	5069689	5099266	ENSMUSG00000009079	0.732663842	0.733833433	2.179370339	1.262986119	4.299508434	1.74183742	1.629708749	0.67004343	0.39771845	2.400165988	1.823546123	1.156958091	1.20828267	0.744956649	3.497230067	0.858175676	0.639783963	0.975730958	1.272489893	3.584966734	1.115777311	0.472198308	0.400567022	1.408671294	0.610485238	0.982898582	1.136552602	0.5755406	0.5894629	0.544496901	0.523289244	1.011349797	0.443290843	0.82542625	0.961093565	0.753505109	0.847580297	2.287859073	1.067488889	0.556692336	2.566522957	0.999635207	1.419927584
chr11	5788488	5800962	ENSMUSG00000020476	1.451274072	1.162340341	1.791274263	0.869669757	1.672237674	1.234978093	0.851725321	1.638504855	0.447369326	1.122633705	2.075240506	0.775894101	0.876641271	1.396107516	3.409868931	0.988986103	1.972976923	0.996293108	1.07038131	1.982036992	1.3049368	0.334807611	0.436169015	3.151794637	1.233791998	1.015735756	4.077511191	0.53239298	0.948993302	0.52920266	0.543398414	0.646890789	1.264314426	0.906392185	0.555039492	2.344828907	1.245923569	1.066500141	0.703763424	0.54681677	2.36550065	1.854376113	2.474573248
chr11	5801640	5803733	ENSMUSG00000020475	1.356648937	1.411742664	0.61237034	0.895134612	0.233880264	8.703830117	0.47705915	6.993615185	0.648094098	0.498783398	3.192780266	3.270476342	1.462878694	2.360896942	0.814455743	2.191149305	3.286672734	0.95534365	0.782201311	0.699065923	0.429089198	0.56830151	0.645125162	0.253119708	1.230750402	5.032125867	1.255764491	0.873892074	2.513682648	0.78573192	0.740026838	0.394208232	4.024225144	6.607302731	0.180903228	0.637026737	1.516896205	0.666440235	0.974863525	0.761391746	0.885067341	0.501347829	1.350085884
chr11	5896637	5898782	ENSMUSG00000020469	0.282991974	0.972387607	3.030375216	0.725237733	0.153985687	1.620192268	0.394912401	4.593846836	0.713706581	0.314758365	0.603345899	0.534472317	0.938071756	2.136217996	0.558733345	1.778171804	1.625802882	0.580966013	0.556681949	0.415068752	0.164622098	0.766657291	1.499258707	0.583678505	0.890429324	1.759775354	0.52200131	1.221133931	1.853588169	1.802207871	0.876599927	0.178122774	1.812156237	1.749659581	0.317132581	0.68514397	0.69010586	0.429279104	0.66392373	1.150084192	0.605754755	0.889915723	1.208112639
chr11	5955693	5967780	ENSMUSG00000002741	0.574122602	0.887645073	2.637852627	1.193746902	2.643202918	2.820977341	1.3402619	1.029618552	0.501245878	1.354824313	2.011985429	0.603538064	0.84993602	0.818483084	3.242107033	0.922458875	0.886378267	1.109473981	1.387316773	2.738063224	0.885706766	0.395911231	0.396763708	2.187925366	0.735666625	1.15367334	1.072727862	0.63907025	0.802457255	0.51228799	0.589740798	0.661337354	0.843493993	0.641074967	0.893402631	1.089735117	1.033977428	1.232004411	0.91304001	0.559301317	2.353217254	0.716974383	1.942490987
chr11	5969644	6066362	ENSMUSG00000057897	0.61679446	0.573928165	0.766397961	0.509404041	0.408486935	0.287269341	0.612773377	1.334596176	0.604760369	0.483245004	0.413016249	0.586678046	0.573168671	0.989007928	0.901263021	0.61194683	1.254865636	2.689703253	0.83973728	0.54325482	1.175247644	0.535281999	0.55393028	0.572420243	0.979708243	0.548898516	1.394328576	0.752237444	0.909846018	0.731046843	0.540248927	0.783389811	1.351784637	0.509913689	0.434869694	0.684642368	2.482020837	0.35966598	0.774143539	0.789426271	0.720303767	0.392990341	0.317331751
chr11	6105691	6200415	ENSMUSG00000053838	0.55432917	1.012111237	0.28388101	1.226544667	0.952103121	0.488643986	1.319691256	0.990535563	0.420035754	0.876457961	0.336103395	0.393932377	0.688611631	0.997844735	1.238791	1.118032566	0.860399149	1.118813266	0.505094707	1.040054605	0.548911551	0.422171795	0.478472167	0.638877628	0.969404185	0.578144896	0.727486658	0.548143964	1.025853912	0.482590285	0.597045598	0.716011506	1.34163501	0.453754982	0.211580227	0.202358231	1.23509236	1.162940783	0.87813784	0.482186903	1.111191434	0.484781583	0.454621614
chr11	6270369	6274870	ENSMUSG00000004394	0.98006047	1.140389078	7.921023108	0.907444537	1.2251041	2.976393263	0.870671688	1.04119585	0.229512753	0.829391024	3.381535998	0.79081408	0.938982909	0.88885694	1.750235747	1.112516886	2.861501055	0.990959094	2.264541125	1.045441442	7.080590677	0.204400049	0.369975307	4.027728069	0.668899372	1.757527269	0.650225163	0.442264949	1.038634628	0.381209235	0.363322059	1.023226053	1.781953227	0.63712732	2.943126153	3.461722941	1.023478009	1.13016712	1.232747228	0.384820143	1.104999488	2.576023537	5.799923094
chr11	6291633	6356642	ENSMUSG00000020456	0.931193813	0.760321514	0.640441096	1.070012849	2.603103403	0.628016624	1.358171981	1.220208993	0.453202602	1.693219713	0.636668158	1.192378592	1.1162526	0.650836319	3.199433783	0.658021295	2.334095272	0.809916065	0.674202999	2.050884054	0.335326251	0.424965245	0.466661598	0.665414413	0.607822656	0.732808494	0.864530328	0.549471272	0.809725497	0.528102621	0.602375926	0.656779886	0.469023953	1.100356377	0.434168439	0.524497842	1.029392272	1.990970344	0.975882508	0.559285704	2.223190345	0.552068019	0.497294519
chr11	6415443	6419817	ENSMUSG00000071866	2.723193964	1.22904549	9.87633672	0.734683256	3.22664674	7.238664528	1.32330874	0.957758245	0.330014163	1.861365609	7.610398121	3.151109828	1.228911862	1.510285898	1.736973304	1.4225952	2.776031378	2.108098808	3.781824967	1.931437727	6.380938999	0.417690551	0.317790106	13.60093731	1.487829909	2.178908789	7.898785554	0.438505625	0.998682881	0.715839276	0.470897754	3.654144057	0.428992026	2.379844732	7.812038558	6.05647437	1.193916796	2.705565979	1.876751578	0.427457996	1.988269304	6.791833114	8.210821563
chr11	6546887	6596744	ENSMUSG00000000378	0.978728767	1.067992434	0.624328907	1.214993634	1.209376689	0.648216324	1.510237112	0.957783783	0.445294771	0.987389112	0.583357251	0.798142262	0.783467158	1.983200853	1.585908608	1.257613477	1.066497242	0.965564058	0.668593545	1.89619082	0.596314113	0.406465438	0.433116848	2.2263265	1.65948292	0.792447549	2.947827451	0.562774724	1.211164652	0.528592181	0.586980696	0.529251159	1.497476808	0.850819908	0.668068312	1.642769588	1.218540917	1.054954063	0.763055998	0.524559235	1.955233219	0.6687905	0.601604921
chr11	6615598	6626067	ENSMUSG00000000384	1.51293465	0.881056838	2.390494595	1.246323548	2.502754237	1.23437734	0.977017836	0.960247461	0.462204968	1.975902617	2.223647136	0.852592808	0.749610114	1.051016693	3.686810251	0.858324634	1.067306936	0.823901725	1.365022064	2.55069306	1.493358285	0.330902126	0.420544485	2.888063591	0.837151426	1.215673335	1.529603519	0.486007327	0.936526108	0.543691437	0.653779599	0.663836257	0.901734391	0.895474078	0.950210622	1.459758915	1.233718373	1.360065616	0.936979491	0.47796335	2.840093589	1.522022738	2.582614348
chr11	8431652	8664535	ENSMUSG00000020422	0.684425215	0.950215269	0.515036504	0.735865555	1.053998702	0.453508586	1.321508049	1.676741441	0.464185155	1.007214626	0.461211034	1.703686303	1.385151693	1.057471785	1.736831853	1.210515356	1.43664742	0.84486483	0.814103242	0.784816709	0.391909025	0.381768949	0.522170359	0.456638508	0.928745233	0.639181374	1.143795931	0.611441552	0.919582151	0.56711406	0.763610021	1.004440201	1.192358008	0.624611498	0.399276371	0.302039865	0.800048934	0.682260297	1.116917391	0.561768169	0.959340255	0.546758797	0.441096577
chr11	9118103	9136170	ENSMUSG00000020407	0.648617569	0.713608481	1.840014832	0.614985547	0.78380505	0.605170707	0.515389608	1.084303761	0.657330766	0.762857525	1.05713318	0.703461805	0.641227622	0.585209024	2.265161701	0.755238281	1.423654533	0.475362598	0.585773016	0.448467437	0.357705868	0.60747988	0.648213593	0.338241356	0.634644071	0.772735842	0.499530816	1.008745313	0.974793264	0.824056273	0.83079106	0.452090949	0.421385457	0.438629493	0.461214039	0.304349693	0.780231546	0.915412731	0.604470225	0.816084294	0.52287243	0.970303736	0.817704049
chr11	11814101	11898144	ENSMUSG00000020182	0.552920801	0.912698569	0.3481514	0.501869723	2.490225575	0.293889321	0.916298232	1.111112033	0.460340459	0.849653332	0.267384635	0.756809085	0.690972389	0.795020357	1.681279451	0.938401914	0.908181486	0.646401635	0.845588017	0.613295695	0.324977866	0.539776979	0.558365749	0.364999354	0.688833652	0.688175323	0.639462424	0.605792924	0.730524407	0.609208259	0.774434452	1.22691907	0.939366647	0.926965934	0.360223676	0.259191271	0.403050501	0.751948351	1.276127616	0.649304088	0.540929607	0.270393404	0.454204857
chr11	16500530	16508484	ENSMUSG00000078974	0.954138776	0.80307887	4.619727212	1.076000462	4.148356726	3.889001535	0.996364389	0.904168164	0.338230057	1.990534499	3.404222628	0.724672975	0.782866005	0.747953105	2.838140085	0.886162195	0.961218336	0.537462464	1.899924375	2.028259201	4.193770936	0.594399014	0.389320922	4.038973437	0.460339509	1.74670152	1.204612275	0.500054863	0.614968753	0.511586625	0.573583895	0.88650171	0.419210717	0.571106324	3.083815617	3.817334916	0.81571005	2.520953426	1.12187211	0.532873322	2.046061485	2.203889937	2.579014875
chr11	17051586	17079371	ENSMUSG00000044629	0.238965287	0.320030116	0.825092317	0.377477572	0.523962941	0.69705461	0.302781055	0.24344947	0.460798548	0.480250568	0.574893879	0.246689324	0.277335756	0.38111659	0.365116338	0.373785773	0.218733617	0.607461376	0.218478607	0.323019141	0.89677636	0.507533302	0.30930398	0.597749774	0.210307627	0.274675822	0.182511893	0.386819107	0.549647348	0.442317577	0.408405489	0.234432135	0.286090321	0.298877249	0.505031772	0.1179602	0.519073232	0.756451716	0.223480509	0.588841909	0.561175173	0.636571051	0.266106331
chr11	17159263	17200375	ENSMUSG00000033953	0.827287287	1.382370481	0.273170391	1.385866427	1.299101638	0.411959837	1.874439539	1.155823412	0.401847698	1.068722319	0.782613845	0.726862631	1.438195575	1.626328559	1.402998787	1.758910024	0.76712599	0.736415739	0.566229088	1.294756084	0.519760869	0.505236271	0.469382917	0.877389101	0.631658445	0.843370042	1.192350465	0.537128651	1.499068485	0.491607877	0.610344509	0.650685585	0.530504436	0.636872939	1.201416716	0.53553746	1.155048871	1.885988563	1.447138599	0.436617997	1.214294225	1.09440579	1.263835736
chr11	20062304	20112913	ENSMUSG00000020152	0.586090771	0.908905144	0.148951521	1.18922651	2.502046886	0.295074837	1.121403407	0.678420037	0.354435364	1.72231779	0.543247393	0.719247634	0.832441884	0.838448493	2.556770697	0.933563672	0.664917852	0.572620354	0.55459484	2.351602555	0.467143167	0.49523571	0.436174435	0.634380165	0.643587292	0.569504214	0.819874667	0.621142426	0.69985174	0.44991382	0.572543774	0.416390889	0.376599189	0.686771398	0.446382281	0.541203245	0.745968013	1.765021408	0.737125877	0.50547166	2.029481073	0.466555708	0.938315896
chr11	20201432	20226856	ENSMUSG00000020149	1.933852627	2.432428007	1.532361756	1.938910166	3.008874307	1.538753341	2.579773989	1.419860235	0.387372996	1.98224782	1.896599403	1.890177199	2.748557772	1.351153204	2.456631279	2.515195192	0.965623902	0.766670747	1.35589592	2.049657198	0.879098522	0.606714858	0.465152488	1.508310307	0.674146485	1.081359189	1.123672123	0.599063225	1.742334101	0.557558383	0.691591706	1.6098846	0.713365081	1.480257162	1.108979769	0.626053194	1.012921815	3.934729391	2.629975042	0.556118775	1.7681542	1.235486166	2.466714716
chr11	20685084	20741589	ENSMUSG00000049659	0.597539036	0.893100812	0.157299531	0.980599648	1.887469152	0.979299275	1.350846232	0.952608084	0.396616601	1.532302284	1.050325854	1.246334998	1.334746894	0.869666859	1.817915865	1.097525272	0.946438633	0.662654793	0.636239793	1.595337618	0.346258502	0.489693379	0.436213755	1.202440212	0.59025866	0.719829208	0.927615542	0.605129896	0.883703041	0.550484655	0.57438656	0.570091184	0.495275445	0.649885204	0.362153608	0.283059341	0.918629926	1.562279719	1.030765971	0.521182492	1.484218143	0.484409157	0.337433839
chr11	20823576	20831056	ENSMUSG00000042363	0.85198263	0.880678305	4.516776974	0.537773692	1.224957404	2.939101238	0.739640143	0.985017449	0.492334045	1.137548447	2.945908827	0.928800849	0.868462567	0.735836693	2.423426488	1.0838689	1.422940163	0.976304093	1.870992775	0.678798889	2.838010501	0.745289334	0.391886935	2.139473196	0.610722959	1.77965459	0.874091572	0.903220875	0.822923069	0.772421018	0.47564474	0.874515396	0.612130438	1.354371849	2.214918609	1.972195711	1.21964739	1.710302638	2.338072692	0.499764781	0.770923491	2.342483493	2.362613082
chr11	21321138	21371201	ENSMUSG00000001891	0.757628429	1.067801264	0.138099795	0.890892716	3.149091277	0.722453074	1.306127484	0.75482216	0.373804765	1.411189542	0.38639096	0.74121218	1.009298179	0.614951223	1.870544088	1.124227754	0.499101178	0.426502124	0.70612642	1.343972065	0.281695887	0.548571421	0.394581792	1.121129698	0.356423715	0.734654462	0.480331841	0.615684599	0.763800535	0.570860813	0.577827696	1.222758151	0.236213144	0.739503875	1.115008402	0.652049884	0.361117212	1.911148969	1.83567115	0.48224881	1.342167705	0.376468051	0.49854354
chr11	21556787	21572367	ENSMUSG00000020321	1.515830973	1.404649296	1.211145156	0.951201079	2.997619007	2.94523893	1.241099876	1.780547086	0.367008962	2.19943281	2.402033749	2.621148146	2.149663323	1.228379057	2.779134422	0.904429541	3.616999749	0.697992741	1.284614014	2.198671635	1.393618246	0.582319741	0.373922977	1.404102963	0.665478279	2.355470291	1.148067935	0.552300729	1.107137233	0.528503393	0.444489563	2.100843507	0.744669554	4.115382836	1.414517417	0.486292703	1.319804046	3.0076275	2.15064226	0.541403999	1.915150999	1.049798279	1.751458202
chr11	22896136	22982382	ENSMUSG00000051355	0.592412675	0.979765287	1.1594331	1.108635126	0.96708695	0.948844201	1.10981917	0.824758114	0.4017573	0.881605678	0.669510245	0.596776421	0.850918551	0.950590454	0.942014131	0.82096128	0.688240129	0.58987282	0.64313187	0.879366367	1.204777261	0.508026696	0.514124807	0.970209488	0.723134287	0.825814031	0.765920956	0.597460638	0.892921404	0.548754657	0.892610205	0.656330243	0.810617253	0.678802331	0.779339494	0.652827524	0.448941114	1.14182789	0.902536054	0.529645736	0.799677571	0.783044043	0.975375354
chr11	22990519	23003780	ENSMUSG00000007739	0.666249256	0.672384534	2.08594446	0.817541867	4.651080959	1.694317115	1.015216995	0.528065845	0.359923578	2.587069305	1.60420826	0.55393353	0.686778289	0.677807428	3.725231756	0.723140898	0.527822173	0.556650214	0.987399952	3.549685763	0.713783466	0.489387679	0.348974626	1.135408841	0.469015812	1.167036077	0.88703667	0.626354947	0.379430587	0.568981019	0.663551248	0.415719473	0.42705619	0.415299451	0.947227576	1.61671876	0.647206535	2.050294233	0.937763479	0.522526422	2.769102089	1.552049749	2.012878635
chr11	23665674	23732876	ENSMUSG00000020280	0.627053252	0.451598885	0.680689325	0.734697055	2.301075868	0.499308823	0.783982297	0.567685902	0.371664817	1.525075419	0.569032671	0.474207676	0.407736893	1.163427823	2.124280975	0.800101721	0.650811248	0.447719971	0.561352802	1.664765203	0.374136985	0.468118062	0.462585528	0.644402419	0.676288174	0.532389049	1.498629769	0.582314646	0.626380587	0.487640594	0.553319639	0.564499468	0.389506373	0.483766606	0.614239978	0.269099345	0.454726056	1.391697604	0.717133162	0.540181956	1.468918204	0.493727989	0.382480264
chr11	29130744	29161828	ENSMUSG00000020464	0.2373689	0.290940464	0.254297772	0.362088368	2.651749924	0.395894214	0.37070397	0.235505834	0.263018873	1.625724507	0.607083848	0.234523077	0.295814416	0.472470437	2.150027021	0.35254172	0.187660329	0.276911726	0.236502235	2.092738374	0.36666153	0.423262107	0.304570426	0.863459349	0.259238522	0.298398157	0.380763303	0.470560061	0.284727924	0.456587093	0.45592961	0.252363475	0.090379285	0.237792875	0.316987147	0.443244174	0.23103525	1.58518442	0.277818379	0.437546586	1.818950708	0.412095071	0.674673354
chr11	29511757	29515033	ENSMUSG00000032673	0.735176836	1.137260637	4.45580054	0.72002832	2.115940039	6.181604171	1.032724737	1.098462723	0.307406243	1.409896114	3.772330366	0.801176427	1.155213082	1.555702153	1.897246621	1.054294782	0.924649344	0.56335744	1.084866997	1.590582603	3.415611034	0.392703406	0.377155784	4.948984301	0.736754138	1.759671108	1.531883299	0.542665528	0.583532853	0.630090731	0.457555864	0.565762094	1.160498005	1.231888906	3.373321789	2.495249977	0.924064371	1.758091379	1.420342297	0.603823162	1.781868587	3.817759708	3.441121653
chr11	29545846	29548109	ENSMUSG00000020460	4.37987278	1.195602904	12.22957436	1.033441004	2.447104951	16.15470217	1.384646731	1.112916171	0.487580604	1.465767782	9.781514646	3.024338474	1.455683507	1.842015979	2.255825865	1.145393425	2.330347368	1.832327548	4.316830548	1.913535441	8.599176276	0.519321197	0.383975844	12.34936128	1.396268507	4.06215704	4.514265389	0.468136842	0.923859639	0.512573805	0.487033096	2.940966993	1.218087242	2.886625169	11.3571372	11.39541197	0.59156498	3.100541818	1.842960612	0.810275572	2.077950091	9.213760747	12.74971056
chr11	29692947	29744331	ENSMUSG00000020458	0.910791125	1.340766356	1.015353711	0.932538713	0.985788341	0.419696092	1.029008176	0.573233706	0.396612494	0.900078504	0.644320099	0.529993336	0.867294707	0.996669954	0.818728499	1.386353592	0.440901416	0.405377524	0.498821453	0.866033166	0.59233375	0.449767226	0.313874501	0.799740306	0.312831627	0.531969284	0.700870226	0.490040116	1.089471979	0.547212026	0.509964586	0.37984742	0.237875021	0.694027153	0.687828958	0.433189957	0.637241271	1.882458368	0.799940249	0.462020534	0.960207247	0.604097589	0.824180278
chr11	30099395	30268175	ENSMUSG00000020315	2.274383847	2.775656641	0.384553736	1.799797589	1.842677839	0.975688802	1.198421168	1.282325338	0.494631573	1.725031077	0.661270438	1.869236002	1.859812359	1.048192649	1.914693751	2.460709133	1.418456293	0.991869255	0.607054095	1.54095168	0.298005393	0.527378264	0.488502617	0.845013404	0.742581389	1.200535476	1.157175703	0.643352531	1.76293724	0.622912426	0.588724312	0.65108541	0.648094031	2.558476551	0.424413084	0.378655652	1.315965018	3.798819963	1.05349564	0.650967409	1.32137328	0.887960242	0.685907947
chr11	30771726	30880361	ENSMUSG00000040850	0.323245189	0.631305494	0.226434076	0.69705321	2.609717759	0.383259221	0.692986741	0.383358072	0.272312744	1.692323381	0.49209167	0.399397697	0.610331534	0.556178654	1.969963308	0.529798913	0.341031318	0.386355018	0.331733857	1.477896896	0.323708296	0.420007951	0.328128877	0.610304129	0.307845458	0.492224238	0.300790614	0.533586873	0.491107692	0.53021198	0.532797033	0.311757841	0.222934897	0.574069806	0.509327188	0.186144887	0.50039063	2.106500582	0.709127228	0.444818055	1.486778075	0.552232272	0.147045088
chr11	32296489	32297298	ENSMUSG00000069917	0	0	0	0	0	0	0	0	0.062787457	0.047080483	0	0	0.055994221	0	0	0	0	0	0.025068	0	0	0.06800895	0.059612779	0	0.049050493	0.033563037	0.068134064	0.023425457	0.044865	0.04447957	0	0	0	0	0.039309137	0	0.017909814	0	0.093149558	0.059385828	0.037287291	0	0
chr11	33152287	33163206	ENSMUSG00000057113	0.34743516	0.646303445	3.013335932	0.514671132	3.630025344	0.937331153	0.455779963	0.417873271	0.125261829	2.087067228	0.990586834	0.301887344	0.618903948	0.770152223	2.482802293	0.791662081	0.471993204	0.379615505	0.56577639	2.90238044	2.427786409	0.403637832	0.308979704	3.266853317	0.296113839	0.702605353	0.816049725	0.458023867	0.464437832	0.640139703	0.450706777	0.23262936	0.240844038	0.382905976	0.764963375	1.527602935	0.66066171	2.439023707	0.719789752	0.412092417	2.299097667	0.892937033	2.727800586
chr11	34046920	34092295	ENSMUSG00000002699	0.744231753	0.925474994	0.385277244	0.605328765	1.116274627	0.515513604	0.655488214	0.876282453	0.90683276	0.48171214	0.310092637	0.370253802	0.464776242	1.387848228	1.114153648	0.668811924	0.995435378	0.487029049	0.808534247	3.052037263	0.190132243	0.70802498	0.835217624	0.991261451	2.754325748	0.564879506	1.479225095	0.624477516	1.009030246	0.659011028	0.809067952	0.896807504	2.700400396	0.579704501	0.631758694	0.852539982	0.377506986	0.757034044	1.060032148	0.601226458	1.279534832	0.317595643	0.373992641
chr11	34226815	34783892	ENSMUSG00000020143	0.24812062	0.227774364	0.144595429	0.425085628	0.350489903	0.11646015	0.387432686	0.279495875	0.64812949	0.322776653	0.180117486	0.239658294	0.252871786	0.440308285	0.54583796	0.228398217	0.319651544	0.378903795	0.291153424	1.262003519	0.120481808	0.521760654	0.598815101	0.306512952	0.490438802	0.289616059	0.563840914	0.481048093	0.385896476	0.416931599	0.592068957	0.168586305	0.401022167	0.235847271	0.124339106	0.141702431	0.296158413	0.270209421	0.211097278	0.45096769	1.277567465	0.163801247	0.1703714
chr11	35808381	35834506	ENSMUSG00000018848	0.393552579	0.509961879	0.759752009	1.002750357	4.010979658	0.930937241	0.992103288	0.647241671	0.468056575	2.312600208	0.93524365	0.367181062	0.386220757	0.415343354	3.550725542	0.461328881	0.606709135	0.468454556	0.658216743	2.947775548	0.620457345	0.453675764	0.576604039	0.655449161	0.63588229	0.613405658	0.431706783	0.679085826	0.540811113	0.423152503	0.7279671	0.380758832	0.416508971	0.368242702	0.356867051	0.243132707	0.415464919	1.723887448	0.478806992	0.554603513	2.553079857	0.443774875	0.660677409
chr11	40679314	40695203	ENSMUSG00000042032	1.94222782	1.38636693	4.647230098	1.317709337	2.525208181	3.52922322	1.28890247	1.128949718	0.403087243	1.754227043	3.182146116	1.704878571	0.93663638	1.082042311	2.551713138	1.237662586	1.957904231	1.203862098	1.428072178	2.179773598	3.250061604	0.546522154	0.475266713	4.22091568	1.478736982	1.901244415	2.561092109	0.566834551	1.149093784	0.576311913	0.596155949	1.702849837	0.941119229	2.472727766	2.707887297	1.837664622	1.144317114	2.378626205	1.23338848	0.565250265	1.801173434	2.441368351	4.624907795
chr11	40733667	40740046	ENSMUSG00000020328	0.701921086	0.706780012	3.146917317	0.842960525	2.641073836	3.680981408	1.106375651	0.569386886	0.475877388	1.541240128	2.805255769	0.442090892	0.611151932	0.702650551	2.131789514	0.921732152	0.503787849	0.56361569	1.198400241	1.798435365	2.034509069	0.389809408	0.428404817	3.277826319	0.642770785	1.729298788	0.617736951	0.476055253	0.804507618	0.435353863	0.50632104	0.824354067	0.53081688	0.48181527	3.01286882	4.180295838	0.580167972	1.565526244	1.202837952	0.489054779	1.584047784	2.753536591	3.650309582
chr11	43433744	43447981	ENSMUSG00000020409	0.688568563	0.555698026	1.254297267	0.753226962	2.749358485	2.044010777	0.775388384	0.492622684	0.395791656	1.962910162	1.092424034	0.500292965	0.50266868	0.637804834	3.387366962	0.621390788	0.459370832	0.713848489	0.647182214	3.215016277	0.754432662	0.48646405	0.470967917	0.827359202	0.756278085	0.90868796	0.61040926	0.593754564	0.390815788	0.621285226	0.602512231	0.310223253	0.483160742	0.519912301	0.660505148	1.038946598	0.579663026	1.537352121	0.54968127	0.432168269	2.880161429	2.022884644	2.136377307
chr11	43596049	43601540	ENSMUSG00000020405	0.437329086	0.433223508	0.456465407	0.490119347	0.265472238	0.201926527	0.429764142	0.643155633	0.718648165	0.323471996	0.19621828	0.204469803	0.444010171	0.533387598	0.792874123	0.258076089	0.855565989	0.381400483	0.382061962	0.420836857	0.2024328	0.497486834	0.61093792	0.167430419	0.574908764	0.472266971	0.436368289	0.681339171	0.6964623	0.469665431	0.54767338	0.265816401	0.463691908	0.253707232	0.197464393	0.217867755	0.376952092	0.348740469	0.419022919	0.574359159	0.402770524	0.214291278	0.088881977
chr11	43729512	43748008	ENSMUSG00000041278	0.468517312	0.488369816	0.379671139	0.7338292	3.779693668	0.600451905	0.915446351	0.555641374	0.561941291	1.979266648	0.744443582	0.397885981	0.444148404	0.518899324	2.954894304	0.553300079	0.473372991	0.743634736	0.694053442	2.581025648	0.376124606	0.489607862	0.399679231	1.046789066	0.547992273	0.565403577	0.507780796	0.590045139	0.565044558	0.489821814	0.678143635	0.336326701	0.366470911	0.389943598	0.600160672	0.52298432	0.864497225	1.453058437	0.606733228	0.482436897	2.342032156	0.903470998	0.734287868
chr11	44454571	44470498	ENSMUSG00000041231	0.939080321	0.502963588	1.28125139	0.652661032	2.519251294	2.273702241	0.698694492	0.582197268	0.359143369	1.767681743	1.36500265	0.717497254	0.493151801	0.908381903	2.045132721	0.644961239	0.744707566	0.477090793	0.925261537	1.074488765	1.656837387	0.441330093	0.409313844	1.831358678	0.831741284	1.204232654	2.097516929	0.556688537	0.383947571	0.528062878	0.558480511	0.629812508	0.610616148	0.641154301	1.173256374	0.853054484	0.504407734	1.485871346	0.511923221	0.528560833	1.794589427	1.455442139	2.235478039
chr11	45852051	45910625	ENSMUSG00000006169	0.535771261	1.404823228	0.932250397	1.253501108	1.452638362	0.362938753	1.744401618	1.382090646	0.376890271	1.47392109	0.537807819	1.410746339	1.594288889	1.054450956	2.433341837	1.643862326	1.433925659	0.576670182	0.855973074	1.651933985	0.430881986	0.508670858	0.498673184	0.47859363	0.66034133	0.832262928	0.860927104	0.601480661	0.945148057	0.573574794	0.664425915	1.314934593	0.774644739	0.796194853	0.405161909	0.404200578	0.701153913	1.62440902	2.227728322	0.62109334	1.720671961	0.707828605	0.617981691
chr11	46193850	46312859	ENSMUSG00000020340	0.387974656	0.554061688	0.392689533	0.715049221	0.473300227	0.239758963	0.506801087	0.589461854	0.771094787	1.256773125	0.521215509	1.22588084	0.796282531	0.997082926	0.883378372	0.465071773	0.586659633	1.198333834	0.439976902	2.49270145	0.484674417	0.428537306	0.59244286	0.66377052	0.925211544	0.617706613	1.230977672	0.603524229	0.631446769	0.535463025	0.632588955	0.267167838	0.82006092	0.674415756	0.26981532	0.561064475	1.081511147	0.748092765	0.442165374	0.675639531	2.21723096	0.289804234	0.38791407
chr11	48800332	48806434	ENSMUSG00000020372	1.272988194	1.095671955	6.506473642	1.171230785	3.877449219	4.403039273	1.654897506	1.043999249	0.367179647	1.917548035	2.822557288	1.016050065	0.890946047	1.332775967	3.362715637	1.305668498	1.953302948	0.983935469	2.39977716	3.279383505	3.187213089	0.404799873	0.495628211	5.380158282	1.329870303	1.7157125	2.376923112	0.601183422	0.766903499	0.563033261	0.477173388	1.483025234	1.051716104	1.485763598	3.363184534	3.751493822	1.135023545	2.056220766	1.523321706	0.587362229	2.892894521	3.155866497	4.555236423
chr11	48861968	48871683	ENSMUSG00000046879	2.447937455	1.109529557	4.392662688	1.183487457	1.902123865	7.788008574	1.287809643	1.168759714	0.458513591	1.440696594	3.053851491	1.607922402	0.954208415	1.196555599	1.90791389	1.229374894	2.664917417	0.607434576	2.383745226	1.181243615	1.755570626	0.498167887	0.64037612	6.53753808	1.226698768	2.618780325	2.913906467	0.535741055	1.314762748	0.561593267	0.58613497	2.323886283	1.22072167	2.292798959	2.084596352	3.331628041	0.416203327	1.641554449	1.19578645	0.81767369	1.850331092	3.291548291	6.257111401
chr11	48945354	48946190	ENSMUSG00000078153	0.109918637	0.294588583	0	0.560891224	0.916828633	0.65117742	0.085819715	0.227478994	0.632960784	0.680699872	0.129675807	0.110599486	0.427148597	0.798067163	0.945430452	0.415166321	0.187795297	0.332618229	0.241653725	0.480052422	0	0.814151066	0.781472596	0	0.530971107	0.239964146	0.737275992	0.364589494	0.562950832	0.352685961	0.38616625	0.112151857	0.839434719	0.18808753	0.204987149	0.090945068	0.441227059	0.936905409	0.364058182	0.08684625	1.482852767	0.22086706	0.111154177
chr11	49057194	49064206	ENSMUSG00000078921	1.122019049	0.257598469	0.244885619	0.186783204	0.116236098	0.98831597	0.173063825	0.154759226	0.04926391	0.107403775	0.502310777	0.293205984	0.176145991	0.352910091	0.106755482	0.225439719	0.640131223	0.045548732	0.301935704	0.084239676	0	0.055526636	0.088462799	0.431605077	0.248718676	0.328210008	0.759121674	0.097612899	0.278570374	0.039624262	0.078604473	0.395449464	0.376126915	0.21655945	0.252812443	0.103349845	0.014379935	0.231459958	0.129888999	0.113769193	0.151272233	0.437972123	1.465580063
chr11	49076587	49096974	ENSMUSG00000078920	3.189886472	2.102405924	2.21015928	0.810342727	0.641249085	1.516660792	0.835046813	1.849290249	0.331391335	0.657707631	0.940668571	2.663180144	1.880397467	2.486810574	1.082601442	1.971179718	3.29457703	0.524746091	1.144784525	0.858753874	0.157208608	0.513384995	0.632460681	2.689532113	2.690530467	1.275225773	3.836220212	0.486543218	1.780519492	0.492300928	0.629688017	2.830194459	1.944104646	3.046297829	1.083134773	2.203057114	0.239441966	1.803973637	2.19793577	0.518026877	0.889429837	1.988252213	1.585043395
chr11	50131396	50172785	ENSMUSG00000036644	0.819386714	0.803371283	0.961117079	0.732978934	1.286614981	0.850278022	0.823229601	1.028942685	0.367941543	1.196627292	0.648342418	0.82058735	0.856652277	0.725158251	2.351073574	0.619978987	0.974364044	1.037316975	1.002557719	2.105578277	0.812854742	0.328864608	0.415971914	1.202537587	0.817425562	0.810682132	0.867122964	0.560682112	0.883092652	0.490632929	0.566520904	0.842869718	0.746610274	0.732062898	0.794917436	0.997529696	1.183711162	0.973070419	1.025612796	0.501985113	1.859755849	0.711180245	0.472163197
chr11	50199366	50210827	ENSMUSG00000015837	1.720953512	1.169828121	1.828189411	0.932251817	2.619362573	3.114897676	1.098743104	0.970260188	0.374945938	2.098789832	1.839018814	1.417911604	1.602941489	0.812663694	3.152895029	1.419682633	1.297839147	1.179531755	2.355418962	2.687204008	1.829433169	0.395468198	0.373350054	2.583564165	1.108431915	1.476193924	1.455589633	0.60090074	1.29249825	0.509018059	0.64533424	3.852869563	0.762094039	1.267128492	2.865653306	0.901624929	1.326269274	1.678515958	2.941645319	0.535836398	2.660228446	2.280557977	2.416017449
chr11	50293961	50325673	ENSMUSG00000020368	0.445513538	0.93847077	1.169123009	1.181619206	3.88471264	0.639781343	1.588764678	0.75545306	0.355476701	2.13508037	0.996473677	1.037506375	1.109264394	0.83335495	3.089204107	0.8411752	0.611528585	0.468395905	1.483574707	2.463647024	0.854610481	0.535037884	0.392884943	1.005011622	0.40538881	1.084890573	0.92055612	0.596726464	0.565404156	0.541169231	0.615492785	1.502889526	0.308124782	0.754715544	0.642670553	0.64617431	0.732305166	2.242610415	1.563501519	0.55145012	2.197105922	0.855587858	0.825371832
chr11	50376990	50386528	ENSMUSG00000007850	1.667366413	1.492928024	4.868730116	0.843163786	4.08737039	5.44197151	0.872601082	0.997706581	0.278933319	2.368466677	5.128645506	2.26450681	1.152720278	1.255572383	2.668792128	1.708410856	2.157745116	1.06153577	2.292869262	2.924077278	4.611238765	0.426960128	0.380575508	4.682725047	1.481298614	2.300231706	3.969665975	0.434660947	0.921832393	0.626642359	0.464061	2.117735304	0.541187052	2.58666867	2.75992488	4.589207459	0.845579644	3.786471941	1.483242325	0.540018702	2.539726281	4.652870487	4.675466006
chr11	51600100	51606847	ENSMUSG00000020358	1.724467459	1.03251128	6.581924351	1.284194623	3.729708367	2.880367759	1.502297535	1.120712173	0.451203417	2.266710153	4.291809354	1.811699777	1.266657865	1.157812253	3.982061193	1.47624279	1.417978314	1.10529424	2.860840347	3.423499793	2.669839607	0.499063385	0.429596465	6.568917245	0.934956277	1.725352222	2.641783231	0.524750817	0.838172328	0.656477151	0.650646671	1.578057918	0.995874691	1.235377889	3.297541445	4.707915926	1.296437822	2.163898349	1.331031117	0.67561637	3.161969586	4.227320227	6.884453268
chr11	51692264	51763634	ENSMUSG00000036391	0.814375048	0.56063187	0.788541297	0.973711395	4.005005369	0.608902966	1.460428158	0.874589866	0.40492443	1.866702416	0.891903529	0.664517452	0.703587111	0.639109119	3.189634483	0.66592704	1.19150421	0.570518389	1.278171693	1.750250131	0.881369748	0.466129961	0.469286827	1.281652976	0.584241213	0.707898398	0.804240186	0.602051433	0.63058664	0.593032819	0.660330506	2.000999412	0.384599405	0.47492691	1.374615241	0.889930531	0.483132845	1.534037923	1.231244674	0.529276138	1.965723708	1.160998013	1.047152783
chr11	51763687	51791925	ENSMUSG00000020386	0.905706245	1.029971127	1.151818704	1.252878428	2.603238672	0.897582089	1.893393623	1.102287215	0.395621757	1.443912131	0.677950886	0.822074139	1.023775696	0.705430614	2.358847391	0.968009704	2.241429602	0.611401919	1.655742375	1.491007766	1.079393236	0.503973783	0.447367655	0.656004894	0.689239018	0.646349194	0.510749278	0.660743229	1.091971358	0.605797357	0.645505262	4.111425662	0.630786317	0.542005995	1.030609088	0.363232798	0.692385204	1.501719549	2.276126906	0.552157178	1.574833664	0.816060255	0.941621443
chr11	52098681	52127778	ENSMUSG00000020349	1.279319951	1.827524171	1.332621795	1.732373947	2.939954015	1.129686574	1.829730858	0.945892857	0.420303943	1.749683723	1.090378614	1.018446299	1.698543181	1.317277198	2.293675597	1.415732726	1.043026873	0.844164485	1.105541973	2.413380453	1.099780718	0.549604714	0.517659147	2.034918432	0.550150269	0.920666529	0.990897052	0.638670393	1.223937349	0.550425343	0.574828953	1.075535243	0.74143417	1.324468119	1.118364893	0.589658415	1.095358509	3.001784396	1.622932138	0.560776695	1.762605012	1.355657225	1.015069564
chr11	52231995	52246858	ENSMUSG00000036309	1.029125917	0.993316385	1.789359084	1.243275987	3.236744464	1.706911605	1.695118296	0.91918738	0.40402951	1.97646635	2.180473042	1.815716255	1.542179901	1.061671194	2.530497383	1.376925735	1.077706854	0.615659214	1.630679934	2.863764117	0.883317061	0.49700701	0.438959597	2.102609961	0.536049258	1.197863166	1.507779721	0.622521478	0.982063499	0.582525873	0.538548556	1.221155408	0.600410518	1.359880076	1.362684604	0.90949344	0.796455403	2.510146963	1.512162121	0.482950625	1.800876191	1.907384686	1.316146528
chr11	52360860	52389397	ENSMUSG00000020402	1.441502119	1.433713527	1.788885809	1.310405915	1.79783777	0.949836735	1.905991429	1.197813868	0.42782152	1.495519259	1.010389727	1.72908416	1.500092665	0.902039212	2.188332844	0.888998451	1.085289408	1.212312711	1.187192907	1.55873143	1.132112728	0.389792008	0.361580549	2.101431556	1.062208897	1.228396318	1.015264969	0.519844725	1.212183687	0.539348954	0.679206227	1.591197953	1.312498201	2.529286454	1.568442059	0.87122483	1.407989232	1.925243472	2.052465303	0.527272548	1.358967335	1.430860213	1.885787977
chr11	53259814	53300457	ENSMUSG00000020361	0.835145077	0.974355627	1.267166744	1.290277835	4.227925052	0.536812574	1.395422193	0.750028413	0.432511012	2.447887964	0.422210427	1.269421777	1.031864772	0.777377295	3.835072203	1.107125484	0.804225471	0.740665757	0.820026889	3.311631033	0.292154875	0.539030285	0.439521109	0.905706586	0.676794578	0.71028484	1.011296635	0.643619093	0.714238555	0.553349567	0.542540129	0.793955577	0.391765774	1.250752789	0.601495818	0.611878272	0.691282817	2.347754868	0.972723493	0.539170733	2.541982792	0.920238618	1.351096736
chr11	53519257	53549565	ENSMUSG00000018398	1.331861046	1.178370967	0.743450821	0.945712636	0.453508929	1.444967199	0.768679354	0.904963214	0.82165187	0.727397361	0.944619807	0.619905505	0.734567232	0.749532952	1.253449961	0.975154962	0.696075857	3.463194678	0.684645659	0.56808684	2.290507396	0.482580473	0.419654997	0.925175555	0.797299357	0.888060438	0.963020014	0.631379869	1.375509009	0.67737216	0.505260136	0.485397829	1.118055034	0.942472283	0.887481997	0.677392555	2.159324071	0.798570532	0.595379912	0.63233368	0.743564819	1.129689796	1.243794212
chr11	53567379	53601967	ENSMUSG00000018395	0.341607471	0.392374674	0.434513391	0.704599814	1.26153998	0.448189709	0.513788725	0.449454946	0.544271872	1.472520238	0.464920546	0.287515974	0.391615256	0.458197148	0.998106221	0.359446369	0.335314356	0.628842602	0.46684973	0.895413802	0.388659648	0.490920622	0.526934511	0.636519052	0.680194199	0.553339608	0.429063478	0.593292521	0.454280617	0.627872193	0.598296502	0.227712106	0.482495165	0.323449806	0.326579754	0.385778431	0.731589012	1.044819972	0.331948368	0.545652256	0.80072386	0.558182373	0.659537049
chr11	54054928	54069014	ENSMUSG00000020388	1.13842813	1.567073327	1.171063103	0.619795193	0.289741356	0.510083555	0.555352135	1.742834646	0.959854546	0.415660485	0.457530803	0.90941022	1.034231423	1.498601475	0.758670136	1.126352849	1.233780667	1.036809702	0.778985449	0.551967448	0.339587596	0.470490326	0.590436481	0.828566282	1.22918115	1.019907792	2.235589993	0.827069975	1.460339382	0.869131635	0.72914868	0.533409041	5.348400928	1.302740547	0.62787961	0.740486292	2.062995776	0.78953038	0.923582778	0.933086692	0.722614679	0.348243333	1.0816009
chr11	54303798	54364756	ENSMUSG00000020333	0.314285871	0.464850184	0.375172604	0.537632823	0.231962427	0.213086251	0.497486029	0.85468982	0.983908322	0.322064792	0.253484686	0.219581222	0.339233998	0.526613496	0.422474098	0.369754859	0.527848239	1.434214101	0.486541317	0.457541974	0.863489274	0.671549918	0.758315494	0.393198798	0.631095401	0.499603653	0.444286429	0.799004106	0.60252292	0.935436645	0.645949512	0.230520642	0.641395895	0.58843352	0.219153508	0.258219222	1.539119837	0.452637512	0.432659048	1.054331199	0.43391966	0.268309932	0.349775272
chr11	54902453	54910377	ENSMUSG00000018339	2.690985567	1.265487763	2.302838018	0.581078729	0.60214957	2.517347536	0.584585666	2.823170817	0.919838351	2.094475885	9.160563312	9.458467929	1.184978189	0.896757589	1.698941975	0.916308914	2.903751344	0.681462274	0.777459551	1.026562057	0.977932631	0.466701628	0.402818353	0.952034898	0.984504871	1.261616802	1.606148704	0.850784749	1.968283317	0.940341138	0.62430081	0.390638933	0.813343036	1.473500017	0.798022258	0.50292242	0.559792183	0.931097972	0.723208009	0.898955955	1.397656231	2.882538166	3.062951578
chr11	54979108	55033445	ENSMUSG00000018340	2.238687393	1.375046788	0.424161514	0.946424319	1.916607626	0.376836741	1.092390667	1.39015975	0.468425802	1.069516259	0.574542771	0.978837328	0.946882718	1.159025917	1.342555668	1.339857305	1.152492299	0.969205215	0.712118392	1.521219873	0.381767721	0.473019126	0.424303917	0.399589223	0.859529419	0.966905728	1.198202176	0.617448143	1.160361288	0.515913573	0.627020555	1.087105357	1.360800041	1.425653557	0.414349319	0.438027446	1.145321824	1.351364748	1.121177581	0.700803584	1.920514289	0.345530934	0.526790325
chr11	55098115	55113029	ENSMUSG00000000594	0.926867477	0.702981084	1.285670982	0.796598401	1.240561777	1.125938332	1.041401219	0.981905317	0.450474076	1.031229269	0.922680748	1.512911058	1.551839568	1.680385221	1.257735503	0.75389947	0.91113095	0.724486645	0.876069776	0.967812236	0.590731017	0.407490488	0.599866255	2.720589306	0.865287446	0.858292949	2.056527532	0.536295668	0.834670297	0.547266114	0.657283047	1.105530783	2.015054781	0.623560734	0.703646947	1.238406119	1.000913977	0.744988085	1.580015605	0.525589681	2.029176958	0.985339619	0.871480462
chr11	55394500	55423183	ENSMUSG00000018593	9.641791781	2.218291572	1.15456852	1.043822348	0.930342875	3.32564469	0.742285941	1.183288176	0.780253187	0.860181069	1.473249957	2.475223049	1.16998326	0.882113824	1.023597986	1.605183572	2.212236581	1.561564837	1.372533387	0.502435187	0.618738353	0.530595853	0.425342694	0.860167781	0.826552315	1.907016139	1.695871316	0.67127233	1.995459382	0.751090141	0.810753339	2.389088284	0.682783525	4.776699206	1.325246002	0.328082704	0.987315046	2.363277017	1.279425075	0.926434038	0.658137335	1.583249073	2.878933558
chr11	55446641	55461239	ENSMUSG00000018585	3.820590994	1.679910533	0.704403889	0.91704288	1.365732139	0.912401307	1.337821375	1.386100656	0.348690277	1.049577535	0.883274935	1.718983448	1.46805443	1.323952185	1.772792088	1.571942638	1.308615114	1.000984185	1.311540518	1.409373343	0.794323311	0.377770799	0.351950055	2.112552521	1.249176384	1.066439425	2.282446745	0.601155166	1.805961778	0.504523469	0.650831232	1.883576102	1.179281027	1.762435226	0.621370821	1.602450659	0.969471537	1.28834294	1.790116943	0.464540288	1.533013583	0.644814098	2.430938217
chr11	55469685	55504838	ENSMUSG00000018583	0.722574901	1.077828857	1.115410958	1.369871228	2.664141485	0.836720192	1.814137433	0.83448362	0.428425468	1.654009784	0.826928533	0.854848007	0.976005776	0.931562941	2.350982368	0.827561261	0.865501079	0.814257901	0.651225692	2.439502463	0.848884924	0.423867111	0.420980537	1.666189565	0.776687047	0.824259303	0.648899598	0.623993881	1.02713475	0.501253365	0.621731506	0.792912435	0.652643916	0.896756618	0.702067716	1.087659624	0.835993592	1.773719701	1.058176207	0.478767128	1.858238457	0.610667984	0.547817789
chr11	57482993	57518617	ENSMUSG00000020523	0.422913325	0.449712567	0.559901905	0.858045608	3.162657969	0.372744088	0.951567097	0.626201467	0.478649487	1.970870619	0.785230871	0.397894733	0.413476573	0.540917888	3.049469036	0.863376993	0.708866132	0.497729118	0.495558373	2.63061808	0.448812932	0.447129049	0.486386579	0.620765687	0.643899586	0.680369102	0.476828547	0.667838709	0.491733863	0.517991975	0.706489014	0.360772447	0.362270106	0.40505071	0.398393469	0.241654722	0.424076358	1.482710786	0.617382294	0.502761076	2.27076233	0.528182834	1.218505351
chr11	58009064	58062034	ENSMUSG00000037331	0.965620083	1.578550992	0.428387055	1.575052976	1.963145852	0.604267415	2.426067428	1.738749252	0.396053709	1.083495508	0.676231774	0.936199246	1.773174823	1.534335331	1.8167984	1.741929875	1.279626464	1.131346167	1.336124373	1.269577628	0.810588936	0.431945256	0.459926323	1.185310222	0.822798561	0.894550392	1.117809655	0.593019088	1.493402629	0.566289719	0.639360586	1.496629925	1.234774016	0.870492862	0.695143988	1.011057136	1.617411196	1.576686039	2.171965102	0.497879855	1.39983865	0.391571837	0.73110432
chr11	58120002	58168539	ENSMUSG00000037275	0.526608668	0.588620759	0.840647456	0.743907349	2.719303208	0.469474424	0.789297799	0.584892762	0.472699408	1.839003762	0.477531736	0.36177089	0.400341164	0.596023501	2.678968598	0.436447094	0.490767641	0.701603273	0.557856624	2.263271086	0.588379486	0.458538408	0.540495732	0.919267592	1.709404617	0.735154418	0.746897337	0.571960077	0.581859155	0.509087959	0.618851174	0.55724942	1.062596562	0.474072216	0.360261973	0.398277177	0.605422721	1.460288733	0.634342891	0.564954847	2.261301798	0.39645435	0.86554381
chr11	58954685	58956830	ENSMUSG00000078851	4.301368639	1.424339763	14.77744521	0.884031682	0.68596441	15.82258958	1.041901006	1.362988511	0.244590986	0.895492876	10.46370113	3.714443178	1.518760937	1.502156131	0.983878912	1.381185671	5.618795522	3.715794025	3.433304955	0.725724553	15.74489858	0.704724626	0.218360885	14.04255046	4.544625321	5.220264727	8.467509959	0.502934821	1.282780042	0.625474553	0.258655877	2.432275425	0.389891726	3.628366597	8.316919293	13.90211928	0.488205758	2.10190057	1.597981071	0.681998398	0.810732036	12.5580722	16.46261502
chr11	59183875	59192212	ENSMUSG00000020444	1.33043698	1.002586183	3.441996705	0.945863467	0.841534755	2.297718216	1.040938659	2.798649656	0.460673501	0.715035718	1.07186267	1.263006206	0.96360341	1.019116504	1.391170493	1.471471356	3.917587661	1.06088382	1.292403516	0.750668012	2.122534175	0.295457163	0.409009383	2.926289289	0.789258812	1.309303735	1.582366937	0.527691863	1.045166795	0.542196047	0.47423639	1.013298032	0.953884481	1.049996476	1.591115338	1.637500167	1.86480834	0.628705484	0.893765247	0.50475833	1.312330187	1.96391203	2.817628521
chr11	59211412	59228270	ENSMUSG00000048076	2.125003264	2.659237501	2.71512076	2.196378937	1.689128868	3.271510307	3.297567065	2.461919141	0.442132084	0.912463889	2.827025683	1.76771462	2.261682593	2.060806213	1.773694004	3.084663321	2.250460042	1.084103851	1.917409375	1.233257776	1.539993999	0.449578089	0.443608735	3.127078322	0.85711807	1.298478886	1.353041064	0.560723294	1.996810549	0.510745368	0.602112961	2.014159023	1.482583607	1.511022707	1.793911422	0.672476487	1.635362734	3.087877292	3.151406616	0.48956976	1.123967115	2.060994044	3.486457185
chr11	59407134	59451186	ENSMUSG00000009894	0.53106823	0.915794739	0.349041074	0.982380405	1.359533496	0.825864673	1.470919376	0.793932009	0.399993642	0.908858284	0.602442406	0.733825471	0.75132863	0.655889944	1.180609	0.820866934	0.562282045	0.817795302	1.021870154	0.80130182	0.580607545	0.337528341	0.465298752	0.786396048	0.753984262	0.66863025	0.568330365	0.608962319	1.057916441	0.615019457	0.638404588	2.364925469	1.084470756	0.589443737	0.79817113	0.452350704	1.287417623	1.018298148	1.398458539	0.568391688	0.940848129	0.301761363	1.170408288
chr11	59661305	59780860	ENSMUSG00000005417	1.352847733	1.727160769	0.345543047	1.519275477	1.672813901	0.598968171	1.499011011	0.917859831	0.523370568	1.221557818	0.422611903	0.941288093	1.278589324	0.859642826	1.864086023	1.498864115	0.82643244	1.505916907	0.607737485	1.58256031	0.555113064	0.419988198	0.47362431	0.550863152	0.74511484	0.792903065	0.74128814	0.607899204	1.532313712	0.563562404	0.602388441	0.656377815	0.861314713	1.177667225	0.337593506	0.269886608	1.86290028	2.046522278	1.06523163	0.509639155	1.313746619	0.354235531	0.613079362
chr11	59817795	59839838	ENSMUSG00000019373	0.654451979	0.455957582	0.380855292	0.930373361	3.642630212	0.825311724	1.061131439	0.562445494	0.359901661	2.130721352	0.523468934	0.604165549	0.527466401	0.582222988	3.386325221	0.741756162	0.724920096	0.600564677	0.718663156	3.138085964	0.923072612	0.408263535	0.432054309	1.652454006	0.602123718	0.632188835	1.013486922	0.573422168	0.465964389	0.566508454	0.58359816	0.438358876	0.308272359	0.585474944	1.187022515	0.579825265	0.606499414	1.759403019	0.699523139	0.551159232	2.567057607	1.232115951	1.017396886
chr11	60226714	60352905	ENSMUSG00000000538	1.081704226	1.239693016	0.27326993	1.135251352	1.02840532	0.493141039	1.399745852	1.474275224	0.400685815	1.03259517	0.400066182	1.613995733	1.415801608	0.914582043	1.46910865	1.225468579	1.474515936	1.152649842	0.767943794	0.779707306	0.36852034	0.382729887	0.417050888	0.483927484	1.318600876	0.755082924	0.762327599	0.569367067	1.191235748	0.530997944	0.564380286	1.108702662	1.877431517	1.07931241	0.381207068	0.450052999	1.591169848	1.310940455	1.113854323	0.53054598	0.856991391	0.434166228	0.355879681
chr11	60454591	60468754	ENSMUSG00000020537	0.526017092	0.482196692	0.867793431	0.777159655	1.7197973	0.828280504	0.894380254	1.022842734	0.436181741	1.226498113	0.973994919	0.749466066	0.93127371	0.737238482	2.869051574	0.509642159	0.79924943	1.094491435	0.752128657	1.613516233	0.739430711	0.293596747	0.387704777	1.700305065	0.6929162	0.69824516	0.684960087	0.491091026	0.548659244	0.486944131	0.604347282	0.411077459	0.730401486	0.269915676	0.828899935	0.78769805	1.491654964	0.750663882	0.873088426	0.587988495	2.154881955	0.896159767	1.554168043
chr11	60714123	60727263	ENSMUSG00000002812	1.036656013	0.72638583	1.678684121	0.809992176	1.968117253	1.779923188	0.928986991	0.731853795	0.44893357	1.396539194	1.201150501	0.562549186	0.433078826	0.686749669	3.333275105	0.691057152	0.72628094	0.998674426	1.548539035	2.355579078	2.034754887	0.301062552	0.414065262	2.789068872	0.905401022	1.052370798	1.200759869	0.570926023	0.552595582	0.504203403	0.586026143	0.635715093	0.81348356	0.814394708	1.006643243	1.407450932	0.835930107	0.876156166	0.611208904	0.464262561	2.57197712	0.99153559	2.199907235
chr11	60788104	60811718	ENSMUSG00000020534	0.767746316	0.553085818	0.414057329	0.745659363	3.336459694	0.324054815	1.820784275	0.613050068	0.439328375	1.308305017	0.671498597	1.617716385	1.052912393	0.685062486	2.01178442	1.096394684	0.736944859	0.534493931	2.147652278	1.489837276	0.355138562	0.418343938	0.524527699	0.689405365	0.715092148	0.581689614	0.741650425	0.634948943	0.759322748	0.549600266	0.619363936	3.837679266	0.476905178	0.412610927	1.731849747	0.269655798	0.556758166	0.779893501	1.977629563	0.61468275	1.255558735	0.379800018	0.700637675
chr11	60830631	60860195	ENSMUSG00000042569	3.794500727	0.584435253	1.080895567	0.830941529	1.018295211	0.665381689	0.993769961	0.852154458	0.401077372	0.847095446	0.534034121	0.471134263	0.822298307	0.650237417	1.932646229	0.795549359	1.037853631	0.718620785	0.583848742	1.487303427	0.766649531	0.375370076	0.479576485	0.739448141	0.744246855	0.612446745	0.610878932	0.586109267	1.161104077	0.469241196	0.582064187	0.731067712	0.565088343	0.364096589	0.546215572	0.509335833	0.86212328	0.743789152	0.916352106	0.447908769	1.548366059	0.680783041	0.912560144
chr11	61223417	61267464	ENSMUSG00000010025	0.672301262	0.815304733	0.726634403	0.651120041	1.835013597	0.696089396	0.712511473	1.124190228	1.004150244	1.281500637	0.484515531	0.426382576	0.474019144	0.51139852	2.109568623	0.720715071	0.796908633	1.079173929	0.88317216	1.52711444	0.607439117	0.46938324	0.536818943	0.379353279	0.915801438	0.618539087	0.672366607	0.706202275	0.764418267	0.622275795	0.634562212	1.20910961	0.756057348	0.675297822	0.813586759	0.324269229	1.235538525	1.054019981	0.938145915	0.608150309	1.350850213	0.595009283	0.510327732
chr11	61485431	61488900	ENSMUSG00000042436	0.377760342	0.910790645	0.754409502	0.573019447	0.443062089	1.090358054	0.690625893	0.9567314	0.849429215	0.723525659	0.231192052	0.332672382	0.614286541	0.837274924	1.339444811	1.227404238	1.059707615	1.573123309	0.639693664	0.830834675	0.587878426	0.432069022	0.605477238	0.481411999	0.590327046	0.879492029	0.71753576	0.500021534	1.079667675	0.67531536	0.666887805	0.506918106	0.501670783	0.756970602	0.620559129	0.203158449	3.064270326	0.57918189	0.337960045	0.806000741	0.930599507	1.819162351	0.417055416
chr11	61517249	61579687	ENSMUSG00000001036	2.756436228	1.988107411	0.21315821	1.732640411	1.100540888	0.999778867	1.769694172	0.981065247	0.528316047	1.006623603	0.4814321	1.43283769	1.703493879	0.849963496	1.008499864	2.366499032	0.653160206	2.878301903	0.830668941	0.567509755	0.471592583	0.527978965	0.552913435	0.562347327	0.606992684	1.028985363	0.855566644	1.058748493	2.205066949	1.184338887	0.572670767	1.117536918	0.52091388	2.213213703	0.676532535	0.330135928	2.39339443	2.407197689	1.594060869	0.758833762	0.694090412	0.898238072	1.016872577
chr11	61729650	61762088	ENSMUSG00000020528	0.638928952	0.718755388	0.249236307	0.954114788	3.111765516	0.657337422	0.973771559	0.579970017	0.490160033	1.859903238	0.363439862	0.510484179	0.830841495	0.655772598	2.571989126	0.635609448	0.474417875	0.62758747	0.541138546	2.322087467	0.515929984	0.514834123	0.490550844	0.614613142	0.573948884	0.570791661	0.601921325	0.565018438	0.735796388	0.565243416	0.652003001	0.458424526	0.297589208	0.45495527	0.445070188	0.16182998	0.558956573	1.753296979	0.776542875	0.556064399	2.488734181	0.298597732	0.486744349
chr11	61871307	61930252	ENSMUSG00000047804	0.467881163	0.661826614	0.782784885	0.983852061	3.096048625	0.713595113	1.221835946	0.464298727	0.391008815	2.063614392	0.580724595	0.708462158	0.545470943	0.519912595	2.804428427	0.718543261	0.412523059	0.55581979	0.597719366	2.435671734	0.446696325	0.497889377	0.432039981	0.609059776	0.477040598	0.618598397	0.812370713	0.645611678	0.584571492	0.544955189	0.605621629	0.450571849	0.263164815	0.57220132	0.358843713	0.144762783	0.650405565	1.977415538	0.677535095	0.499861189	2.307394828	0.333140771	0.264760429
chr11	61956763	62223013	ENSMUSG00000042331	0.482924351	0.534554112	0.362788133	0.564250454	0.454272669	0.335981336	0.507037606	0.818438597	0.684380123	0.842819868	0.36256512	0.671737698	0.666911835	0.604699904	0.840536315	0.827806307	0.693815132	1.278268555	0.396928256	0.506037634	0.393951789	0.6331855	0.65150257	0.449343352	0.548907876	0.465809914	0.472533849	0.638419302	0.62421808	0.718908939	0.602153322	0.235586786	0.459539926	0.494325633	0.232408253	0.192730919	1.313204935	0.538200294	0.369707809	0.729255852	0.540070396	0.420009628	0.368998064
chr11	62316426	62458541	ENSMUSG00000018501	0.628596875	0.54291152	0.158107468	0.886385042	3.46103393	0.455151295	1.212954122	0.466791126	0.338556472	2.086046149	0.235567568	0.698013193	0.59201961	0.517809755	3.17103763	0.577720372	0.518097995	0.642954761	0.649794751	2.979800451	0.451752652	0.47985944	0.390228616	0.370257654	0.516787055	0.488492579	0.693943839	0.578926706	0.580832371	0.496023206	0.569405111	0.893897696	0.268467714	0.492187853	0.315611153	0.240578615	0.636135813	1.840074519	0.911322621	0.517503295	2.045819313	0.357907301	0.672958937
chr11	62524946	62539261	ENSMUSG00000018509	0.409884959	0.372151292	2.955129131	0.709200653	1.651866304	2.143072808	0.844302063	0.894322229	0.409439726	0.814077568	1.032640986	0.42715609	0.448216185	0.560226768	2.236649973	0.461618916	1.248101148	0.721380127	1.492752891	0.694602715	1.903416722	0.621085944	0.607304583	1.977871806	0.655506869	1.785119172	0.53315381	0.916201298	0.525774299	0.863701434	0.660211053	0.55512247	0.675608464	0.29287789	1.171171434	1.05066325	0.531707646	0.697325221	0.46689398	0.70513934	0.743516524	0.748089254	2.377029278
chr11	62879455	62916780	ENSMUSG00000014177	0.446636654	0.445925616	0.320397821	0.626527738	1.187346748	0.638683423	0.611116004	0.60674257	0.718830162	0.846346991	0.254132363	0.463032328	0.457581712	0.647584994	1.57439113	0.737832923	0.536150177	0.519143415	0.586039233	0.941600652	0.272921053	0.458798295	0.568284882	0.509708766	0.65106142	0.640513393	0.611333092	0.687244404	0.532198279	0.623254891	0.608938077	0.337010945	0.427545625	0.624110622	0.404149528	0.472709961	0.418446858	0.659847875	0.411883942	0.736087614	1.217202081	0.424323122	0.580245901
chr11	64979038	65002069	ENSMUSG00000020549	0.328959031	0.36134321	0.333285333	0.537922804	2.784475317	0.863277581	0.622145147	0.377738373	0.535648312	1.557202773	0.788689144	0.255826279	0.273630771	0.47266321	2.80587821	0.433209687	0.423278207	0.767260759	0.677054773	2.020333894	0.967543265	0.327281006	0.425646042	0.88936893	0.640422438	0.492322077	0.542692088	0.590510208	0.500307021	0.504486581	0.680952789	0.198846709	0.488918788	0.341942237	0.628922007	0.257712525	0.720119095	1.01650177	0.423749997	0.516604367	2.350495459	0.546184672	0.894623971
chr11	65688243	65788297	ENSMUSG00000033352	0.563863241	1.118949875	0.09724342	1.134354131	1.657129051	0.316623193	1.369773859	1.010588891	0.415419033	1.220006347	0.259560413	0.476112683	1.055428421	0.901106028	1.462242857	1.348761147	0.714464192	0.714504473	0.462182698	1.237479423	0.327200532	0.508712123	0.44452406	0.497543029	0.352120325	0.546150862	0.507428126	0.571038415	1.066880923	0.53853394	0.611794613	0.347935866	0.334709665	0.648003469	0.329655203	0.151511099	1.32147773	1.879868399	0.853004933	0.52374986	1.321160995	0.364831731	0.455230631
chr11	67052670	67067070	ENSMUSG00000069844	0.426593318	0.422379082	2.376176722	0.915964093	3.215160194	1.727302839	0.950722309	0.634801566	0.448551346	1.781614959	1.84519981	0.641577021	0.51987054	0.553505481	3.233401245	0.550407795	0.959338087	0.488705485	0.907298282	2.321526399	1.358042247	0.425637825	0.471050153	2.843085008	0.625408369	0.680183498	0.53944835	0.680554831	0.458875831	0.636151106	0.641625652	0.607702426	0.400438457	0.576049978	1.769835896	0.33627079	0.433306469	1.658707294	0.614431935	0.562583972	2.070844107	0.556616309	1.224135337
chr11	67078300	67102291	ENSMUSG00000020908	0.328090731	0.29864572	0.225952558	0.509334518	0.18888709	0.223508354	0.424628994	0.617734776	1.111784553	0.258138465	0.229891813	0.207086639	0.332847434	0.440615555	0.381539833	0.403238716	0.471974973	0.522075523	0.478037416	0.394400478	0.235301762	0.739556428	1.149315472	0.36073741	0.687835983	0.564915408	0.476372795	0.783421645	0.344207199	0.897983408	0.853186102	0.1680153	0.461883689	0.265332483	0.143391096	0.220984461	0.531318787	0.236017031	0.357225491	1.125949293	0.453998612	0.222022425	0.355718687
chr11	67171027	67197517	ENSMUSG00000033196	0.303707992	0.292868184	0.065396209	0.437709961	0.251049869	0.118033714	0.372432127	0.304812495	0.719416533	0.316464181	0.129120878	0.212084201	0.189628707	0.409913134	0.295997122	0.182878167	0.261162248	0.312387446	0.261506445	0.352931479	0.111592884	0.716325226	0.686359231	0.249191251	0.341692619	0.341507482	0.355894857	0.578968458	0.546598815	0.60197833	0.707461981	0.133436206	0.189838389	0.214420211	0.138919248	0.142670055	0.263900074	0.330003893	0.174761024	0.604423717	0.361236686	0.191840589	0.139544201
chr11	67200052	67224575	ENSMUSG00000056328	0.241112824	0.267118295	0.084549373	0.407940509	0.313761976	0.091789988	0.322107316	0.284251865	0.759919458	0.339185995	0.136239231	0.245698129	0.241906556	0.400650139	0.245447827	0.208706869	0.306665167	0.374682658	0.251321523	0.326945265	0.130186951	0.761035988	0.693790035	0.179236653	0.408766265	0.295787904	0.371791592	0.573853066	0.484298333	0.5964707	0.69438141	0.161549708	0.215702928	0.199347873	0.164138852	0.11894862	0.253665986	0.290942585	0.218694627	0.658901316	0.364737993	0.22664135	0.122947944
chr11	67238029	67260446	ENSMUSG00000057003	0.263486402	0.186534531	0.087909619	0.475972331	0.252217429	0.155822149	0.418872517	0.287307266	0.900139616	0.308499991	0.143434446	0.143153626	0.232864797	0.394503628	0.289607663	0.187355544	0.335064897	0.419293116	0.309537403	0.365384976	0.147976649	0.713304498	0.784488469	0.22838067	0.441028939	0.34462946	0.28511417	0.555585575	0.429676618	0.637338644	0.783698596	0.233351434	0.248280392	0.243652085	0.213647567	0.127326823	0.396970672	0.235708553	0.381771538	0.648782096	0.379853742	0.239072467	0.215867457
chr11	67277124	67308634	ENSMUSG00000055775	0.250478966	0.192126754	0.061131117	0.450130172	0.300443756	0.099032228	0.362339496	0.286808638	0.824211377	0.337372675	0.137381646	0.230505207	0.196935518	0.426678244	0.243317329	0.215106308	0.266834867	0.404746727	0.276538253	0.393787811	0.142551932	0.721810841	0.727640134	0.257393695	0.44158657	0.333720366	0.319768844	0.606710471	0.393932526	0.611219643	0.685148163	0.107903036	0.237045902	0.214115348	0.15762986	0.110811886	0.293556874	0.25550816	0.166580897	0.686848301	0.384063556	0.177179503	0.196984439
chr11	68691559	68816632	ENSMUSG00000020900	0.625450935	0.713388658	0.386435961	0.930723927	1.049328488	0.495634101	0.659951301	0.548443398	0.534401067	1.089635135	0.352345946	0.534415598	0.725340281	0.593730399	0.802399957	0.601065319	0.457789046	1.390792672	0.520368547	0.682030564	0.492683827	0.491357642	0.462900691	0.381888495	0.741165279	0.524412458	0.528772614	0.676074435	0.76604235	0.70669874	0.595286007	0.321671553	0.649069985	0.522847913	0.300990267	0.206409856	1.55969799	1.028364658	0.424832491	0.927488515	0.657748078	0.318930907	0.613326911
chr11	68821434	68871858	ENSMUSG00000018736	2.986559744	1.783739058	0.742377902	1.168141664	2.118077696	1.583474066	1.314474633	0.863615172	0.403507679	1.79359002	1.209853047	2.628383023	1.67289172	0.789496131	1.72048261	1.345288581	0.842682461	0.61079505	1.021187732	1.469900226	0.666199074	0.480085225	0.469653675	1.064135334	0.609455269	1.28531272	0.905967536	0.562833816	1.424828303	0.59464749	0.614254747	1.561469255	0.491104129	2.095803979	1.028807846	0.618019211	0.72467221	2.254264258	1.6435188	0.737292323	1.405316991	0.975751828	1.430749548
chr11	68901583	68906989	ENSMUSG00000060938	2.444064036	1.442233491	4.283436718	0.984434284	3.529944706	4.103422917	0.827037717	0.859277287	0.525710433	2.246348879	3.880455466	1.434369255	1.173389444	1.282245753	3.322825129	1.034220889	1.063214251	0.873352476	1.792120898	3.336752842	3.274706076	0.529992172	0.515608396	4.444325765	0.801029385	1.912203602	1.138847311	0.750532635	1.257385947	0.712902887	0.571682012	1.003141091	0.914987108	1.939923138	2.844814118	3.962581122	0.8282599	2.551302353	1.422503614	0.534388193	2.826507488	2.546478401	6.159210087
chr11	68968131	68974365	ENSMUSG00000018740	3.31064794	1.436770942	5.838115272	0.737749353	0.409227658	3.635090676	0.649723623	1.855724299	0.448364375	0.435021211	2.5654567	1.885275562	1.424369707	1.128981499	0.820915527	1.795302636	1.505757956	1.397117067	1.101378467	0.495808471	4.526837508	0.363082439	0.43260783	2.036914006	1.066267793	1.443711534	0.969781622	0.651238233	1.648034328	0.58453475	0.505094731	0.495480916	2.689143088	1.191969633	1.621091469	2.985501928	1.499957012	0.796212383	0.960384941	0.697742184	0.562114649	1.683013214	6.462826993
chr11	68985697	69008460	ENSMUSG00000020899	0.806233705	0.340367051	0.370594753	0.696732323	1.558701369	0.483036407	0.658500583	0.465202071	0.488575265	1.387765	0.487719932	0.330714276	0.40211192	0.516019469	2.213035152	0.279440042	0.560181441	1.12442044	0.612462872	1.828735351	0.835349533	0.437680658	0.429685612	0.410509047	0.74388088	0.585297217	0.548246469	0.635933648	0.626272861	0.495952869	0.691123815	0.190147526	0.350570256	0.253600004	0.383075981	0.460062631	1.117634327	0.757215644	0.306054766	0.63089392	1.828903385	0.439540407	0.918457218
chr11	69323980	69325793	ENSMUSG00000049299	2.549011323	2.614464502	6.990883306	0.952883187	0.475369269	7.210409679	1.036991466	1.867529219	0.427089388	0.312407519	5.577428858	1.424234019	1.552858993	3.376461972	0.502650432	1.548598419	1.907841138	2.204168797	2.59517013	0.477008165	10.01350945	0.337135714	0.476907779	5.839217339	2.333596246	2.418869738	3.245633583	0.493659391	2.090182943	0.493811543	0.51547537	2.201646718	4.235569061	2.014392062	3.198951089	4.544300028	1.504441341	1.12093187	1.798066114	0.701686472	0.673540906	3.868103088	8.179048958
chr11	69656697	69662642	ENSMUSG00000018761	2.378849068	0.751991486	2.777622863	0.633749295	0.931499918	1.96948598	0.713918364	1.03190564	0.29362789	0.874157575	1.608010257	1.263404282	0.863337376	1.056282193	1.724562253	0.741597507	1.84568886	0.880227463	1.109605472	1.368156858	1.705569074	0.309757619	0.344085954	2.273967721	1.018165735	0.727383537	3.312353642	0.471757663	0.709563432	0.434168288	0.479450256	1.463824182	1.072298346	1.29100951	1.218395206	1.357847756	0.713859135	0.832727315	0.917348718	0.494810971	1.440663992	2.01334068	2.525518495
chr11	69666936	69672423	ENSMUSG00000059796	2.530907727	1.085120999	8.54210007	0.909344079	2.992871465	5.407852248	1.136582951	0.925552949	0.37044656	1.51213573	6.049058836	1.985492425	0.999957625	1.135157482	2.793007896	1.198936632	1.602355344	1.255949574	3.1986033	2.13749793	4.31378461	0.359540141	0.349088888	7.820395921	1.42907803	2.688808211	3.148971774	0.469683786	0.631189606	0.375354507	0.291518853	2.301512318	0.724657555	2.010668623	6.482128897	6.494646155	0.741690513	1.888982343	1.332643979	0.415573519	1.983807372	4.651352517	8.078176818
chr11	69733997	69758637	ENSMUSG00000005198	0.940207157	0.660684293	0.443509017	0.972333056	3.046166699	1.234199615	1.187758118	0.693109767	0.426668806	1.825930361	0.778414731	0.694136866	0.761358859	1.027300697	3.055117589	0.814005466	0.997044609	1.26517898	0.7858519	2.969942405	0.677578232	0.41708322	0.378869791	1.112336154	0.714820905	0.735907859	0.814037777	0.541114104	0.572287062	0.550441695	0.652595139	0.559232853	0.547153025	0.710126796	0.599983079	0.512543323	0.743733121	1.439844027	1.117938264	0.473321871	2.458593167	0.602439096	0.689059314
chr11	69916714	69921958	ENSMUSG00000078812	2.781963022	1.08290037	11.98877497	0.91128444	1.402012775	5.623540752	1.501147585	1.163058535	0.369456432	1.117556567	6.635839493	2.404018078	0.918447928	1.183888907	1.975103504	1.112986738	3.922535744	1.4896962	3.665815736	1.319762533	5.184724155	0.354482237	0.331222439	12.90830924	1.807630268	3.174220485	5.897648092	0.478988051	0.663290352	0.53937368	0.373910339	3.564538468	1.451722782	2.594904135	8.247254368	7.698598612	0.877186081	1.131833742	1.11447593	0.487603022	1.706092234	6.184820624	8.081946002
chr11	69991143	69994951	ENSMUSG00000018567	4.019777543	1.493551195	6.86667219	1.106093199	0.966477971	9.154555564	1.220107182	1.430929819	0.224674178	0.948967949	5.875137262	3.796037205	1.346757347	1.256614617	1.878117613	1.270664738	4.147927442	1.725230872	3.985717714	0.999550356	5.971720452	0.402138641	0.281984677	5.796206764	1.239613403	3.237433763	3.038380953	0.474480277	1.126294955	0.450161554	0.428166651	4.156855325	1.408861654	3.785880068	6.165063455	3.479275875	1.131196754	1.656799069	1.199521132	0.528929991	1.399626205	5.689921553	8.150293194
chr11	70235206	70237914	ENSMUSG00000020831	4.521322218	1.464774096	6.754336972	0.739813478	0.85248975	5.685973616	0.593928978	1.463230639	0.353711937	0.788137763	4.79749191	3.454971433	2.494178123	1.372412547	1.299257274	1.340300178	2.535156985	1.857190679	2.273594617	0.937611562	5.464782611	0.538755787	0.410592957	5.70217768	1.36064795	2.668574541	3.484564962	0.322480579	1.395710214	0.614595744	0.432555337	1.801115242	1.597489719	2.833791328	3.29357116	4.395919484	1.515095638	1.082449197	1.257768184	0.686611084	1.434823593	3.248548491	7.506210994
chr11	70344152	70352031	ENSMUSG00000018924	0.313277871	0.327402143	1.167659202	0.410518978	0.187175698	0.217122087	0.49579388	0.889550093	1.442398196	0.311990277	0.325368449	0.309573431	0.520667687	0.678733161	0.417764502	0.417606717	0.442465008	0.534410075	0.476519017	0.528133696	0.209614328	1.265153184	1.492025321	0.461468164	0.840572541	0.389360579	0.604371056	1.265985401	0.712870932	1.321659136	1.294630054	0.156555379	0.822061733	0.214715986	0.263787526	0.506499987	0.574061351	0.233400036	0.247393004	1.88232418	0.494716977	0.407768298	0.67876972
chr11	70644196	70647479	ENSMUSG00000014606	3.108582017	1.539374322	10.26617728	0.974843493	1.144090492	6.734002243	1.240345266	1.790194158	0.531842966	1.46993428	6.96595371	3.147661912	1.507035961	1.592388998	2.127799049	1.102204018	3.019366444	2.356158295	4.672694095	1.138947684	8.06797886	0.438096208	0.388134848	7.229546429	2.175999506	3.31802267	4.154597078	0.596387823	1.545613593	0.482005412	0.600326326	3.517633717	2.927932736	3.791457166	6.388667939	5.929142232	1.960313888	1.197841071	1.832108548	0.618645061	1.474256968	5.511360087	9.731653836
chr11	70651850	70654644	ENSMUSG00000018293	6.860164894	1.191353963	32.51401985	1.583355581	1.688883348	13.67019116	3.457842924	0.713041567	0.59863998	1.253965727	16.02757039	5.197552607	1.396420697	0.850847211	3.199195433	1.77387082	11.97903093	2.629300986	8.758085268	2.192859257	10.43449544	0.713746702	0.459928322	28.07451345	8.791727161	6.960398719	17.61509418	0.706536183	0.931990854	0.770306937	0.786247468	6.048940416	0.995618864	4.519337499	19.33436829	25.89433911	1.266150469	1.560037477	1.931787736	0.738783933	2.802889255	17.06833324	17.23784968
chr11	70657202	70662513	ENSMUSG00000060600	0.665270465	1.068790852	0.394106081	0.997415183	0.755493203	3.155050196	0.578489368	1.789842455	0.359428824	0.735489293	0.38505845	0.940758738	0.837325474	2.057537706	1.52872117	0.603057384	1.4267706	0.880459027	0.6304653	0.978976899	0.416045033	0.516197598	0.391291855	0.549480878	1.115121319	2.494138521	1.252140747	0.568822227	0.60978486	0.539152849	0.630978851	0.390828333	2.755700695	4.253462611	0.201290878	0.726348118	1.02451283	1.458070947	0.592962969	0.670263678	1.112676736	0.517794906	1.038640376
chr11	70977836	70983026	ENSMUSG00000018446	0.940841176	1.040188003	3.82639064	1.244698608	2.007060527	2.519766314	1.204320632	1.073357886	0.405473461	1.262382411	2.762679297	0.698455047	1.127546781	1.81394743	2.262422377	0.878408217	0.796592221	0.826588408	1.787713293	1.948136605	2.351767559	0.355025687	0.469661154	5.203826097	0.983672889	2.075402187	1.102180327	0.700575837	1.020856132	0.601559979	0.826911745	1.414759777	1.494497814	0.701865524	3.834846863	2.098978807	1.107236403	1.359570749	1.329275381	0.510741838	2.177596839	1.272436585	5.349412049
chr11	72207547	72210015	ENSMUSG00000020803	1.29435371	1.144369279	8.911458789	0.77229393	1.118115101	9.349954796	0.87334609	1.232090699	0.359015148	0.878847251	5.982527704	1.144694351	0.646110082	0.679702118	1.454023153	1.186904729	3.513924589	0.516820971	1.844681512	0.944532895	4.500615625	0.193874085	0.231994454	7.335525957	0.609357649	2.732354303	0.733312207	0.44748797	1.060046215	0.345231204	0.356420165	0.727439463	0.873545787	0.834691566	5.072287592	6.897482897	0.761541815	1.329169753	1.257727994	0.565281176	0.780971227	8.213823692	10.08145516
chr11	72441355	72451768	ENSMUSG00000040463	0.689627656	0.702119928	1.577150117	0.716695902	2.198270032	1.193340127	1.02332066	0.886579966	0.462097084	1.593866549	0.911151603	0.431034562	0.646730556	1.718525625	3.710104813	0.775177733	0.75008466	0.760931285	1.044918978	1.966229163	1.010054288	0.334074564	0.453500254	1.366938225	0.744142403	0.707439104	1.783097757	0.530684938	0.720402375	0.459714045	0.538078484	0.546420065	0.941067097	0.658221818	1.480040667	1.190661005	0.75050305	0.898116528	0.840717755	0.603089432	2.553790827	1.003255389	2.119231661
chr11	72607283	72686481	ENSMUSG00000020794	0.427271537	1.054097305	0.264770971	1.134772371	1.14928172	0.5113188	1.739223855	0.521582576	0.314150906	0.794743495	0.533305034	0.46626335	0.831087315	0.886450136	0.914807454	1.003955171	0.47230518	0.409394962	0.548961033	0.860306807	0.576095845	0.478851677	0.297408568	0.976335612	0.33082667	0.61985711	0.65418272	0.490500038	0.867248151	0.490268663	0.515428923	0.75822193	0.245664919	0.575189461	0.379572564	0.235884642	0.581916875	1.527140793	1.329887449	0.462153623	0.744685556	0.500704752	0.741203502
chr11	72690006	72772146	ENSMUSG00000020790	0.564899054	0.795120849	0.530523933	1.13574675	2.642185146	0.628186991	1.242199688	0.738648299	0.430768892	1.707725252	0.328756027	0.498164888	0.603067777	0.607637273	2.721360917	0.857693589	0.6488165	0.547013711	0.602527294	2.314154626	0.230632523	0.47384852	0.446573125	0.634530474	0.552586795	0.558385942	0.680369605	0.576939006	0.570274392	0.504781013	0.610886867	0.413418135	0.322391601	0.724816888	0.386553681	0.273838562	0.647128707	1.783790551	0.746651938	0.474371292	2.031895771	0.381748159	0.374017407
chr11	72796226	72927120	ENSMUSG00000055670	0.472271794	0.499348777	0.469650972	0.919619723	3.170081905	0.373946472	0.92440352	0.739722513	0.454413017	2.057126629	0.498797864	0.405724014	0.44733775	0.594199355	3.270460769	0.690999715	0.845893126	0.631022627	0.458953182	2.347151644	0.290813706	0.454540449	0.486311083	0.456843022	0.521321812	0.624918253	0.559055412	0.592283033	0.528438548	0.520528013	0.618025305	0.28469888	0.439719527	0.410719262	0.476354316	0.382502769	0.568041898	1.636967093	0.525664811	0.514899415	2.195213292	0.354074958	0.525409193
chr11	72961169	72993044	ENSMUSG00000020788	0.543333292	0.703400258	0.871352333	0.490130799	0.305933087	0.361737407	0.551587633	1.266559769	0.964893543	0.496299435	0.315284685	0.474237696	0.605612219	1.054519056	1.352271365	0.943358678	1.003934679	0.629132169	0.521310171	2.238621753	0.205421889	0.674364762	0.685167102	1.941308257	1.065014214	0.587167784	1.325561941	0.554075808	0.978610854	0.62350581	0.824183792	0.216812719	1.136397612	0.413868254	0.266701305	1.320075951	0.806143628	0.483990917	0.385747179	0.660834017	2.245018969	0.899064513	0.381233584
chr11	73304992	73329596	ENSMUSG00000020774	1.526336735	0.662857341	0.427041192	0.451738013	1.629468136	0.716249328	0.564862633	1.021108058	0.375252593	1.609022387	1.016073234	0.84588131	0.604776554	0.475401099	2.051413073	0.564259658	1.465298737	0.473791634	0.438512849	0.386736974	0.310371997	0.574169558	0.571075393	0.399808258	0.364604502	0.526929102	0.369313876	0.623164612	0.75364897	0.761759851	0.58301139	0.854595584	0.180420736	0.671023623	0.771795539	0.076143763	0.200071925	0.862190888	0.608148419	0.755359237	0.417574426	0.733937024	1.182769043
chr11	74383356	74610915	ENSMUSG00000038807	0.428598183	0.861285221	0.643327021	0.735498286	0.281510553	0.313533067	0.535199233	1.355618708	0.842521785	0.508196219	0.402588227	0.944732031	0.807767891	0.837983746	0.931777762	0.546711453	0.946753874	0.796115039	0.446458071	0.463293196	0.572424803	0.592589751	0.706438312	0.45402619	0.707908236	0.58650036	0.632200878	0.79340915	0.787942411	0.772885405	0.765581737	0.24344086	0.894902563	0.538668346	0.271099835	0.320419856	1.145823554	0.651426411	0.431663627	0.744899546	0.660479166	0.384312644	0.456267761
chr11	74673949	74724670	ENSMUSG00000020745	0.769371586	1.535009142	0.402597151	1.207396077	2.10823875	0.954431358	1.685345367	0.915393092	0.309886724	1.577757891	0.922045546	0.803284826	1.216682637	1.104483963	2.09105367	1.491196285	0.838374225	0.663656873	0.626511194	1.768147295	1.317273975	0.504147059	0.329360508	1.51995624	0.484092697	0.833066321	0.800034743	0.581579157	1.01838138	0.502428287	0.541819224	0.646761276	0.377644762	0.830340263	0.450555166	0.657876348	0.991258563	2.494537952	1.673821112	0.481975387	1.555048712	0.951952675	0.666487107
chr11	75298166	75348324	ENSMUSG00000000751	0.580669954	0.692302281	0.703666976	0.890211756	1.912425099	0.367491358	1.058737308	0.775813534	0.496404551	1.199061296	0.612659589	0.761943533	0.819097319	1.202853314	1.790674421	0.81860065	0.855628915	0.882857769	0.69735054	1.87532678	0.4036144	0.478003584	0.45657889	0.779183686	1.728089038	0.677674755	1.906246656	0.548386109	0.628909613	0.548843481	0.696754503	0.635174632	1.327032952	0.774727317	0.328861602	0.34317785	0.556697904	1.133538997	0.860632406	0.573386363	1.99967494	0.558071858	0.383890767
chr11	75409769	75422701	ENSMUSG00000000753	1.070750495	0.600503306	0.336062934	0.474874682	2.01294044	0.852449897	1.059306028	0.695661087	0.442680722	0.375622171	0.248778717	0.500454398	0.633124703	1.940206942	0.467130863	0.669027093	0.41389151	0.571396936	1.54499233	0.527537632	0.188185125	0.52502421	0.548375864	0.430208009	1.390520903	0.623550878	0.958201542	0.571751427	0.816304228	0.590630542	0.700370051	2.200427875	2.60679384	0.527545235	0.759234992	0.411905393	0.482965922	0.397480753	0.98490379	0.75127942	0.591096737	0.371861927	0.996276867
chr11	75431732	75439591	ENSMUSG00000038224	0.340404765	0.266717089	0.249823028	0.337104128	2.233308394	0.102752664	1.156839139	0.540795568	0.39099776	1.261514061	0.93378336	0.645317508	0.842917762	0.498595195	0.5537915	0.242580461	0.334027813	0.633167005	2.384421651	0.558297738	0.259187554	0.513894718	0.467982854	0.323199266	0.685703141	0.350695915	0.659968395	0.462778688	0.610577251	0.56483729	0.758171854	3.605399482	0.541192857	0.190880795	2.665729813	0.278001073	0.663712436	0.170029335	1.797839588	0.854287263	0.815291777	0.176883081	0.269746395
chr11	75486816	75509449	ENSMUSG00000020850	0.789395074	0.707602083	1.542354084	0.982856964	3.211642816	0.907361607	1.112354283	0.572642863	0.432006289	2.170436774	0.733576088	0.989847101	0.544458753	0.606784068	4.040552572	0.531133146	1.22696528	0.669110119	0.870183681	3.842689445	0.897241757	0.408005597	0.442536075	1.060088767	0.713747444	1.012478913	0.541421456	0.684678423	0.532106539	0.523516903	0.630999461	2.436683223	0.655191528	0.841101524	0.91057062	0.834891517	0.614729531	1.396473234	1.47291583	0.541522819	2.985043895	0.987016316	1.499620957
chr11	75630988	75648871	ENSMUSG00000006127	2.956589404	1.549095578	0.92129716	0.86418693	1.402383013	1.736408165	0.878444643	1.098218176	0.434936297	1.111679589	0.834735214	1.438884702	1.282159596	1.264283476	1.631594905	1.802636797	1.192673085	1.180389225	0.948919877	1.474669046	1.310477381	0.360574814	0.457556353	1.76569437	1.127765594	1.65431758	1.057710616	0.493933268	1.411778335	0.44851353	0.592646779	1.089960313	2.117869307	2.147878716	1.129219696	0.604517886	1.159126202	1.421400026	0.905779355	0.523056207	1.607898631	1.127719408	1.286978593
chr11	75650504	75673910	ENSMUSG00000017774	3.389390192	0.898956592	4.145541408	0.896649831	1.248797524	2.576949538	0.907591447	1.135652942	0.472952441	1.305039579	2.696242138	2.389483157	0.833975331	1.305868845	2.242268426	1.150714403	1.889689843	1.325760299	1.63530846	1.704973369	2.181094381	0.419898494	0.401457463	4.33967586	1.292223705	1.439249139	5.610206213	0.654727739	1.14326316	0.579332706	0.640886575	1.74434727	2.120612419	1.661793497	2.183434497	2.518131533	1.052016288	1.015699763	1.327828437	0.600714993	2.500827901	2.197322696	3.725389967
chr11	75679259	75706908	ENSMUSG00000017776	0.857768208	1.485426353	0.717133582	1.874162164	2.506132966	1.634873187	1.651115223	0.781596402	0.419244015	1.685646975	1.040570713	1.159950049	1.265193358	0.899125474	2.657394542	1.026699498	0.641684241	0.801603005	1.111116911	2.134319903	0.874538218	0.546821733	0.48874534	1.268945859	0.685370676	1.134560657	1.19780175	0.650265417	1.002779549	0.606389264	0.593447233	0.896750837	0.552063876	0.8722733	0.532230178	0.794793126	1.20712992	2.465421198	1.297676018	0.535387718	1.978384203	0.845503399	1.664908663
chr11	75732869	75765845	ENSMUSG00000020849	1.246806967	2.448917252	0.542283928	2.038485082	2.409204741	1.309322963	2.502597483	1.501859712	0.379398703	1.826476942	0.995388296	1.257311522	2.043353083	1.775498805	2.146070783	2.768882903	0.808583663	0.877971033	0.935066637	2.524487385	0.927018401	0.572072854	0.474915869	2.080076696	0.643945548	1.348743442	1.313880433	0.683367216	1.675139989	0.578831222	0.644232026	0.970106733	0.701602586	1.486398228	0.7046431	0.322668974	1.615554385	3.916790224	2.442486606	0.557911995	1.614705909	1.064667433	1.703373922
chr11	76046226	76179647	ENSMUSG00000017288	1.914077169	1.203192301	0.493057973	0.668579873	1.982308887	0.46633289	0.73899833	0.837253934	0.453292317	1.2820841	0.530316419	1.03268627	1.061059271	0.618167728	2.078048698	0.972413931	0.845249016	0.825833571	0.505453801	1.431494488	0.418836718	0.445749798	0.469648884	0.523031551	0.753859657	0.729502525	0.549004563	0.596333418	1.425494713	0.495460307	0.638271956	0.397399754	0.675779413	1.185120034	0.209091496	0.306681238	0.901374807	1.385587503	0.57905831	0.56335368	1.441347413	0.433184255	0.42988737
chr11	76120987	76243725	ENSMUSG00000017286	1.012879444	0.852430669	1.076223508	0.770674538	1.774657299	1.032207763	0.817603663	0.742188018	0.463927036	1.208206648	0.859793251	0.735129878	0.840364902	0.612761749	1.691272057	0.887595057	0.855257375	0.92129623	0.66991717	1.280659715	0.876514503	0.485865894	0.496838534	1.143845429	0.648692681	0.776933723	0.562867471	0.644451802	0.962730726	0.570763419	0.608656353	0.463747414	0.588880299	0.710255254	0.798233611	0.804929274	0.795576413	1.198360744	0.594050952	0.549954743	1.399337604	0.899979975	1.158589425
chr11	76416734	76622314	ENSMUSG00000017631	0.65355737	0.754859089	1.229476197	0.686689075	0.455643084	0.570857715	0.647055024	1.232782177	0.833931852	0.677982449	0.480897154	0.683211017	0.728726501	0.809877159	1.214529201	0.775568324	1.558192516	0.765334602	0.61843103	0.748823246	0.535236236	0.529125325	0.652790406	0.767115233	0.939061678	0.683645005	0.871112048	0.635647956	0.785908951	0.747026679	0.861792327	0.382355514	1.14428587	0.586990146	0.392753894	0.698986718	0.765094455	0.587032939	0.556251855	0.60055853	0.852295177	0.527101579	0.767539961
chr11	76778424	76847018	ENSMUSG00000020841	0.439145823	0.742441959	0.575668606	0.806421357	1.783718863	0.42309183	0.79999957	0.524138458	0.463598668	1.378908811	0.3640996	0.584711196	0.662723221	0.531981225	1.659825927	0.801200354	0.614760974	0.808945434	0.57760675	0.569830888	0.554524012	0.508346539	0.48128358	0.364399825	0.469683375	0.768442705	0.402164957	0.592920502	0.673474918	0.656173596	0.574559441	0.325519814	0.276295621	0.572143501	0.565994545	0.358155962	0.885249757	1.485721688	0.50341936	0.526256236	0.700603884	0.665887605	0.823066228
chr11	76902159	76916587	ENSMUSG00000020839	0.400733213	0.631536721	0.315212597	0.501247537	0.446825552	0.206864757	0.421579121	1.83909869	0.483966809	0.87000746	0.608857002	2.533668499	1.866635053	0.477376462	0.826388308	0.772680776	1.236382982	0.501170506	0.479836639	0.485175527	0.155490357	0.545705709	0.639281255	0.309681751	0.545446354	0.480864314	0.501261704	0.897873995	0.847712361	1.126148391	0.720989153	0.624753778	0.387882065	0.458955354	0.203338361	0.180053443	0.592876114	0.630840874	1.062255597	0.737939445	0.452738222	0.238929681	0.216027299
chr11	76924809	76987379	ENSMUSG00000020840	0.434211384	0.666871343	0.567182848	0.717759362	1.940564036	0.858736958	0.732426214	0.54864288	0.537074942	1.558640028	0.659969683	0.884638084	0.697041207	0.461124926	1.802716972	0.592351063	0.469430484	0.524203036	0.593183278	1.593919588	0.600556325	0.539483271	0.595779796	0.783945456	0.541138049	0.663598343	0.398463991	0.641032422	0.561906841	0.688276537	0.552501034	0.539271232	0.356159031	0.685453042	0.54093333	0.443997441	0.475488304	1.351094716	0.741220829	0.636548171	1.647114043	0.612981343	0.708245991
chr11	77493562	77507786	ENSMUSG00000011877	4.270759856	1.888751791	2.238663935	1.070271127	0.741656759	2.017712739	1.314127193	3.253129797	0.533373564	0.882963844	2.230366479	1.663006953	1.61008768	1.037901223	1.777770339	1.907682867	4.29066032	2.029103809	1.316170157	1.296643213	1.805415518	0.353074391	0.427390776	2.262408434	0.841158667	1.932500466	1.297398057	0.513465495	1.51272653	0.579728789	0.522339806	0.82484612	1.144338333	2.186936688	1.453264567	0.898799625	1.970060448	0.999051774	1.131887403	0.513280133	1.522797585	2.395536289	3.336534189
chr11	77686155	77741921	ENSMUSG00000037857	0.536355106	1.003091734	0.356439018	0.802844427	1.834755541	0.950049894	1.013614606	0.645459439	0.373358351	1.312286861	0.720501381	0.647988461	0.998571367	0.670760708	1.47630087	1.070939696	0.596008321	0.451409611	1.043599826	1.569142317	0.847531854	0.555457873	0.3979144	0.600347452	0.50151508	0.89077362	1.156982407	0.544914758	0.787326769	0.633821538	0.532461596	0.726527521	0.357205631	0.581412278	1.511662093	0.477535798	0.770249016	1.881927516	1.055527225	0.584149136	1.160146721	1.422553835	0.473888143
chr11	77718615	77725283	ENSMUSG00000000724	0.396693279	0.505613376	0.075731276	0.757361692	1.025892867	0.180640152	0.727246174	0.349658304	0.523040861	1.011801086	0.235236786	0.445703506	0.550407874	0.440133585	0.758966517	0.448304089	0.365458884	0.341725527	0.453802457	0.76815589	0.168307866	0.579665893	0.678838695	0.178387767	0.579146668	0.538812684	0.438163579	0.569755743	0.599113488	0.722079125	0.54077409	0.335425032	0.369405755	0.440371925	0.171130509	0.153983485	0.550567018	0.918521316	0.443035535	0.681514152	0.769170595	0.274045991	0.236221208
chr11	77763246	77865980	ENSMUSG00000000631	1.574128111	1.24391972	0.781095781	1.051649713	1.19952194	0.828182582	1.289730973	1.433065349	0.4351201	1.129513201	0.638515472	1.761472474	1.364066242	0.881970237	2.26722812	1.124957793	1.566331857	0.980799129	1.053610189	1.405781757	0.571599507	0.384825662	0.441256503	0.788376318	1.288704939	0.968678709	1.146770656	0.536800181	1.323169852	0.579817892	0.585598631	1.885556992	1.52617344	1.241218912	0.527233343	0.90778875	1.658213002	1.15193636	1.319978311	0.598066342	1.611046045	0.503916185	0.709116027
chr11	77880615	77894096	ENSMUSG00000017453	0.477253884	0.999243191	1.089128809	0.612098917	1.88694794	0.414173827	0.998865468	1.597041883	0.437055876	1.017370337	1.479420856	3.00842293	1.7465444	1.447962555	1.258992546	0.782986022	1.14766232	0.863848555	1.54825534	0.550941648	0.296102798	0.537317843	0.961327597	0.569204838	1.827826563	0.652374876	1.241223787	0.662510488	1.175470961	0.79052231	0.735854662	2.267440133	2.464753701	0.434259206	1.772973119	0.906020744	1.002014266	0.654239914	1.504086043	0.863777006	0.518102186	0.330759072	0.451655223
chr11	78206746	78245987	ENSMUSG00000002052	0.83447907	0.655751671	0.826106251	1.149722918	3.187340932	0.698768224	1.608758198	0.636472928	0.454952476	2.045221822	0.946580586	0.47011306	0.65472794	0.768528558	3.603933197	0.608054951	0.736483085	0.727834755	0.641203913	2.976692969	0.614271014	0.396647992	0.469662397	0.603366493	0.808627131	0.715034405	0.9014675	0.655082736	0.62981159	0.53398991	0.593215135	0.467217512	0.669552828	0.546452328	0.900435691	1.007383087	0.743452687	1.564051031	0.822765993	0.51102258	2.4144378	0.661282899	1.285948417
chr11	78328415	78342782	ENSMUSG00000041958	0.441738512	0.356014968	1.39613535	0.58933271	1.375297759	1.039793255	0.757644768	0.561526991	0.403440861	0.859681314	1.64708883	0.293579772	0.452913163	0.713020309	1.987599137	0.289811243	0.366738849	0.650270495	0.795978338	1.275549075	1.748892293	0.4272984	0.406239764	1.11751629	0.649352641	0.880175729	0.713039084	0.599087929	0.676412091	0.483666773	0.629139244	0.305508024	0.65325289	0.254558268	0.438514348	0.977442868	0.646931434	0.623673909	0.39230982	0.503089075	1.731729647	1.007967273	2.821074803
chr11	80046493	80080991	ENSMUSG00000017561	0.807437342	1.091170685	0.724380787	1.02344605	1.982903923	1.132271139	1.051383254	0.846421119	0.384263391	1.300155016	0.766579112	0.968260712	0.836383062	1.432907473	2.080174443	1.364169675	1.233440467	0.796217303	0.905837209	2.249770546	0.728612266	0.523619588	0.438177139	1.693371218	1.40986341	0.98460054	3.642820761	0.61860724	0.765271428	0.527807452	0.589855128	0.607696855	1.078599955	0.864191916	0.561912117	0.359249396	0.643406419	1.666134884	0.768756026	0.55833207	1.947084144	1.096663397	1.064824226
chr11	80209019	80267907	ENSMUSG00000017686	0.710854465	0.653124922	0.465785316	0.897669875	2.683742245	0.379467296	1.242747435	0.475577704	0.342363418	1.962617247	0.436664878	0.565271848	0.602770689	0.561816349	2.42854367	0.478470808	0.439000936	0.621889849	0.53978613	1.958896252	0.329071844	0.487536906	0.40895153	0.684800043	0.567139747	0.682984235	0.492568784	0.611196904	0.476392129	0.569024581	0.622412724	0.678934404	0.294742036	0.46705512	0.231533176	0.316314102	0.673091165	1.651591901	0.715705267	0.579499063	1.892482733	0.587014154	0.525036169
chr11	80383279	80405733	ENSMUSG00000017421	1.024911959	0.856812198	1.634735898	0.883853654	4.901137459	1.340796094	1.035741507	0.610025787	0.265937649	2.571549963	0.728197407	0.475984739	0.618106644	0.770523668	3.547957687	0.876162462	0.66883704	0.435443662	0.908421848	3.673449488	1.544769824	0.44754158	0.299486696	2.433129528	0.618649451	0.667375814	1.1475728	0.536512621	0.658330493	0.599847684	0.516711699	0.740086483	0.3851072	0.58844223	1.254612409	1.21578735	0.855653505	3.137889081	1.089675241	0.588528355	2.701384597	1.236838102	1.459996515
chr11	80428615	80473248	ENSMUSG00000017428	0.457852173	0.494432308	0.673825123	1.044923983	3.969015222	0.804391614	1.452062402	0.451674885	0.364637365	2.160785937	0.839186235	0.572431653	0.568744825	0.395863398	2.649893196	0.560082381	0.374870446	0.647250396	0.633456128	2.515611956	1.365919353	0.524866508	0.431839949	0.993608814	0.460173736	0.60055942	0.445763087	0.56704312	0.462481451	0.511447273	0.592845515	0.8567669	0.269601061	0.442118371	1.003889456	0.948643794	0.531932706	1.94370562	1.368037138	0.476794122	2.089932733	0.791171816	0.482708341
chr11	80482126	80780025	ENSMUSG00000035441	0.770211521	0.762320573	0.180468914	0.697182077	0.94780832	0.255697752	0.660716822	0.809269518	0.525625871	1.046194737	0.263185019	0.589645255	0.726252267	0.727770166	1.952849157	0.885513936	0.594390064	0.631701357	0.419881313	0.560065925	0.351971227	0.49408485	0.521254151	0.414396246	0.589041152	0.509395785	0.635353717	0.699001156	0.840599718	0.75015604	0.648595093	0.264995931	0.774955449	0.645834575	0.180779304	0.227395177	0.533448294	1.03093596	0.443683324	0.622518667	0.526614303	0.328994382	0.295714217
chr11	82719250	82764321	ENSMUSG00000020698	0.494595736	0.29420691	0.891811909	0.4235567	0.664651373	0.705941211	0.439794774	0.407069644	0.529604356	0.708030103	0.66716246	0.450705031	0.386669877	0.472980242	0.443231342	0.23934179	0.447409928	0.522280228	0.61382242	0.454405019	0.704107813	0.597300883	0.776329205	0.77238392	0.622877798	0.613570202	0.580504665	0.681264977	0.433972118	0.829716768	0.693506124	0.247166493	0.388349228	0.394393083	0.497745771	0.385053234	0.274597004	0.38474948	0.324931274	0.812214682	0.565292386	0.560962753	0.646991793
chr11	82764345	82765935	ENSMUSG00000046010	1.696204089	1.717912248	18.16837306	1.261637444	0.612811965	14.23698873	1.904842276	1.80372261	0.315678376	0.808659089	14.13671857	4.394305606	1.364549613	1.904765538	0.505896672	1.505055037	1.738057614	1.58899621	4.173640864	0.58697512	14.73406171	0.323645737	0.511857013	13.52336981	1.072965488	3.819832979	1.541942905	0.678843348	1.934915113	0.55295874	0.777496668	1.946815418	5.381116151	1.094083925	11.00452971	16.62871659	1.212037478	1.760220402	2.812365409	0.367525788	0.614202186	8.884146442	16.35033275
chr11	83299024	83405035	ENSMUSG00000035152	0.463879867	0.690382639	0.51104909	1.002531626	2.89042456	0.730593902	0.943113928	0.520718467	0.449027189	1.897063169	0.683868905	0.43677343	0.551347565	0.600607637	2.807032183	0.661566859	0.511137305	0.706308904	0.491807875	2.265934023	0.585639118	0.514676296	0.47851106	0.740547155	0.577307023	0.738613362	0.518731483	0.691959463	0.573849867	0.563603393	0.611313839	0.337089096	0.295874999	0.746636183	0.422546475	0.4756046	0.819784872	1.882932076	0.453901726	0.611838474	2.113442898	0.576860575	0.489338042
chr11	83473086	83506743	ENSMUSG00000020680	0.40762334	0.619378333	0.674146102	0.721511968	2.86436107	0.873763444	0.897606255	0.519430145	0.248154536	1.508309677	0.443166569	0.368170722	0.479770432	0.594269761	2.445491159	0.636051439	0.502963603	0.429747874	0.467589455	2.23851334	1.088874842	0.404825695	0.305992203	0.857503022	0.342197119	0.614919569	0.493011355	0.522866014	0.580367713	0.494030568	0.488828826	0.573320787	0.273500179	0.375079927	0.85985725	0.337706481	0.746269468	1.600676121	0.881181256	0.455729401	1.62332363	0.689958282	0.653528718
chr11	83964428	84044578	ENSMUSG00000034940	0.402569529	0.474716222	0.301597929	0.767830247	2.534709563	0.221917673	1.047724922	0.746432825	0.469928623	1.9377888	0.274341271	0.387996604	0.478772416	0.497143108	2.604411628	0.715525542	0.591744694	0.715473578	0.574181573	2.630403316	0.412465165	0.464794331	0.594291813	0.380735724	0.664808015	0.575611844	0.493516966	0.642972391	0.546479832	0.537222592	0.634597341	0.529446907	0.459313386	0.353860462	0.278991985	0.232977582	0.822280721	1.318961494	0.89445056	0.51413938	2.268981923	0.32953551	0.30259568
chr11	84129672	84401651	ENSMUSG00000020532	0.644337882	0.346519144	0.298986451	0.489352963	3.034112064	0.266450089	0.880405359	0.554661743	0.416642105	1.053762946	0.286081345	0.362374351	0.456768506	0.514718003	1.484832993	0.448285749	0.691369691	0.485641089	0.569510698	0.985159249	0.290125408	0.532249312	0.495699647	0.412213047	0.461185385	0.436761705	0.459357493	0.571841277	0.532486784	0.597352331	0.585263574	0.840249759	0.286740395	0.292899034	0.3799503	0.21538985	0.35366898	0.805340212	0.893384996	0.520063194	1.084467698	0.342472715	0.339197385
chr11	84422855	84513522	ENSMUSG00000018697	0.48633788	0.392367227	0.157969923	0.666750681	1.595400769	0.276741421	0.872325948	0.53062946	0.428777399	1.210634382	0.480770953	0.534454672	0.667111256	0.553785965	1.53541772	0.501139002	0.424552174	0.468276528	0.461476651	1.19523681	0.328009951	0.490385632	0.437294426	0.451910767	0.457192874	0.448782974	0.436390645	0.798376294	0.662174982	0.669441545	0.63649271	0.382457513	0.22493582	0.282379678	0.335340675	0.179314222	0.591816921	1.096101413	0.735929257	0.646123036	1.475533465	0.404130997	0.318704072
chr11	84820856	84828994	ENSMUSG00000034449	1.884467509	1.559451582	6.12960398	0.930757945	1.145260403	3.901520519	1.089325979	2.26805033	0.374432574	0.894531844	2.041377015	1.831815735	1.374566787	1.197860303	2.793943428	0.924421857	5.377684104	1.262127649	1.71048158	0.773825958	2.427780835	0.341908893	0.428979928	2.81233782	0.813425233	2.740978644	2.350923416	0.595558877	1.191504386	0.566180721	0.609206047	1.315242363	1.003073705	5.483135639	1.556238969	1.206210102	1.742461595	1.602759026	1.270203866	0.562766168	1.397859452	1.150484116	2.433484268
chr11	86498871	86544805	ENSMUSG00000020516	0.570990816	0.507580453	0.140310954	0.929302486	3.145627278	0.915214316	1.089875281	0.508974125	0.339819185	1.985858117	0.368146847	0.406184334	0.489490911	0.595552475	2.854788643	0.766391829	0.518753406	0.489307777	0.492771712	2.870412965	0.516663514	0.506203446	0.390760698	0.473813085	0.735083271	0.541694007	0.5130894	0.586686904	0.643460699	0.546000648	0.591021922	0.563188566	0.397189765	0.460946826	0.469936586	0.366020889	0.506083647	1.749320072	0.915148241	0.519232367	2.069239723	0.494773296	0.370107899
chr11	86583865	86683836	ENSMUSG00000018171	1.632701476	0.884920402	0.662382638	0.84619804	2.014421254	0.702329723	1.335451128	1.124289362	0.346541077	1.202089884	0.579795368	1.12341889	1.086691342	1.065695448	1.891938276	1.277686373	3.21253201	0.706860274	1.238924574	1.332185052	0.419917844	0.477800144	0.436992007	0.777772042	0.765654538	0.741029624	1.418420747	0.606015488	0.95623245	0.547713415	0.611163897	2.384745537	0.541600143	0.905300064	0.477386118	0.426204798	0.49767209	1.428992729	1.448182486	0.515529027	1.139535756	0.90844102	0.819593762
chr11	86694351	86757565	ENSMUSG00000047126	1.369834906	1.290331403	0.493114073	1.105772116	3.758606634	0.659193409	1.57514101	1.076971039	0.321016705	2.220799183	0.465325551	1.049508257	1.235281031	1.295949445	3.087757456	1.500259997	1.502305293	0.701647614	0.77849175	2.806850831	0.796737165	0.539532001	0.353016789	1.352576749	0.56957805	0.759238793	1.777938705	0.599664076	0.867539044	0.550144453	0.599801799	0.823324047	0.370381871	1.689359746	0.561335596	0.874771602	0.872058924	3.15328096	1.376357938	0.519638447	2.219904874	0.777469845	0.576420738
chr11	87568903	87590539	ENSMUSG00000020486	3.611812529	1.862257872	1.975465	0.846273943	0.402356575	3.012401559	0.765809486	1.226290945	0.846325176	0.545833663	1.936396617	1.835328622	1.195996341	1.022282962	0.669121847	1.455412683	3.177406923	2.658184098	1.44513087	0.579803308	2.61436444	0.551301332	0.478018274	2.051949305	0.861105359	1.596897136	1.393533819	0.75217259	1.933448271	0.819060372	0.63519566	2.377670702	1.160540889	2.959041086	1.388238648	1.917429041	1.604307465	1.202204154	1.336440222	1.026647464	0.595336865	2.038685197	3.41799726
chr11	88047373	88053755	ENSMUSG00000018379	1.971413514	1.455015125	11.72433472	0.974733541	2.027531526	5.990834294	1.025495297	0.862884469	0.208670474	1.521501044	6.01241145	2.137123188	0.895881712	1.261157873	2.232779918	1.827096375	3.064930149	1.217164274	2.520074947	1.769875	4.644897314	0.489527451	0.334725487	9.91037656	1.476268667	3.785216832	3.275542251	0.471817186	0.954579522	0.703322535	0.523049372	2.04166648	0.492966634	2.232923595	6.18100415	7.600002158	1.019629804	3.683015035	1.107990905	0.370512452	2.029203344	6.180780761	8.498778141
chr11	88339382	88718513	ENSMUSG00000069769	0.843858918	1.480298592	0.227790525	1.050333901	0.707492561	0.365624276	1.000000841	1.15374089	0.756009289	0.790788418	0.347007744	1.07281168	1.382297874	1.164851943	0.90659816	1.262658619	0.947808996	1.121008944	0.53304979	0.945295532	0.284452087	0.424928908	0.454745911	0.456430027	0.980519028	0.78906967	1.097746206	0.595042531	1.230298964	0.551018386	0.671703796	0.476040469	1.580244844	1.205190437	0.190347692	0.306043908	1.563163985	1.233087537	0.822017944	0.640339093	1.134282441	0.309115383	0.247656492
chr11	88924020	88955465	ENSMUSG00000000278	1.462191373	0.342838558	0.206606249	0.617068476	2.296700722	0.329584581	0.825198898	0.697395683	0.468748014	1.788476252	0.571647494	0.918660133	0.81441069	0.657137024	2.375022424	0.398042099	0.62049564	0.666270503	0.661929622	0.722449344	0.354440684	0.462648133	0.49102946	0.406581321	0.747058612	0.516914475	0.849084838	0.629829903	0.881071644	0.48781534	0.678673382	0.354131463	0.566602928	0.39111776	0.357496675	0.241995434	0.682906169	0.73226139	0.383466227	0.547329885	1.791343567	0.350373271	0.460753496
chr11	88999376	89020293	ENSMUSG00000000275	2.331851003	1.367825624	3.204724291	1.062761251	2.216273815	2.336085629	1.608493189	1.782767756	0.376319935	1.511110212	1.862943828	1.657065242	1.567604239	1.465003282	2.922059736	1.312724799	2.221873866	0.647710739	2.055869586	2.308449595	0.313724259	0.413787699	0.388182988	3.224657645	0.867803285	1.117255526	2.070364822	0.532361845	1.557333848	0.533708008	0.781284268	3.657987711	1.472027906	1.209626812	1.978776596	1.356760044	0.427577338	1.647390683	1.991137123	0.515515273	2.380896674	2.003954154	3.635662864
chr11	89982665	90002894	ENSMUSG00000020553	0.826708536	0.633691579	0.289447205	0.752963276	1.035253361	0.617590832	0.891099467	0.839426351	0.471371314	0.92320319	0.544265274	1.958929342	1.880500415	0.665878335	0.815891406	1.016235382	0.593972622	0.645429647	1.037598886	0.547344021	0.55565616	0.544225948	0.594398857	0.595150073	0.667941442	0.597069269	0.446847404	0.823545642	0.85029728	0.575597252	0.843944813	2.883325593	0.962875561	0.355214825	0.943346315	0.267041332	0.562112236	0.635519185	2.354009084	0.608729331	0.710284114	0.519759247	0.406192859
chr11	90643465	90688366	ENSMUSG00000020541	0.410070959	0.552120488	0.768188711	0.672717749	2.62645754	0.3023798	0.965071215	1.139495458	0.455806034	1.667983192	0.729722856	0.672924196	0.714028283	0.634583114	2.161133911	0.905143992	1.483779041	0.613803684	0.533631431	0.869056474	0.312985863	0.543261194	0.602309996	0.769153406	0.531002921	0.554608815	0.623731967	0.766916265	0.626441565	0.852402955	0.639815296	0.658468298	0.401044439	0.360719441	0.394659292	0.140594948	0.446117424	1.126746951	0.896777335	0.627519441	0.779343581	0.795235796	0.428031133
chr11	93949814	93956259	ENSMUSG00000020857	2.386569445	1.219781733	4.061742084	0.860551756	1.634566294	3.485738217	0.940143395	1.78080433	0.317304255	1.359827476	4.424831202	3.612629485	1.837430637	1.428346434	1.632160935	1.103553844	1.987410406	0.787470262	1.642528235	0.97676977	2.432760131	0.378259927	0.340438165	4.6610038	0.723805518	1.879467394	2.250414521	0.472802181	1.305024533	0.573473974	0.405698574	3.198698068	1.044491951	2.724754014	3.141587008	2.035916413	0.896045366	1.705113041	1.900740116	0.32914472	1.707678148	2.623501878	3.799095336
chr11	93956979	93968521	ENSMUSG00000037601	1.44238599	0.826872249	2.018441915	0.915340762	2.0090639	0.864779036	1.058537647	1.237857665	0.334335365	1.334421616	1.636254387	1.689804687	1.145061371	0.773105082	1.779386988	0.774887023	1.649765327	1.002867356	0.859735183	1.853596915	2.30797481	0.494435658	0.354625568	2.111715097	0.977990528	1.062556356	1.054218371	0.539206731	0.883311911	0.474306284	0.556355188	1.045984474	0.951723105	0.753753565	0.969277922	1.479234202	0.74186361	1.174212038	1.112931914	0.407421402	1.603742335	1.879832003	2.264613163
chr11	94287890	94321988	ENSMUSG00000020863	0.966994642	1.42063578	0.985440109	1.587543313	3.832298935	0.845422038	1.923788498	0.861852201	0.428230265	2.317564766	1.280331272	0.940498324	1.261031426	0.968977933	2.927866126	1.613739801	0.789620709	0.904175106	0.801658111	3.060722715	0.975595031	0.544950725	0.461488893	1.409423945	0.497444986	0.865302751	0.756217127	0.651771333	0.981201516	0.581011594	0.686519531	0.950105516	0.490820693	1.038689603	0.731951076	0.410648369	1.221089961	3.176700136	1.363025892	0.545322862	2.26581139	0.934248116	1.457257934
chr11	94557102	94601871	ENSMUSG00000076435	1.629955321	0.873393777	0.804204109	0.750310677	1.761071086	0.444515206	1.402037612	1.536950652	0.385203069	0.632321502	0.339432571	0.800653656	0.824012529	1.087307235	1.177014186	0.936171018	1.509408402	0.632625611	0.919502159	0.598459923	0.322389845	0.545845574	0.529549238	0.541874926	0.902422932	0.71384262	1.403526085	0.634566512	1.252407005	0.506336469	0.717806333	1.954492383	1.335964925	0.76122064	0.804803264	0.506275772	0.592719312	0.729740811	1.404509503	0.563916679	1.259404822	0.635314766	0.732576821
chr11	94629767	94645216	ENSMUSG00000020869	0.998502561	0.52368011	1.989705529	0.948923778	2.300427984	1.584757127	0.959384461	1.457783396	0.421577955	1.413242293	1.255324218	0.548966901	0.879454557	0.771014577	3.419020116	0.8178655	3.68588805	0.713250541	0.936802111	2.730776273	0.890682263	0.32474702	0.473758216	0.987988631	0.754360979	0.961964077	0.60042281	0.647968334	0.553914879	0.445284431	0.591280915	0.906442509	0.777567664	0.397790414	1.222752071	1.225894029	0.788897659	1.067335044	1.132697635	0.443965124	2.406765621	1.002097809	1.394393639
chr11	94936224	94953042	ENSMUSG00000001506	0.72801008	0.655026835	1.264100773	0.509924483	0.356022319	0.945446033	0.498044432	0.995637572	1.252023063	0.518410856	0.520800964	0.493903432	0.515131594	0.753287013	1.073055245	0.485903435	1.19064238	0.531729444	0.619457446	0.423780139	0.378830424	0.78638962	0.801176487	0.614075521	0.652868511	0.716904371	0.825666611	1.018020593	0.627904098	1.096653405	0.711488644	0.403305915	1.103662363	0.61100022	0.413460093	0.50736626	0.723047266	0.469608926	0.418108833	1.355055158	0.678348822	0.688087329	1.00733672
chr11	94991035	95006899	ENSMUSG00000038976	3.912706571	1.520241686	5.831691753	0.921188384	0.578176934	2.865584786	0.875113143	2.318799905	0.975853095	0.878394642	3.234362734	1.569897309	1.190802696	2.308364529	1.790191259	1.456821754	2.308811019	2.968305288	1.776626201	1.389098773	4.836986256	0.411503843	0.45770148	5.148888576	2.606404005	2.399753308	3.199652727	0.54665903	1.554881655	0.700786284	0.589615978	1.141497087	5.350583993	1.780417849	1.941379295	5.201104977	2.481774121	1.089263384	1.004768742	0.796821907	1.659274294	2.002055227	7.162784622
chr11	95026258	95041354	ENSMUSG00000038967	1.999658793	0.684000386	2.028929921	0.828887379	1.56781631	1.512559179	0.82988828	1.631962998	0.440738611	1.422232781	1.120103743	2.780378419	1.753637602	0.750351382	2.392426847	0.833216811	2.219362203	4.138996012	1.189638737	0.753151706	1.62837422	0.351209231	0.473007957	0.889335682	0.825984252	1.222936185	0.607018335	0.605712453	0.751090924	0.613026013	0.537599589	2.25910333	0.873029655	1.018412484	1.203975245	1.310581638	3.439808175	0.874369007	0.948017991	0.575911014	1.102915281	1.107329875	1.748270039
chr11	95044474	95076801	ENSMUSG00000001507	0.470345011	0.743083744	0.745950526	0.583051932	0.884374134	0.670472258	0.645261071	1.247948187	0.599027959	1.294100591	0.89271608	1.09935231	0.699578536	0.580154047	2.710343744	1.002091608	1.582726345	1.370904264	0.907217431	0.554393785	1.443903134	0.421075084	0.530822913	0.90504212	0.802607209	0.72362808	0.707223544	0.991762548	0.567798649	1.001230548	0.64206056	0.604951213	1.273850643	0.781184429	0.588533871	0.758766206	0.967031013	0.689463581	0.590370193	0.635073731	0.714809716	0.845238224	0.786546544
chr11	95666957	95680773	ENSMUSG00000038845	1.090368644	0.668026259	1.087477489	0.947103121	2.376506479	1.082024319	0.868390152	0.860997773	0.405359038	1.550207992	1.313945242	0.591075586	0.577823396	0.669041167	2.648224228	0.438205763	0.76289069	0.718640877	0.890198468	1.483957224	0.661771366	0.386370421	0.480705727	0.922716895	0.712848662	0.885585658	0.637635638	0.492736866	0.777384599	0.469131471	0.652278783	0.48166821	0.794225629	0.504609281	0.707541443	0.567042161	0.805655689	1.217005345	0.62061406	0.541520732	2.058970935	0.351870064	2.219152681
chr11	96034885	96047430	ENSMUSG00000006058	0.304263061	0.576213512	2.23090012	0.69540953	1.986856564	0.796948425	0.745468524	0.620519786	0.423878062	1.586910294	1.422975967	0.536440594	0.79382289	0.980969638	2.611994999	0.663023232	0.555350511	0.566081112	0.738174692	2.01684683	1.734772916	0.528971483	0.494976347	1.326175082	0.766593125	0.627684079	0.63161906	0.594828484	0.565428278	0.537904033	0.662900547	0.358600698	1.044929563	0.353090939	1.091302963	1.723565898	0.6150937	1.250363753	0.831084852	0.473620631	1.85703698	1.904705338	1.194753944
chr11	96047432	96065388	ENSMUSG00000014349	0.618125317	0.885866788	2.143358605	1.306241537	3.419003184	1.90446938	1.161284772	0.72475707	0.454461668	2.148378954	0.96317803	0.589080765	0.886825824	0.921636661	3.752123876	1.167665282	0.600992226	0.954365723	1.124523107	3.337071079	1.82619251	0.495901108	0.507808222	1.956950064	0.64711247	1.274666747	0.929223613	0.630483816	0.578819453	0.530466002	0.777912222	0.628917141	0.512963634	0.543574372	0.751673375	0.718087416	0.962205403	2.241492367	0.996795791	0.601632634	2.369543798	1.127270571	2.365813157
chr11	96849870	96861203	ENSMUSG00000018672	1.633254288	0.759573831	2.091686359	0.64887159	0.635789517	2.340807403	0.560607251	0.949641457	0.397640815	0.681450734	1.788663138	0.596941637	0.641486057	0.86720311	0.607513924	0.757048759	0.63593427	0.578127581	1.009974263	0.437016897	0.959482796	0.478884563	0.437812481	0.880776624	0.843308331	1.327067425	0.746683427	1.381136322	1.056461955	1.270670194	0.701071316	0.390048923	0.75153092	0.98290905	0.541976008	0.610693478	0.543269295	0.64094007	0.5255321	1.396838859	0.575246971	1.530211029	1.832142023
chr11	96937825	96943986	ENSMUSG00000018659	1.161343433	0.730861977	2.933536988	0.478422522	1.370577946	1.3542175	0.774866216	2.751948729	0.375737506	0.955714832	1.879506002	3.34473992	1.639126949	1.358779073	1.878630216	0.922015671	5.099596419	0.852054545	2.693887668	0.915749638	1.565250609	0.33691683	0.468915627	2.758892769	1.097698897	0.983424147	1.708444538	0.580899776	1.06886322	0.482982717	0.655233128	5.272591935	1.676319598	0.731183938	3.102159843	2.068562846	0.933741066	0.637527312	2.325573393	0.645921318	1.409604065	1.136077804	2.339016194
chr11	97159714	97187881	ENSMUSG00000001440	0.630992672	0.530280056	0.610649421	1.013772053	4.158474878	0.685546515	1.020211763	0.519459354	0.454665433	2.303159841	0.805600084	0.547507164	0.508720563	0.63021704	4.162482609	0.518440675	0.822923986	0.845635854	0.795950339	3.601725306	0.680971399	0.453503779	0.460921052	1.312338259	0.574231632	0.790267907	0.899991207	0.565463442	0.4316059	0.560295202	0.777168365	0.902961766	0.440253365	0.553949941	0.585024322	0.646922673	0.778410649	2.079238148	0.762716842	0.588510222	3.134156145	0.716265695	1.428188875
chr11	97205842	97280638	ENSMUSG00000001441	0.537802395	0.736201769	0.787074396	1.012125798	2.029095015	0.541366928	0.931435448	0.839919597	0.358912717	1.671243024	0.514950627	0.772486683	0.763423113	0.490246979	2.516791637	0.699448502	1.390067896	0.660448097	0.702800412	2.003737795	0.635725143	0.491217647	0.436767738	0.64527679	0.644084469	0.679552606	0.420057913	0.581240635	0.594814163	0.557430829	0.577980477	0.675300732	0.430119524	0.636696467	0.283687206	0.471808571	0.615058578	1.697284461	0.926554523	0.532102224	1.63641286	0.504898636	0.747906311
chr11	97685826	97688621	ENSMUSG00000078695	8.144006182	1.482567171	11.82450556	0.609589441	0.372075435	2.063325067	0.999453024	1.797915926	0.39186655	0.51357224	3.885122094	2.112065683	1.763052067	2.163878303	0.848043972	1.661140394	6.63014575	1.301832725	3.277469736	0.437386838	3.714328824	0.343721139	0.250101149	2.113689706	0.721240027	1.621684069	2.232021968	0.602121828	1.339101505	0.361251468	0.458306606	3.930503403	1.762895271	1.185209838	3.940709152	1.408093173	1.832086781	0.615423221	1.935236312	0.473776951	0.648544487	1.906384499	10.16313306
chr11	97703399	97713500	ENSMUSG00000069744	0.809042748	0.630372682	2.407672969	0.908886636	1.586495829	1.280919748	0.979109824	0.786794107	0.324693524	1.210832985	1.380638956	0.449429313	0.636413941	0.910908058	2.555215941	0.683165223	0.430886642	0.841137854	0.993481815	1.716730928	1.68341725	0.387221605	0.38295492	2.027444833	0.703081928	0.709853646	0.992931287	0.557075832	0.62664965	0.538699782	0.570868267	0.614078158	1.299606285	0.365638403	0.978498701	1.869750948	1.072029445	0.971289642	1.006001627	0.463100898	1.830006161	1.072223793	2.346997623
chr11	97715157	97744704	ENSMUSG00000018547	0.941379921	0.758295693	0.658707594	0.938837718	1.300958447	0.979948162	1.349933095	0.874808384	0.452557917	1.083174277	0.639117326	0.742013907	0.754305083	1.264376136	1.526974506	0.897593808	0.637444977	1.02503663	0.737866854	1.502243844	0.935597001	0.442129982	0.422770272	1.067900279	0.936954929	0.797028423	1.245124704	0.577126622	0.937044929	0.537222498	0.627685534	0.901673718	1.613058044	0.584862701	0.894981941	0.695229875	0.987959315	0.86124223	1.121301579	0.531365611	1.821946417	1.16914008	1.456509298
chr11	97799000	97838764	ENSMUSG00000038366	4.416044051	2.435295096	2.426151404	1.052194082	1.040412682	1.708842674	1.328085403	3.096897177	0.345964429	0.988179371	1.375437943	2.58637927	2.237115667	2.082637178	2.620256485	2.424853499	4.697255759	1.799241917	1.441987462	1.366743843	1.397736488	0.409487651	0.415249625	1.974535102	2.005783001	1.360655874	2.128585625	0.576215704	2.619880108	0.513537483	0.603931626	3.145483702	3.238787536	2.20352291	0.829220025	1.665523787	1.928931596	1.610795717	2.503129878	0.522028163	1.495665436	1.02268952	1.891931569
chr11	98026710	98030492	ENSMUSG00000017404	3.385214116	0.86533074	12.34254811	1.226401662	2.466874644	6.391647792	1.35694487	0.890471476	0.451086276	1.473855344	7.286847411	1.702085317	0.692172262	0.79770662	2.37523585	0.928512329	1.307507382	1.29399149	4.914413165	1.883688737	6.334629185	0.520870426	0.327706929	8.345185853	1.051904344	4.136416092	2.540494933	0.479716626	0.717453152	0.499236299	0.511311287	2.234181162	0.941020946	1.452989055	7.461079013	9.476981861	0.800637379	1.711935137	1.126376892	0.400985644	1.844710639	4.133561377	15.78124664
chr11	98437708	98438991	ENSMUSG00000002580	1.015489636	1.536800349	15.99758885	0.530731679	0.628882069	9.205097823	1.082967845	2.124169377	0.534374234	0.570241341	10.16694429	3.953733952	1.791552243	2.515451801	0.759438438	1.320646191	5.198677136	1.433190522	6.066843174	0.905420161	8.837343582	0.315246462	0.425210166	17.69695938	1.445621362	2.95255369	3.603564275	0.494896431	1.89836517	0.842974126	0.582269863	5.905122807	3.388991761	1.227683078	12.72091364	11.70706809	1.615987645	0.757634412	1.851763095	0.678128151	0.957568233	8.648833498	14.66471253
chr11	98682554	98695979	ENSMUSG00000017221	0.631070239	0.732456825	0.844992981	1.133326671	2.123974808	1.919326926	0.91435908	0.891559031	0.454618915	1.442693535	1.777615777	1.841910569	1.616517186	0.656953683	2.604377966	0.71149328	0.791647744	0.641170649	1.245249847	2.293278509	0.852672877	0.409131712	0.476602489	2.012382762	1.024466767	1.397550051	0.965223201	0.490441407	0.813456721	0.510214099	0.531564063	0.619121057	1.428051495	0.53078287	1.787827764	0.722920294	0.720998655	1.073878199	0.714228173	0.515740171	2.449237625	1.694187841	2.743893048
chr11	98704591	98729435	ENSMUSG00000017210	0.972764743	1.214176458	0.769430406	0.792048645	0.812481115	0.561725467	0.665333464	1.270183997	0.412390737	0.917903269	0.761236411	0.835427091	1.135464769	0.835407597	1.683837609	1.401291609	1.139740451	0.953776338	0.656434575	1.328467842	0.754260198	0.361883639	0.451143357	0.457520601	0.821467542	1.001447072	0.784828619	0.560749148	1.05639766	0.551484633	0.567007569	0.51710877	1.600502648	1.150150918	0.30710761	0.434386397	0.969193101	0.938840353	0.727310642	0.593175681	1.668434257	0.919436008	0.739244826
chr11	100203162	100207548	ENSMUSG00000045545	0.2883975	0.281736679	0.274299391	0.486714747	0.232246119	0.164063899	0.359475131	1.839589732	0.991570789	0.233354104	0.282936008	0.350720207	0.271605665	0.434267343	0.372943086	0.180110077	0.413923823	0.765524175	0.35650197	0.3711083	0.162109155	0.722652774	1.047824223	0.14534777	1.025295664	0.290659793	0.487272624	0.517618721	0.574203166	0.725538061	0.881582958	0.233938055	0.890196349	0.250186231	0.203519452	0.537179643	0.460573091	0.116491945	0.16591365	0.994933273	0.45216212	0.335960056	0.109839401
chr11	100319885	100322096	ENSMUSG00000035530	3.272804807	0.810244936	11.29553224	0.728436858	2.360819657	8.525820572	1.206713591	0.865109429	0.435422529	1.692566131	8.143767291	2.336429193	0.992866555	0.895223539	3.241988765	1.001401499	2.926339386	1.405851597	6.472316138	1.538352706	6.371868801	0.542115024	0.355064259	10.36062975	0.967530465	2.761479624	4.952485226	0.264510993	0.424999188	0.399921622	0.280223114	4.829658993	0.752609139	1.673125731	10.95557946	6.257188778	0.399455995	2.064916928	0.833230979	0.532212115	2.097690889	8.797347202	9.281967728
chr11	100415697	100424824	ENSMUSG00000001555	0.652930897	0.571220291	1.545568864	0.722966653	0.316681071	1.079041758	0.538696324	0.547554015	0.83936776	0.577341378	1.556848068	0.501167207	0.518896755	0.772491808	0.654530245	0.509732049	0.791674032	0.485635891	0.734782902	0.580979953	0.320558214	0.703190892	0.514524032	0.977494044	0.863304169	0.951795651	0.849923488	0.81113584	0.605974672	0.932135741	0.648568405	0.351496946	1.179899458	0.678758447	1.022214446	0.542606807	0.535173972	0.442651268	0.471144666	1.007221553	0.601979107	0.728445852	1.348554989
chr11	100422321	100441808	ENSMUSG00000017176	0.376857064	0.78328921	1.050215096	0.650895121	0.51167016	0.74912755	0.53105057	0.727262024	0.58484031	0.646493289	0.788382817	0.335906966	0.584266157	0.828110589	0.929047721	0.720376373	0.790603822	0.966397449	0.763436837	1.641252352	0.541694211	0.658154118	0.411311758	1.302617505	0.961572896	0.849374456	0.934902755	0.499783284	0.617235525	0.561434258	0.702000153	0.271896265	1.212043645	0.873957095	0.371238023	1.101528611	1.114539503	0.815208751	0.475428541	0.579277858	1.336529147	0.726879615	0.981028585
chr11	100476353	100528000	ENSMUSG00000020917	0.961743645	0.41589689	0.429017694	0.694450531	2.983693182	0.640637473	0.902061292	0.694074254	0.408825067	1.53690073	0.973529456	0.674480372	0.978071184	0.644593964	2.672277915	0.585950793	0.638556047	0.703354982	1.355504951	2.330264393	0.882590181	0.383168815	0.445816494	1.21675272	0.702649537	0.657203844	0.940739145	0.60947248	0.539934328	0.483757745	0.806563941	1.614892804	0.466606507	0.383521188	0.813727458	0.360174565	0.821880257	0.975049694	1.568250561	0.518788913	2.139899977	1.09511674	1.344579575
chr11	100574904	100591729	ENSMUSG00000006782	1.000886878	0.76108854	1.893502497	0.861907624	2.00940862	0.807026276	0.911318079	1.759081241	0.404420732	1.730819189	0.812902278	0.655281835	0.687483662	2.877906969	3.135634931	1.141595983	1.604939392	1.654617424	0.976082627	2.06044443	1.604346559	0.383012301	0.408746475	3.367949363	3.636760731	0.850053389	4.809783017	0.597809339	0.891869296	0.526441284	0.574143789	1.065803298	4.580743876	0.65749035	0.639052355	2.88483767	1.05502865	1.186081241	1.109626446	0.551271007	2.183615276	1.380171762	1.154059133
chr11	100715009	100738215	ENSMUSG00000019173	3.966638012	2.519764676	2.010315571	1.379204054	1.163960534	1.40166041	2.028708169	1.832584269	0.379350401	0.832308262	0.992981486	3.390078098	2.383551305	2.169258731	1.84175386	1.987460772	1.625942418	1.075135013	1.520869261	1.431184099	0.581970398	0.347491918	0.39382426	2.181400457	1.222448916	1.444630273	1.918251154	0.605319479	2.449924448	0.496767755	0.618141689	2.142953404	2.550845294	2.761893159	0.886348867	2.081618639	1.421622358	1.82126671	2.115218761	0.500467607	1.545493094	1.193861309	2.054534311
chr11	100780731	100850724	ENSMUSG00000020919	1.583129898	1.489074616	0.517390782	1.322477182	1.4194147	0.793830543	1.687317475	1.069164927	0.394213114	0.905806503	0.53247547	1.133579362	1.239515009	1.329822118	1.357479071	1.068915564	0.751544805	1.113686054	1.076941937	1.786422401	0.640998194	0.419003267	0.419261312	1.313489863	1.707412097	1.105253161	1.243376833	0.591419009	1.496865815	0.555637858	0.623059887	2.232738152	2.196852509	1.428164217	0.90932995	0.862218831	1.316511832	1.409763819	1.857754858	0.588397817	1.496313862	0.834269915	1.431768674
chr11	100885098	100939540	ENSMUSG00000004040	1.00564543	1.340443768	0.851649665	1.202159431	2.147329464	0.878438567	1.594378907	1.356211327	0.380889045	1.228159774	0.919426463	0.716860161	1.021940937	1.161674685	2.255244993	1.232105992	1.40747583	0.689348515	0.809443647	1.52174812	0.405329252	0.412160426	0.423763805	0.576262033	1.83270716	0.84901505	1.131971832	0.577169123	1.107317143	0.580267493	0.717501019	1.293490541	2.114970452	1.014274814	0.52370376	0.553528554	0.869679231	1.574072156	1.660126426	0.574975877	2.046019828	0.828763021	0.855058605
chr11	100956733	100970887	ENSMUSG00000004044	10.8203734	2.128658468	2.947403543	1.331700428	0.407693955	7.421538503	0.877478213	1.668955362	0.617300038	0.553228149	2.989917745	1.260915005	1.059369751	1.177412041	0.814323398	2.596830137	2.463147913	0.994071011	1.342205498	0.548113207	0.811355551	0.605959905	0.42424019	1.562095411	1.058782408	3.829104751	1.441731018	1.034916238	1.461913654	1.230192369	1.158770776	0.794050169	1.247745589	5.744203867	1.609127947	0.663903528	0.842327645	1.990474359	0.952300655	1.577088997	0.652543042	3.470348743	12.82567098
chr11	101009452	101063719	ENSMUSG00000019302	2.27313711	1.168060409	0.689250358	0.859952732	2.093499618	1.311477227	0.732910715	1.30996456	0.42812247	1.546277976	0.653246347	0.879453296	0.55491354	0.877463368	2.115266308	0.954574926	1.424718393	1.432344319	0.693717415	0.647404787	0.590889135	0.432637123	0.420960315	1.017335458	0.892963983	1.115579856	1.524209295	0.64394498	0.813257436	0.660529618	0.659507282	0.966459593	1.42492964	1.831731156	0.396138162	0.332946066	1.421093886	1.653981091	0.863157731	0.615659117	2.049639615	0.612554729	0.487870616
chr11	101082565	101086619	ENSMUSG00000001755	2.008659986	1.461895457	6.866836753	1.166493108	0.9425297	4.850389857	1.361746342	2.939529071	0.37335074	0.768824667	4.716616811	2.812128939	1.873153005	1.397197541	1.101711045	1.549095207	2.780555305	1.308330242	3.354314976	0.657310154	3.051139095	0.293195152	0.353018954	4.632267781	1.035607557	2.702059491	1.811638925	0.511302429	1.27367045	0.481651215	0.453469134	4.731047801	2.763281201	1.704596741	5.11353122	5.835966367	1.422537157	0.822547835	1.76586753	0.547437328	1.002079855	3.395280929	5.895261144
chr11	101253707	101259549	ENSMUSG00000078656	1.117669449	1.54157069	6.426882014	0.644285894	1.221704207	2.139852334	0.878910383	1.084082004	0.399824253	1.088018369	2.503015319	2.098403585	1.227195835	0.854823371	1.861690145	0.707069533	1.408313971	0.806310107	1.633520906	1.305921091	2.631424339	0.368305308	0.439812765	3.500873771	0.763120432	2.110294249	1.314832323	0.596518433	1.006132715	0.742867695	0.634627258	1.044453417	0.762751658	4.435339668	2.069094343	2.985434905	0.639883945	1.936567991	1.230286293	0.652445553	1.760581258	2.583558211	3.841572856
chr11	101277968	101279114	ENSMUSG00000017188	2.462143173	1.545805404	19.50051935	1.22306161	0.163480017	10.39339789	0.899728652	1.763855494	0.406401797	0.360196138	9.432301931	8.193190702	1.146069382	3.344957018	0.537877754	1.931050867	8.766993401	1.448723185	6.078172015	0.439373565	11.64886388	0.352560959	0.297853142	13.2743062	0.800360924	2.568529571	1.318546407	0.49105507	1.898304957	0.680082186	0.358188318	5.773104499	4.590027937	1.37074083	12.77510824	8.485637048	1.023282784	0.853820585	1.518035201	0.659930418	0.519956585	10.0607953	15.91231804
chr11	101316213	101323537	ENSMUSG00000078652	1.01666738	0.681796856	6.163058456	1.2548133	2.496710114	2.738787245	1.168951039	0.757042537	0.38251885	1.661617615	3.04152948	0.945787094	0.734899291	0.679203595	3.031579759	0.747930596	0.689066781	0.783190265	1.285045124	2.420288333	2.848723391	0.440884566	0.479882764	4.577584254	0.560204972	1.175510167	1.317695071	0.529426597	0.652329734	0.615786422	0.594748543	0.653669877	0.60874165	0.674815286	2.400743431	3.79863502	0.699891249	1.479468636	0.84991743	0.565672614	2.479494141	3.071691934	3.595238276
chr11	101330605	101341938	ENSMUSG00000019326	4.190950409	0.939966228	1.706568862	0.713967522	0.322083984	2.13371026	0.624291261	0.880000078	0.603543372	0.40544469	0.999127584	0.528714157	0.782393332	0.616943472	0.686547717	0.57522544	1.017207516	0.684239188	0.621618303	0.512831462	0.680692568	0.547993116	0.626132572	0.548572054	0.978662639	1.35219422	0.608443319	0.797272281	0.912687673	0.81322214	0.716515165	0.488623487	0.953756292	1.309948129	0.345308223	0.494225454	0.624366202	0.744581323	0.660991738	0.737028332	0.544097607	0.577057848	9.09466929
chr11	101458745	101466230	ENSMUSG00000034993	2.978365018	1.129896565	8.079786418	0.768237534	1.007149188	3.488862079	0.831233487	1.783468292	0.409949615	0.845012627	3.163340743	1.49786293	1.292649458	1.234965966	2.18175505	1.611055954	3.565368266	0.76796785	1.510776196	1.032304627	1.30098848	0.414158405	0.450495423	3.252323377	0.836432426	1.654301486	1.244644767	0.70280164	1.378547594	0.869466737	0.643736273	0.95127151	1.32552972	1.174584657	3.13891548	2.570172644	0.703814969	0.896506671	1.008549874	0.58327632	1.363883143	4.324559797	6.11918737
chr11	101971143	101987013	ENSMUSG00000003518	4.253084537	1.36278497	1.511042933	1.021259418	1.355972043	2.567607508	1.038398079	0.983362123	0.507907198	1.056646589	1.384092736	1.766053319	1.052901506	1.326637528	0.9686801	1.26792324	0.943934655	1.848560644	1.292648823	0.54765864	1.771069592	0.50495429	0.461914888	1.283201989	0.897691714	1.75571847	1.525116339	1.278044212	1.239261974	0.738727152	0.565124154	1.645970487	0.978622611	2.502012407	1.122973332	0.555961302	1.807909299	1.49576529	1.536392821	0.832458205	1.085786426	1.44133706	2.733152799
chr11	101999652	102028461	ENSMUSG00000052373	0.697419108	0.649891583	0.792346899	0.655066858	0.266320525	0.430794082	0.531803284	0.734903645	0.899692915	0.524353284	0.732039431	0.368894267	0.540044418	0.676735095	0.682818823	0.497986344	0.41107249	2.664420718	0.552922983	0.405643466	2.236682717	0.742608444	0.50582965	0.40412669	0.634317133	0.712708482	0.576852468	0.87226163	0.846559867	0.996287985	0.601056085	0.282914068	0.548676036	0.662017423	0.356090786	0.302943064	2.427836721	0.596765616	0.54327651	0.799684356	0.542399777	0.575140651	0.574212161
chr11	102304560	102319742	ENSMUSG00000020923	3.251115728	0.679672521	12.06705912	0.796391635	1.283393409	3.002842367	1.194522529	1.378457689	0.477243707	1.133496381	4.163797412	2.699642564	1.066308131	1.269811329	1.948903056	0.95116926	3.53631005	2.69764098	4.932933512	1.54092613	3.218356742	0.424188753	0.445687604	7.189888564	2.01342522	4.205125645	5.94666991	0.524426205	0.939197004	0.751447872	0.638776016	3.242994634	1.270099215	2.581049317	5.213605571	4.088610163	0.959685957	0.81389574	0.937524921	0.572658723	1.755922672	3.968201734	7.284747504
chr11	102838473	102880985	ENSMUSG00000020929	0.905887262	0.404133168	0.198990833	0.755218922	2.273031502	0.834513252	0.698785291	0.34531418	0.54456935	1.546052986	0.446785326	0.528699092	0.43725215	0.489074444	2.788467689	0.326000081	0.495356482	0.967680846	0.616848223	2.387964997	0.473391707	0.432269821	0.534500077	0.376312602	0.683252093	0.830067391	0.560613767	0.685116989	0.446983264	0.510749164	0.648942645	0.332785731	0.423035078	0.5967254	0.291440348	0.609826265	0.85541555	0.875867637	0.346093392	0.53491866	2.205658259	0.622984909	0.7330447
chr11	102887336	102900912	ENSMUSG00000020932	0.252511645	0.326316479	0.879304906	0.436345268	0.173831394	0.480338742	0.490577044	0.686020413	1.181357141	0.241416067	0.532628105	0.246240274	0.413821393	0.745537977	0.39261765	0.310999365	0.450979844	0.787396306	0.683864127	0.446294559	0.744445091	0.58291455	0.812367659	1.051827008	0.712079069	0.62822314	0.761518788	0.882930004	0.493604236	1.025102929	0.716165711	0.308176308	0.804177996	0.232724782	0.524974696	0.710892468	0.89690031	0.180278096	0.57566856	1.233344415	0.474204938	0.454157416	0.727182803
chr11	103028190	103068912	ENSMUSG00000020936	1.155510121	1.19447611	0.613344063	1.065584459	2.250450061	0.55085306	1.480492968	1.070199762	0.433471162	1.3079565	0.546339302	0.640201001	0.711319909	0.677680252	2.767163519	1.055982569	1.169042726	0.930196117	0.795723556	1.942791635	0.787516947	0.324239853	0.341668138	0.542598762	0.739937591	0.813787782	0.820550394	0.507489117	1.210009322	0.505366235	0.599303259	0.852785735	0.596514645	1.310004619	0.466649916	0.29445593	1.178023298	1.34195373	1.112175267	0.50819528	1.969343425	0.588454052	0.582431251
chr11	103821782	103954056	ENSMUSG00000034187	0.386856783	0.357798135	0.360982541	0.669206998	1.407761916	0.325035349	0.699420476	0.605808306	0.489545226	1.253247412	0.309548744	0.345608754	0.435263669	0.511754544	1.690299674	0.436636279	0.426203618	0.744918692	0.44697919	1.4970843	0.344944765	0.505014807	0.485303572	0.485991009	0.739606549	0.450729594	0.553588634	0.658628161	0.557409517	0.53811161	0.686312729	0.286331625	0.454269693	0.291235323	0.200124702	0.306096115	0.77729775	0.902903004	0.610280693	0.548399718	1.85279608	0.340137649	0.318286595
chr11	104231390	104332090	ENSMUSG00000018411	1.305710794	0.756276257	0.475445801	0.700453962	0.609074678	0.437410082	0.614833187	0.922990632	0.888205509	0.827111897	0.379012829	1.485212281	1.126097653	0.541226616	0.59132456	1.018256173	0.692386159	1.963272968	0.546689208	0.58042254	0.604490941	0.399840953	0.573560013	0.41596453	0.695500933	0.637630005	0.469175968	0.781957683	1.10042275	0.87667882	0.57780421	0.446998397	0.662785274	0.82230122	0.370627761	0.280157529	1.967457717	0.656005988	0.495911924	0.880165312	0.466992748	0.753229924	0.481804551
chr11	104550663	104595753	ENSMUSG00000061086	1.687437142	0.789915363	0.710297458	0.551274261	0.410734194	0.743808933	0.664202227	0.791738195	0.669087482	0.449806035	0.794672181	0.43757426	0.5423953	0.854816259	0.450613786	0.98843234	0.703914265	0.592016455	0.573392135	0.549153474	0.601697875	0.639131441	0.504806446	0.643063918	0.725121297	0.912277612	0.798369828	0.746013155	1.067478779	0.645276053	0.668231806	0.437086443	0.751763579	0.842517682	0.947408993	0.639050268	0.529619712	0.69924656	0.688953075	0.934043028	0.551196899	0.563333765	0.628710067
chr11	104608000	104670476	ENSMUSG00000020689	0.524545238	0.60685692	0.633228188	0.489980425	0.562279825	0.240512627	0.656637075	1.153752494	0.800525756	0.417446557	0.25402882	0.316707449	0.61414182	1.631638885	0.7837617	0.896543234	1.303351102	0.664610792	0.57887808	0.669477147	0.352875288	0.57927717	0.619496801	0.704852705	1.224953568	0.48459259	1.609373554	0.59416056	0.802009596	0.575731472	0.623012072	0.565103764	1.813998282	0.454596901	0.421850771	0.416308966	0.930082724	0.428405268	0.673417467	0.76028805	0.864421895	0.400101518	0.418121791
chr11	105589986	105929304	ENSMUSG00000053580	0.488154043	0.612011037	0.054683263	0.494498229	0.623480815	0.155668741	0.402544397	0.439666864	0.366380873	0.908082591	0.240473328	0.401793946	0.619429501	0.388625437	0.430516487	0.558524001	0.246408473	0.259758625	0.226774181	0.373143695	0.167261905	0.407830334	0.320580236	0.276955365	0.291595332	0.337980451	0.239916378	0.516127869	0.631093419	0.546783846	0.488014458	0.140220082	0.133109962	0.35956579	0.191308315	0.087673962	0.342508203	0.838214355	0.36664441	0.541590284	0.384373093	0.257808836	0.127780696
chr11	105967945	105989964	ENSMUSG00000020681	0.838332809	0.553155127	1.974485321	0.484868429	0.210656897	0.611462813	0.431874247	1.12138074	0.941615714	0.637034497	0.658236375	0.587488516	0.725072156	0.682155666	2.633535626	1.814325079	1.476855084	0.688915994	0.464841268	0.398485985	0.402747016	0.492969186	0.753107386	0.548696755	0.827443366	0.63348811	0.646335223	1.054472962	0.967235001	0.973558827	0.63941674	0.277848018	0.758445344	0.517856228	0.342420887	0.315981773	1.393751218	0.556287472	0.51767525	0.83761133	0.473211701	1.830915542	0.817868657
chr11	106066061	106073612	ENSMUSG00000001983	0.800892947	0.708484987	4.025638562	1.049203641	2.100858074	2.150741073	1.252181751	0.754218688	0.39192363	1.319719805	1.940092716	0.807517308	0.931658205	0.692732521	1.899279339	0.596089192	1.226487815	0.772136573	1.145758509	1.514509427	1.609437057	0.60923415	0.519872553	2.54938084	0.761923135	0.871347651	0.909186689	0.753478792	0.884553011	0.582349688	0.63365274	0.544772442	0.970352406	0.572486487	2.54209257	1.81641909	0.70174784	1.158533013	1.185329384	0.488099431	1.453512604	1.281159206	2.22707945
chr11	106197408	106216344	ENSMUSG00000078622	0.983467583	0.809855668	1.383695567	1.008320017	3.46785214	1.348523337	1.266732428	0.882693098	0.429553015	2.298791318	1.680588454	0.93091393	0.598500903	1.276362753	2.835491702	0.892338516	0.959661406	0.664530469	1.117418595	1.995646567	1.186491763	0.472534417	0.381516306	1.492559207	1.205858324	0.805260659	2.136410523	0.584307066	0.648088064	0.640400348	0.585261912	1.415625451	1.200432839	0.911574111	0.768197354	1.36264943	0.614707277	1.652437868	1.035692276	0.563946874	2.17306894	0.704143241	1.397404216
chr11	106216926	106249139	ENSMUSG00000020705	0.600288597	0.610973294	1.091655333	1.016772982	3.664391068	0.980695114	1.337776865	0.573117564	0.357267622	2.12310666	0.634114714	0.806341116	0.70303415	0.665779021	3.238084242	0.672127817	0.502971849	0.448365463	0.585384289	3.437584321	0.89728145	0.479810613	0.370191958	1.455141553	0.544398599	0.885317909	0.621817303	0.600236984	0.5737105	0.5139176	0.589650521	0.727869844	0.356012775	0.630387608	0.835814618	0.548001408	0.579081402	2.053326971	0.959519186	0.477572811	2.523599672	1.550333236	1.37672619
chr11	106263179	106272972	ENSMUSG00000078619	2.381394711	1.467391983	2.970144684	1.147490323	1.623975231	3.32569182	1.485594047	2.259120771	0.347664391	1.355594778	2.220138622	1.814706438	2.045334653	1.733048486	2.787986781	1.835629301	2.420758218	5.372340409	1.708100905	2.299751604	4.457016652	0.396400052	0.350393002	1.974016609	3.194962916	2.192381346	1.668249052	0.473345623	1.693965631	0.534421718	0.471817991	3.23167445	2.695601259	1.692176226	2.456452921	5.11297044	2.344349699	1.293182921	1.790973767	0.555690506	2.379530857	3.067106365	4.867193077
chr11	106780355	106789185	ENSMUSG00000020719	3.375131186	1.605520989	4.932003545	0.967485297	4.358546815	8.803957816	1.027930801	0.790010453	0.294272275	3.038292988	5.771210519	2.975964111	1.269020948	1.139891126	3.258076184	1.68574795	2.512362471	1.636522126	3.421038569	2.46674661	6.980987691	0.42030041	0.350871839	7.502203108	1.418731157	3.487196502	5.043303692	0.382892276	0.951851415	0.460688659	0.505044545	3.211039705	0.571232631	3.241657032	5.890926	4.568514922	0.950205688	4.538573441	1.554168194	0.432809646	2.381356895	6.155845709	9.955612662
chr11	107207892	107470699	ENSMUSG00000040430	2.103122162	1.220240449	0.460256683	1.209973881	1.233287182	0.619455707	1.718252427	0.889041101	0.434791055	0.775900762	0.466851878	1.153300091	1.188955175	0.955528008	0.79297383	1.120340468	0.854449952	0.869115552	0.715494399	0.947052036	0.356440514	0.445290662	0.451944319	0.521130177	0.926044254	0.77915368	1.178170179	0.642984402	1.523055458	0.536686548	0.691368237	1.396677969	1.123950031	1.546000802	0.291595281	0.370326222	0.998037084	1.26770637	1.311942947	0.726940764	0.929030428	0.548049191	0.599756067
chr11	107479484	107504362	ENSMUSG00000020720	0.59501034	0.512861906	0.554143644	0.952849379	3.230137603	1.562472623	1.057860269	0.420300265	0.397752197	1.912467939	1.292713462	0.505378632	0.640208212	0.697670887	2.958819319	0.680509972	0.55583878	0.513383201	0.909232336	2.380481097	0.65012044	0.480816148	0.452441578	1.230179832	0.532321921	0.830056616	0.620413234	0.579975771	0.662686415	0.511524557	0.609130823	0.409596199	0.405619389	0.393543945	1.460264063	0.540492242	0.646573069	1.535590142	0.512696345	0.540958492	2.031579087	0.98230346	0.917225488
chr11	107933387	108343928	ENSMUSG00000050965	0.466429417	0.83814386	0.237231964	0.828451947	0.607415587	0.249866647	0.801336797	1.095901743	0.625006348	0.541999041	0.222162076	0.402115895	0.631194547	0.975637594	1.430348936	0.808810722	0.87402454	0.708859717	0.432899101	0.791359225	0.270988404	0.528509728	0.559965313	0.332845305	0.684546484	0.512897534	0.714774999	0.617777407	0.825899053	0.590032233	0.755231004	0.279144261	0.976362642	0.530312861	0.203655641	0.297859986	0.674757818	0.734865317	0.600366042	0.583471008	0.860578834	0.310325532	0.262530929
chr11	108343354	108414396	ENSMUSG00000000049	0.250347633	0.425614679	0.477794953	0.507840216	0.956506116	0.518124026	0.584010063	0.872301592	0.628259085	0.422220369	0.296267256	0.314367978	0.41989474	0.476168983	0.42738173	0.462213749	0.704578969	0.414325242	0.634983608	0.467779453	0.234661916	0.645170831	0.66898185	0.836647521	0.456093917	0.592587568	0.389569412	0.564537975	0.46609571	0.76480117	0.62348907	0.943251623	0.404885802	0.283595461	0.712716009	0.673054061	0.282735189	0.304423056	0.979926744	0.708051237	0.43227343	0.613030792	0.319834496
chr11	109932190	109995845	ENSMUSG00000020620	0.53024448	0.508096619	0.059551482	0.530528055	2.97573874	0.655266025	0.851080286	0.582147628	0.443150371	0.629200307	0.223555792	0.305531062	0.311704884	0.41506654	0.538237747	0.34534132	0.339056628	0.618210391	0.486671611	0.382411507	0.505830242	0.660488	0.651686711	0.283167066	0.358262869	0.42306269	0.30720735	0.569352578	0.623948282	0.681836141	0.633208273	0.866322203	0.201247027	0.660309478	0.300484718	0.080412779	0.616748458	1.077596493	0.620219115	0.921335197	0.408594197	0.331519981	0.482449622
chr11	110399122	110525522	ENSMUSG00000020623	0.651034013	0.722778396	0.34294746	0.849263133	1.045688349	0.366899074	0.930179336	1.021370312	0.51223952	0.982711987	0.471482905	0.872631568	1.061999247	0.865998612	1.060899103	0.725935052	0.921976846	0.673290264	0.665038083	0.966439772	0.378530815	0.48893696	0.561893463	0.461622005	0.630772159	0.532881383	0.599287886	0.643881312	1.056669067	0.573083465	0.725354269	1.074863028	0.589041318	0.470295387	0.345111795	0.215375248	0.67753184	0.813733749	1.007401779	0.580482165	1.008887178	0.36037441	0.415181264
chr11	114668524	114672331	ENSMUSG00000057322	2.490155229	2.031386862	10.18128662	1.281620612	1.314954055	6.617811	1.283406174	3.835775951	0.394624599	0.977685959	5.861230642	1.388144364	1.705558292	1.549248516	2.100131989	1.739520685	4.902532508	2.185653111	2.691084207	1.453302952	7.091649383	0.328832388	0.617385412	6.013018423	1.865207238	3.324940878	1.917618553	0.529216198	1.511872799	0.497274745	0.705860665	1.477643792	2.676354225	1.237073776	4.30007439	5.89953588	1.657237084	1.912460783	1.595751791	0.596826519	1.864081976	4.513133728	9.257239173
chr11	115163341	115181181	ENSMUSG00000020733	0.798301203	1.04456475	6.881584257	0.670278054	1.081887543	1.186515078	1.868281946	3.271222889	0.306847059	0.912111787	2.736750697	2.48116298	2.220410309	1.734411699	2.818784276	1.467853632	5.866585336	1.211135841	3.381216079	2.054898653	2.092388336	0.368428319	0.625453624	3.948661434	1.397465667	1.009053848	1.504378971	0.586384666	1.440729479	0.581139026	0.601626514	5.56154329	3.293421489	0.992928535	3.470311546	3.438985427	1.671886357	0.614489915	2.83873688	0.597132841	1.799997044	0.984001397	1.784075493
chr11	115415689	115419962	ENSMUSG00000034566	3.075044603	1.619576594	4.959494567	1.161463002	1.671855918	5.957325065	1.251828545	1.422829787	0.306585598	1.248201967	4.560953324	1.842656583	1.527387739	1.760934706	2.219378208	1.070238937	1.598086234	1.214703101	2.311105713	1.333275528	4.414041958	0.4348324	0.377170157	4.709512293	0.985247747	2.846444339	1.137260001	0.479563735	1.060274432	0.478208131	0.576651943	2.727215297	1.45102168	3.66099225	5.717598835	3.637734166	1.233730097	1.939159137	1.390135667	0.428471816	1.526632077	2.566066239	6.377546599
chr11	115523102	115536276	ENSMUSG00000020738	1.028515628	0.842373423	3.076169957	1.209336887	3.136596724	1.607935318	1.1927766	0.714613506	0.302328736	2.062452832	1.433984744	0.984915898	0.787839373	1.008090304	2.830066169	1.022518057	1.176877718	1.117269654	1.006142884	2.604734437	1.990467309	0.602042131	0.34541135	1.633459588	1.072611147	1.573286808	2.110733171	0.534129693	0.746680961	0.638630273	0.587470782	0.587496744	0.562832448	1.033990801	1.324260064	2.500509877	1.088837944	2.42444887	0.723751948	0.47562792	2.52932235	0.860812794	1.975993118
chr11	115644045	115708597	ENSMUSG00000059923	1.149061584	1.542385198	0.760156044	1.509340336	0.894618091	0.95606358	2.194861517	1.515648224	0.401352869	0.7376198	0.536334238	0.792502313	1.48802054	2.027415908	1.384594916	1.619671638	1.425197598	2.25341152	0.912791827	1.168545972	1.019985079	0.436788993	0.401015165	0.813465896	1.137246942	0.901188485	1.854276908	0.579939606	1.487591628	0.473095364	0.588332168	1.637781549	1.867370074	1.770198999	0.669269725	0.576764314	2.214256383	1.473926098	1.812007021	0.519143376	1.51914029	0.588958339	0.84398149
chr11	115824049	115855780	ENSMUSG00000020782	0.481741038	0.828721755	1.855026547	0.791010164	0.975357624	0.375216512	1.313018017	2.43387095	0.464617431	1.199126516	1.379940764	3.085440763	2.005386097	0.770134222	2.587192042	1.348254055	2.115875989	0.595981839	1.159596474	1.118164081	0.439946995	0.404096028	0.565628175	0.925016177	0.783798099	0.707943503	0.662851831	0.616267848	0.762472014	0.649857751	0.8775818	1.696110401	0.954617345	0.761967182	0.736747471	0.779518515	0.617281787	0.65398417	1.426747673	0.628593389	1.686366143	0.855716199	0.757207065
chr11	115858406	115892603	ENSMUSG00000034427	0.318477385	0.317940252	2.625873243	0.468684148	0.251343679	0.178026053	0.523474607	1.860693372	0.723789609	0.698618447	0.607014257	0.500521359	0.606178178	0.714717607	1.851680651	0.484107372	2.41350437	0.556824025	0.57870219	0.488038809	0.265997737	0.448976973	0.826555866	0.443550672	0.743755825	0.565045853	0.557344108	0.715510111	0.546122781	0.950891644	0.809282782	0.257681306	1.12453842	0.273745502	0.330964169	0.42115396	0.607069117	0.169938233	0.453390919	0.705045393	0.949048419	0.34425337	0.45876387
chr11	115933282	115966725	ENSMUSG00000020755	0.977731932	0.726266033	1.609476432	0.936153514	1.689286793	1.1016997	0.891685724	1.31221641	0.467290667	1.198174956	0.802181133	0.803554543	0.823363911	0.814805257	2.375944941	0.849417537	1.583233995	1.058782846	0.534084731	1.88986229	0.422730678	0.369329186	0.434756854	0.979706128	0.963315378	0.641912803	0.814960796	0.60372362	0.703650576	0.495775938	0.639768257	0.302721879	0.74332638	0.602602012	0.375172943	0.676088655	0.896315332	0.925190062	0.422354041	0.551041495	2.140045532	0.924905617	0.501228339
chr11	116078573	116086995	ENSMUSG00000034341	0.77843725	0.8463256	2.806127171	0.831154266	1.670959416	1.738450926	0.968028755	1.513149464	0.365617628	1.490651632	1.777903774	1.135261648	1.207740972	1.223845921	2.908998583	1.326477864	1.885366242	1.82684733	1.451950697	1.697342677	2.355284995	0.401321301	0.370410467	1.982551208	1.926738611	1.036845534	1.978062159	0.513966109	0.662713997	0.41896438	0.551601142	1.666236425	1.646381968	0.685174066	1.682954156	1.345415934	2.470422148	1.166270942	0.985302648	0.468632312	1.737446182	1.626679488	1.95489902
chr11	116171888	116199045	ENSMUSG00000020777	2.274321975	1.015595738	1.479292111	1.243255239	3.262510158	0.987352311	1.245040495	1.115430409	0.306798876	1.7736719	1.902882798	2.526295381	1.592021999	0.715948223	3.014363241	1.243485209	1.562396097	0.989481138	2.243422194	1.726845325	0.630397218	0.38166145	0.39774687	0.650901864	0.814696349	1.032814669	0.844277249	0.608751186	1.063010273	0.526450565	0.599821143	2.651073186	0.767962895	1.110614424	3.377270009	0.415439531	1.0400631	1.629158959	1.667695886	0.497146487	1.70413415	0.755771392	2.570689698
chr11	116245166	116274217	ENSMUSG00000020780	0.464115789	0.410432671	1.664414423	0.943368434	2.484324576	0.938801628	1.04199462	1.373949425	0.423339041	1.442913022	0.603496243	0.962219657	1.134539153	0.727196572	3.305026008	0.858002298	1.430505687	0.755831176	0.598060982	2.179684981	1.113155247	0.334095624	0.384690996	1.096153285	1.320042514	0.595950114	0.692077531	0.512120136	0.480022513	0.523013752	0.701682941	0.466297929	2.039688225	0.230284764	0.607247239	0.655855772	0.798083458	1.00446954	0.474945916	0.558013209	2.512818889	0.952499035	0.959694683
chr11	116288001	116307233	ENSMUSG00000020792	0.402556558	0.364601875	2.020226361	0.709343401	1.377171756	0.514706169	0.701285739	0.899604144	0.526567359	1.241370731	0.655500443	0.505987092	0.515805613	0.825855157	2.117214434	0.477052812	0.672284535	1.374601623	0.707701083	1.537702002	1.263871282	0.413884993	0.51711234	1.234467385	0.643723276	0.657096476	0.595568032	0.57199158	0.463016614	0.605576194	0.518141409	0.33899751	0.671050757	0.289201678	1.018247701	1.062335866	1.794604348	0.681793025	0.511044284	0.59419638	1.813269366	1.11893843	1.656894627
chr11	116470845	116494202	ENSMUSG00000015869	0.935280896	0.678148164	2.726425859	0.962835223	1.758337904	1.752185305	1.158284752	1.002226369	0.36134071	1.290121887	1.804228291	0.933008641	0.996990334	0.659400262	3.253911684	0.65019186	2.139863111	1.203897487	1.460570847	1.77371599	1.995747548	0.414371992	0.419075646	2.225245496	0.797192062	1.22686342	0.955671083	0.621633704	0.92028835	0.584371678	0.581236534	2.850536111	0.830563763	0.678241762	1.235770933	1.486520815	1.174928193	0.876925752	1.770001586	0.512986193	2.104679942	1.512505428	2.181492142
chr11	116537740	116581447	ENSMUSG00000020802	0.983907053	1.166830995	1.024322241	1.209411225	0.637124999	0.719717809	1.696490469	1.319223953	0.54320709	0.622957043	0.516568093	0.401930632	0.759817069	0.836830777	0.950837245	0.928881397	0.618907217	0.876041797	0.756246301	0.835206597	0.942334991	0.42271838	0.45671326	1.329155987	0.797346143	0.780805252	0.926109213	0.605762172	1.192612167	0.548809686	0.605720615	0.283340807	1.073557892	0.526068983	0.359869521	0.356102816	2.139045906	0.700200069	0.755009005	0.636195158	1.088589017	0.671283512	0.893085911
chr11	116645595	116654313	ENSMUSG00000020810	3.480217827	1.336050078	2.290332435	0.571434717	0.326692513	3.620568948	0.659290881	1.454369815	0.998029932	0.372851415	1.128253451	1.548356012	0.80560892	0.995600372	0.879491443	1.520895778	3.101436485	1.296329732	1.720583759	0.459708474	3.169739162	0.594530569	0.752823906	0.88701776	0.886780668	2.567276077	1.37439445	1.007936388	1.234515783	1.59598141	0.507678065	2.420382026	1.077895455	3.806582917	1.565726745	0.583913791	1.752238167	0.721591335	0.994586766	1.525218689	0.651700333	1.162683693	3.159437169
chr11	117115168	117159268	ENSMUSG00000020823	2.494654192	2.053092783	0.844133263	1.398969476	0.973675939	1.297891323	1.301637197	1.839725145	0.416012983	1.076628489	1.14167148	1.451194668	1.364410455	1.025411091	1.987764486	1.827182764	2.136752132	2.891323183	0.927407397	1.470629694	1.313833857	0.359088139	0.439079847	0.860238327	1.1645261	1.555824249	1.364241167	0.540864921	1.90910119	0.579614505	0.509454108	0.805626319	2.074621456	2.091964778	0.673863031	0.71074589	2.871773545	1.563983918	1.010590143	0.51234083	1.539673612	1.641513638	1.175830877
chr11	117199661	117362325	ENSMUSG00000059248	2.195175042	1.611725343	1.16679466	1.003008539	0.663506478	0.694940345	1.938699069	2.202827481	0.411117755	0.561674534	0.61652815	1.193326175	1.290899809	1.686202759	1.214949861	1.260359321	1.838847494	0.655869507	1.179689833	0.773114175	0.293873159	0.429311768	0.504770079	0.860790473	2.153490229	1.018406485	2.148564041	0.574839137	2.229847296	0.63018645	0.794039156	1.926390604	3.861139913	1.198101509	0.646820726	1.419492721	0.912645658	0.723471079	1.921884634	0.637398725	0.761512142	0.690206975	1.22503205
chr11	118392751	118402092	ENSMUSG00000033880	1.575100787	0.859513535	2.245834322	0.642049199	1.411250406	1.343787845	1.003648479	1.455674079	0.428326831	0.859019275	1.460087486	1.228318359	0.86425455	1.352093937	2.984667311	1.03517787	2.62249611	0.836891617	1.368832576	1.382897406	0.263919708	0.357942004	0.59245353	1.928279427	1.210573098	0.972927451	1.654304585	0.477093645	0.989334822	0.572220548	0.527742406	1.104307189	2.190524551	1.243032984	1.174622124	1.775779542	1.82763372	0.706011911	0.880918691	0.525080938	1.755469591	1.004456245	1.511946869
chr11	119288363	119300089	ENSMUSG00000025580	0.57140318	0.585119159	1.291538741	1.046555523	2.781748357	2.849185266	1.251300748	0.660254264	0.572946136	1.556485972	1.728874951	0.423682113	0.498024544	0.789400723	3.740505919	0.523364405	0.435859073	0.793590249	1.020918617	2.902834273	1.005061558	0.333054362	0.418214487	1.868829306	0.784945705	1.11862852	0.8538845	0.49007174	0.692869322	0.413881268	0.723377869	0.31984979	1.045026328	0.490095024	1.092986548	1.746432558	0.948755173	1.090123821	0.655275374	0.470915131	2.594838707	0.660566939	1.726980621
chr11	119393100	119487418	ENSMUSG00000070327	0.764266525	0.415967789	0.653832107	0.772935665	3.041366472	0.48200453	0.976071299	0.643945839	0.461461173	1.622889619	0.670797849	0.35036163	0.385158727	0.585471279	3.797915506	0.527031169	0.903731357	0.627760143	0.661092037	1.939600828	0.472580217	0.364118664	0.448011386	0.909837941	0.926052539	0.768509336	0.789893935	0.589197892	0.472851242	0.509860075	0.672659168	0.463867326	0.928497111	0.362576917	0.319471239	0.901412298	0.596517887	1.061791057	0.552528368	0.542176427	2.71810811	0.41353448	0.459790718
chr11	119602905	119899576	ENSMUSG00000025583	0.502585356	0.970623495	0.285982482	1.012105242	0.950860968	0.301845474	1.309555642	0.909078207	0.47722622	0.722169301	0.378933008	0.369966329	0.742912049	0.797183779	1.301023228	0.957511299	0.642378128	1.09561231	0.530517013	0.82434376	0.352387363	0.398362338	0.467488515	0.325955328	0.958627244	0.570109837	0.649092796	0.586583773	1.004163747	0.553769799	0.54841218	0.314223899	1.417016712	0.444098789	0.236610527	0.385698276	1.772272729	0.745433289	0.720583779	0.594295146	1.022368718	0.39264925	0.394833658
chr11	120345690	120348542	ENSMUSG00000062825	5.146468222	0.584134815	23.34920562	1.383095934	0.816807758	13.96653108	1.334388869	0.665503574	0.322901038	0.910821011	11.46888618	3.391386891	0.620269866	0.96950375	2.89327942	1.073050118	5.614584539	2.214331011	6.480772589	1.219614716	9.624883554	0.228310731	0.467056875	17.83843355	1.62249859	9.018710056	8.332278126	0.380876524	0.545592017	0.357432328	0.502616159	2.561713389	1.584965369	3.971601905	9.085537421	14.53746638	1.158654802	0.895353423	1.418765198	0.527905076	1.986492534	12.47132768	20.79711906
chr11	120380370	120437708	ENSMUSG00000039703	0.820011133	0.739801667	0.693099557	1.058752723	3.274774787	0.721883237	1.621977898	0.615655108	0.413568485	1.640425807	0.891261209	0.570137091	0.562049996	0.577869241	3.145448589	0.545291928	0.551100214	0.753032262	0.847467503	2.138471677	0.657562581	0.406737877	0.466409278	0.464115188	0.644265836	0.678170103	0.605795549	0.54200103	0.617635473	0.499697278	0.678865668	1.208336418	0.406732265	0.688037654	0.282160688	0.359973321	0.670765598	1.57783111	1.008295599	0.52346437	2.24195509	0.752768143	0.535394291
chr11	120467635	120483984	ENSMUSG00000025793	0.525916807	0.45420901	0.905818426	0.893141734	2.040072271	0.607030788	1.279165871	0.821123731	0.388047843	1.419981616	1.386863137	0.828496996	0.894610948	0.66925158	3.414269488	0.581871508	0.572126858	0.70186045	1.413494294	1.998616995	1.493434901	0.312922021	0.397413509	2.095083227	0.733032919	0.670761422	0.705708288	0.508078037	0.645494108	0.465736617	0.523994685	1.79851187	0.749913173	0.418531258	1.324520322	1.735448058	0.685331499	0.761284273	1.424839083	0.543783751	2.303638246	1.270727979	2.511949507
chr11	120484613	120489065	ENSMUSG00000039640	1.689404866	0.964145254	8.154059393	0.990175004	1.615123868	3.274185098	1.240851496	1.606635764	0.330621124	1.324042533	6.771233404	4.316435917	1.274227286	0.992000474	1.925076792	1.118958274	3.121048132	0.915755753	4.25756058	1.315450263	4.122716099	0.38504691	0.376273988	5.661372211	0.785217802	2.244976343	0.925984372	0.4453693	0.740359621	0.555846707	0.46235233	5.326367524	1.27417153	1.206340219	5.51144668	4.283574759	1.056738807	0.937648287	1.551566378	0.516371729	1.599891809	2.128970869	6.975735998
chr11	120560298	120573253	ENSMUSG00000025130	0.723213721	0.733949126	3.49363702	1.057910819	4.380255451	1.504899772	1.315228949	1.070840257	0.498637013	1.772431555	2.060476024	0.70920277	0.660910233	0.817691691	3.581002941	0.828058454	1.537042163	0.744442502	2.507110423	2.2613629	1.260437082	0.368941025	0.465994053	3.160331518	0.793909668	1.201352987	1.498366579	0.54541348	0.539731162	0.538277364	0.650994595	1.708599327	0.720727509	0.757810033	2.721632865	1.280444904	0.738882547	1.302981895	1.770889083	0.499224035	2.513550139	0.924862177	2.140749527
chr11	120578104	120581624	ENSMUSG00000025132	3.407714961	1.729184804	11.95544143	1.867511751	0.980604707	13.40715247	1.871771856	2.328055289	0.421954241	1.231870692	11.39590132	4.789369543	2.280167104	2.064611389	2.791754828	2.152644372	4.134597833	1.839756608	7.113094502	1.694741254	7.886349054	0.394406574	0.487620524	12.21746063	1.644465124	5.129081437	6.741655367	0.433250311	0.913526052	0.610420681	0.568236057	7.444303703	2.482845953	3.532502651	8.428995872	10.09767333	1.970512641	1.314984908	2.569536867	0.528426875	2.393635477	9.031481856	11.45458285
chr11	120592121	120598365	ENSMUSG00000025134	0.593958909	0.828643498	7.057495386	1.292268712	2.267141437	2.059639464	1.439074681	1.225258692	0.469554282	1.874098251	2.809337433	0.684446536	1.105627685	1.607764078	3.140033837	1.285182139	0.72533313	0.909547187	2.003472114	2.27497307	2.541175151	0.376590705	0.3579006	6.926231152	0.857804041	1.444721338	1.733387733	0.482075053	1.143476223	0.61508985	0.796621473	0.519508624	2.092133773	0.594558711	2.513090711	3.827935399	1.238259614	1.411774699	1.344276709	0.643840237	2.634582477	2.903337432	4.076780276
chr11	120610087	120617936	ENSMUSG00000025137	0.545200807	0.763111316	4.440055256	0.89129118	2.10687718	1.571145839	1.378848248	1.446518497	0.438843237	1.29654075	2.842658794	1.326543451	1.264861875	0.958257151	3.402685669	0.932478373	2.46189214	1.72787737	3.862144602	1.099609763	3.789918031	0.395831279	0.418380572	1.842644222	0.658328839	0.894946709	0.900361589	0.511442342	0.925502377	0.594007138	0.53402057	5.815195878	1.028552858	0.405828403	5.275031342	1.559653716	2.302789337	0.58859101	1.944263859	0.62724968	1.424796688	1.955078966	2.032611841
chr11	120635712	120643769	ENSMUSG00000025140	0.25791962	0.343416387	1.405846735	0.557552603	0.314739713	0.752416239	0.567313992	0.73057712	0.877561431	0.438663918	0.633035102	0.184138915	0.481826693	0.742416271	0.534454546	0.4803512	0.454405706	0.634768366	0.689403801	0.39738629	0.716497168	0.551867836	0.678266958	1.269131744	0.543173129	0.52607026	0.487955366	0.599846894	0.558554033	0.942050308	0.695116298	0.199204764	1.862695613	0.190374158	0.434807501	0.588862963	0.549898936	0.195383905	0.672400308	0.968108566	0.451174484	0.703950923	1.360155007
chr11	120729489	120732114	ENSMUSG00000025150	1.766989898	1.269860255	0.550555381	0.448323761	0.141353778	2.433019698	0.499352025	1.3286806	0.708864991	0.197644024	0.487066353	0.611881664	1.082243828	1.501616348	0.304791117	0.568340777	0.364837916	0.47146498	0.610482601	0.329029612	0.325878873	0.328191085	0.703412843	0.970118184	1.102905502	0.977569861	1.007493909	0.540340924	1.424160461	0.680470104	0.797055451	0.388517121	1.398460643	0.95869755	0.400938686	1.167880639	0.812813633	0.427154515	0.679040437	0.785903931	0.321604544	11.00165572	1.883447119
chr11	120784272	120789102	ENSMUSG00000025156	0.804079304	1.02557707	10.75507814	1.06775253	0.998605282	3.754071571	0.864624793	1.578301321	0.380456501	1.116955746	5.183572611	0.861196234	1.607940879	1.401590834	2.117490467	1.377532236	1.194530706	1.222143433	3.64755306	1.544914912	3.667167587	0.37305649	0.408974786	6.014548191	0.576617609	3.671512066	1.242002861	0.560744576	1.162300687	0.553889972	0.48023855	1.104568281	1.886150998	0.564913886	5.116666715	5.44694174	1.473923052	0.839563006	1.570713352	0.499922807	1.717526646	3.77600201	8.125843676
chr11	120805846	120824547	ENSMUSG00000025153	0.837831583	0.442425687	1.680785359	0.72560198	2.079441263	0.730413526	1.132220202	0.966520818	0.484637312	1.312073083	1.048566743	0.5022198	0.476977399	0.72949521	2.827053871	0.764217409	0.77021205	1.35170231	2.621703149	2.1579919	1.927498188	0.33994326	0.53080727	1.155499925	0.798983176	1.02354929	1.067966219	0.527308115	0.645451249	0.485687348	0.513582605	1.982004623	1.048073897	0.336322084	3.15313914	1.137442297	1.310964335	0.505762001	1.490191394	0.507943746	2.819332441	1.345701677	2.382164816
chr11	121421401	121431288	ENSMUSG00000039253	0.386891312	0.588083178	1.526322892	0.854839239	1.418073826	1.434663422	0.910183109	0.606382354	0.497154757	1.12619632	0.659621424	0.708854638	0.676200616	0.90605019	1.075283256	0.640816193	0.431782557	0.855723114	0.852316991	1.212231336	2.528006006	0.401831178	0.44575718	1.657009153	0.667282641	1.035352529	0.774930477	0.584935652	0.709240796	0.646389194	0.640294239	0.517588683	0.701059008	0.600308185	1.295791992	1.171992907	0.771480862	0.990195519	0.644504119	0.485151538	1.311256351	1.512866899	1.322775805
chr10	3973118	4167081	ENSMUSG00000040675	1.183791194	0.856998987	0.216127551	0.540113768	0.702710709	0.323204144	0.528067957	0.705239069	0.539499303	0.60008264	0.256721912	0.640902221	0.601120178	0.736532067	1.01650809	0.830131784	0.681256071	0.782266688	0.475677353	1.018663114	0.220058586	0.541552333	0.561872736	0.319437939	0.763557373	0.590401841	0.712234268	0.604308298	0.950046496	0.536718426	0.644314908	0.424456289	0.949983839	0.87910033	0.20466817	0.208435819	0.764959729	0.727779962	0.536728975	0.544067165	1.151314909	0.316386378	0.269771156
chr10	4266380	4359470	ENSMUSG00000038587	0.639622391	0.842228615	0.384203337	0.766976084	0.43287701	0.817626411	0.517424658	0.61292825	0.697291828	0.522878305	0.487620589	0.445872658	0.474105136	0.780322926	0.478114679	0.680410543	0.561684069	0.753505409	0.508530522	0.798270709	0.72612054	0.584572849	0.633722314	0.709835593	0.852008432	0.671117684	0.722301431	0.56295233	0.861156902	0.58587947	0.675880131	0.206931406	0.868665108	0.674910164	0.292285885	0.455738072	0.849210244	0.770754972	0.454738482	0.711316079	0.760868762	0.649024644	0.72134811
chr10	4432467	4455141	ENSMUSG00000061759	0.754325543	0.435220676	1.342939074	0.724049221	1.980148982	0.591515008	1.144439014	0.519367393	0.404348552	1.245463347	1.368999563	0.639676225	0.563774455	0.939334585	2.05668613	0.485979146	0.571377078	0.745783725	0.563995842	1.954110342	0.957737034	0.366214909	0.474985436	1.31916552	0.816867614	0.626831279	1.076675822	0.57808219	0.622585578	0.424721187	0.558377348	0.581687741	0.611607478	0.439002128	0.648747721	1.082990367	0.577267257	0.933277435	0.444213399	0.426116155	1.809667442	0.49032776	0.89486324
chr10	7629373	7681136	ENSMUSG00000019795	0.73530104	0.824479065	2.071434314	1.143481507	1.922343672	1.292656764	1.41903905	0.585865378	0.391878276	1.304791561	1.885426343	0.881963307	0.797823965	0.714419598	1.685058981	0.84617606	0.738212365	0.75619197	1.04036714	1.281900145	1.111363462	0.453969123	0.413214592	2.384123309	0.538976557	1.333924133	0.766974301	0.552952263	0.715481762	0.468503897	0.535770184	0.78035983	0.663136886	0.99761993	1.861477628	1.138165007	0.699933635	1.490616262	1.046465134	0.47941955	1.282332655	1.983727336	2.097385034
chr10	9755547	9901079	ENSMUSG00000019790	0.513714421	0.577951351	0.290693737	0.741154819	1.632290651	0.369499604	0.698717129	0.691165095	0.420711994	1.085305344	0.223992584	0.481599725	0.556687963	0.573731556	1.547034916	0.520549462	0.501234051	0.557901194	0.428910277	1.219108916	0.496197008	0.459617614	0.434300068	0.511917206	0.459574183	0.560531515	0.453228576	0.542753383	0.652762938	0.506927181	0.550519774	0.220309528	0.290654942	0.436547449	0.211454243	0.270227526	0.803479452	1.145808464	0.394350733	0.514266396	1.031509514	0.418545514	0.547687943
chr10	12382188	12869365	ENSMUSG00000019820	0.836928955	0.823705072	0.214740026	0.901972892	1.551819338	0.289903403	0.802503265	0.684910444	0.432601886	1.049986694	0.266573264	0.639399807	0.660877301	0.621860765	1.511716453	0.833123847	0.626713316	0.516207943	0.397218078	1.388666508	0.256844037	0.643083533	0.46416655	0.351051879	0.519602037	0.496105093	0.471850398	0.587019443	0.909746049	0.537123212	0.617131795	0.331907212	0.523847992	0.72239954	0.230603975	0.174441291	0.495937663	1.508995835	0.575356343	0.494075214	1.295820959	0.375237241	0.316601026
chr10	13005343	13009183	ENSMUSG00000078348	0.749111758	0.531860515	10.96023694	0.59355536	0.298618799	4.162483154	0.536170648	0.885505511	0.283372804	0.473577502	5.095945055	0.501741415	0.540254209	0.927315964	0.45961327	0.520148374	0.814260921	0.706684	1.384189978	0.4364811	4.451744384	0.558439569	0.494203007	5.692810697	0.767070936	1.801280211	1.044018864	0.485715122	0.743820639	0.694191868	0.654849687	0.570695182	0.858865912	1.07242126	3.469110935	4.408638688	0.250121999	0.677473759	0.348576056	0.533674945	0.458900371	3.828169856	6.407544029
chr10	14654755	14705560	ENSMUSG00000019868	0.474278026	0.754608046	0.404362374	0.843416193	1.669294262	0.230529268	0.829485542	0.474875556	0.369264917	1.177511342	0.369537614	0.301112334	0.629239079	0.616157207	1.483828455	0.593139155	0.247529708	0.338861313	0.439597898	1.369680329	0.417927663	0.412815362	0.3481194	0.483952946	0.335896094	0.5335696	0.345683125	0.510130743	0.660754074	0.485870657	0.516119418	0.259238836	0.233166844	0.375895104	0.231816097	0.207257487	0.43899813	1.398956902	0.601719648	0.424655339	1.366681712	0.669879995	0.45712817
chr10	18011260	18023288	ENSMUSG00000078453	0.696331143	0.650845668	3.24250526	1.086109335	1.301052776	0.876625234	0.847220306	0.765353607	0.445041854	1.092761428	1.043516987	0.798185216	0.865235414	0.970789613	1.892993025	0.976760009	1.034022134	0.43864238	0.866812222	2.067305138	1.478909251	0.418986933	0.52653348	4.53322704	1.028125162	0.81613683	2.667105829	0.740076305	0.790848908	0.516002129	0.607202578	0.570857208	0.818498696	0.691108563	0.928886885	0.889180619	0.327249552	1.278470331	0.525028674	0.514999713	1.630715631	1.512927831	1.951572226
chr10	18055861	18125155	ENSMUSG00000019854	0.414030042	0.841160252	0.319405987	0.947673697	1.552133406	0.279676943	1.241859696	0.729310838	0.380275943	1.280802853	0.742138738	0.798056043	1.139838133	0.886200425	1.303350891	0.969027772	0.388064285	0.62313425	0.634655074	1.397803055	0.511617572	0.488281914	0.439118884	0.543376571	0.573895834	0.490268819	0.552864087	0.599976675	0.775712395	0.554023099	0.62316661	0.85121554	0.517687994	0.407233485	0.504804427	0.315810367	0.781477808	1.241965511	0.943036166	0.935665442	1.336942657	0.378776702	0.741406985
chr10	19934472	20142753	ENSMUSG00000071369	1.124519283	0.994119306	0.431597501	0.900021897	1.386782417	0.449146311	1.097108145	0.834508681	0.40619287	1.134849016	0.475046817	1.035982863	1.191480155	1.02673781	1.164878237	1.027125235	0.68543293	0.695451221	0.659695791	0.749276151	0.397730473	0.453625174	0.460793312	0.338038423	0.716408294	0.575402687	0.807966467	0.569366079	0.908734805	0.545436765	0.577629384	0.929442773	0.918583838	0.752263517	0.395841465	0.193519953	0.952231956	1.226303071	0.972286274	0.501554856	1.110371673	0.612644073	0.453973372
chr10	20312469	20344613	ENSMUSG00000037608	1.01954808	0.898231171	0.611862515	0.834139478	4.198927202	1.173938217	1.219699362	0.60396538	0.254760522	2.17571178	1.033112703	0.804686089	0.708834239	0.621986207	2.985282095	0.759751922	0.800210255	0.514844832	0.645034199	3.611743148	0.446488616	0.464732892	0.331546783	0.810241316	0.568963245	0.711495213	0.879787441	0.529281834	0.696588168	0.534490804	0.512257868	0.625109877	0.267942517	0.925428532	1.110014066	0.849672626	0.602907676	2.895132717	1.416204332	0.460015623	2.397426973	0.797525346	0.458431825
chr10	21295979	21368898	ENSMUSG00000019977	0.369025959	0.464351584	0.46481921	0.730465891	2.337463657	0.183417223	1.054030055	0.654241227	0.406929414	1.283360291	0.333274594	0.367391109	0.588768305	0.694397707	2.121428132	0.490950298	0.669281759	0.55199443	0.525678412	1.758583898	0.498097162	0.432691082	0.458643773	0.447272392	0.723690144	0.39142688	0.549700624	0.571302077	0.531883276	0.521963003	0.613990186	0.488989647	0.75202768	0.331764182	0.232260372	0.243963593	0.707506619	1.108337764	0.694921058	0.516476932	1.704030337	0.308125838	0.231935145
chr10	21377291	21396585	ENSMUSG00000037542	0.292256003	0.3257268	0.106989496	0.529286705	3.304786657	0.214896088	1.043824623	0.54881244	0.418537027	1.784610543	1.47537002	0.714459867	0.786048227	0.506971132	0.434029042	0.241809073	0.405743447	0.519886734	1.035533501	0.53548305	0.191319227	0.608178678	0.784428958	0.318711166	0.591152566	0.495758369	0.523669021	0.725808533	0.420655721	0.842401672	0.76479726	0.78999872	0.424430333	0.237219412	1.169984474	0.164685023	0.453274744	0.31529145	1.279730594	1.043505963	0.50731549	0.220868243	0.176810701
chr10	23785183	23787275	ENSMUSG00000061983	2.097601889	1.833755524	10.49880527	1.126702565	2.346033032	8.503857465	1.356840694	1.681476403	0.366226208	1.299565151	8.944680655	1.39089325	2.062851282	1.208281318	2.297799126	2.198014344	1.965077459	1.107106034	4.077811102	1.521224575	12.12103814	0.592209332	0.288928954	11.04899622	0.72169345	3.379953873	1.858787975	0.56538844	1.240161427	0.539721612	0.479598323	1.713777826	1.586310007	0.879412043	8.558959285	10.5835571	1.450694302	2.442111226	2.085945783	0.664380346	1.740214228	10.33154521	11.63206523
chr10	24149302	24190222	ENSMUSG00000019998	0.723742956	1.054901445	0.506555152	1.085153156	2.231253688	0.464202672	1.438894298	1.24528754	0.50204593	1.687710066	0.408918461	1.294925219	1.588614939	1.362251306	2.197552194	1.214529345	0.8828271	0.612499232	0.585151067	1.170599033	0.364752523	0.491878581	0.491974873	0.701912992	0.619459343	0.69664633	1.30050068	0.584463446	1.020660746	0.521573039	0.613465885	0.396171281	0.643906917	0.565329409	0.306799217	0.305108288	0.992481393	1.4281859	1.010014828	0.464658311	1.494459548	0.777208598	0.705244845
chr10	24772406	24842823	ENSMUSG00000019989	0.668722647	0.542652658	0.245881638	0.527697212	2.75745408	0.572741605	0.76716201	0.718618444	0.463131417	1.071691495	0.393058812	0.834087834	0.745242054	0.534670083	1.221276413	0.406225003	0.675860787	0.438780077	0.59182004	0.475303791	0.17188643	0.544937907	0.552056853	0.375724854	0.516787996	0.527954523	0.49092714	0.600150538	0.71278251	0.669038068	0.692413397	0.957400326	0.398220553	0.709873416	0.430880565	0.148217242	0.267973769	0.855857181	0.819414419	0.759173042	0.440438578	0.282830259	0.475527556
chr10	24915221	24927484	ENSMUSG00000019987	0.379608881	0.427881065	0.269290634	0.423749571	3.873026874	0.234262525	0.831833745	0.64429399	0.351136149	1.049636954	0.274568333	0.301161374	0.377329024	0.432995244	1.482695526	0.532851379	0.540575482	0.663771753	3.575797982	1.040328633	0.122151856	0.50911992	0.592097693	0.318132376	0.623651696	0.387655764	0.462522145	0.631693589	0.859972355	0.417999602	0.649127249	5.049812977	0.419090358	0.35642908	3.67453837	0.185823547	0.373887549	0.747280448	1.405611785	0.552741764	1.167112033	0.217331311	0.215517408
chr10	26753421	26918648	ENSMUSG00000039031	1.460621733	1.362400462	0.2370159	0.983346547	0.884891079	0.369701453	0.769291402	1.038767848	0.444398858	1.117791123	0.297643899	0.884349913	0.943398741	0.759051094	1.29672239	0.753762925	0.816103976	0.387537782	0.406448033	0.649211054	0.146067852	0.510217739	0.490671591	0.382517475	0.435573683	0.647166434	0.547082001	0.545133632	1.38495823	0.517085317	0.621101299	0.424595915	0.361380704	1.324880991	0.300858413	0.179731232	0.268568796	1.736557535	0.786202703	0.511542529	0.750178007	0.411784011	0.435956682
chr10	29143839	29199630	ENSMUSG00000038916	0.156688392	0.168104421	0.214638366	0.298851748	0.221762417	0.127064647	0.27041035	0.238119656	0.602602955	0.274200931	0.128664178	0.136163409	0.146700867	0.253165491	0.256455984	0.174037385	0.154673404	0.581193315	0.190616936	0.296075789	0.97636615	0.65436486	0.488360974	0.242412189	0.229091323	0.213330648	0.1700566	0.547747757	0.323824312	0.631843614	0.529811298	0.113503996	0.163834607	0.159482165	0.19585509	0.091150095	0.830521818	0.236756169	0.180315146	0.556788455	0.270909306	0.162590989	0.224759046
chr10	29313166	29347469	ENSMUSG00000019883	0.521177922	0.522726027	0.328871611	0.558426441	2.150443169	0.92457785	0.801349863	0.395692905	0.301136411	1.190257972	0.62254618	0.34509842	0.447004115	0.425280192	1.293636629	0.597396836	0.320004496	0.365111657	0.419072319	1.071573942	0.34599775	0.404196722	0.355582663	0.301983356	0.272403207	0.417991129	0.449849131	0.472056262	0.452163432	0.407409728	0.497836889	0.509182851	0.181278982	0.412243894	0.620784349	0.377391744	0.373493149	1.099703891	0.711914401	0.458210443	0.86551996	0.550907356	0.609718191
chr10	30608141	30629632	ENSMUSG00000019791	0.680292269	0.50863833	0.875776399	0.550762821	1.377468691	1.476448547	0.55952762	0.54212981	0.395075473	0.939636354	0.852414639	1.521026718	0.637769062	0.814243628	1.031149363	0.835693528	0.837562483	0.551449173	0.705622761	0.722202929	1.214639054	0.422884202	0.417774572	1.782661967	0.524548913	0.738244396	1.30709124	0.422561944	0.675781577	0.578911194	0.485224925	0.750570698	0.24138943	0.929403008	1.200670597	0.366596651	0.427295183	1.092558851	0.615865567	0.499537764	0.985539075	1.421012767	0.893585925
chr10	30628999	30803326	ENSMUSG00000039697	0.852285919	0.542202999	0.307654894	0.609554214	0.693166059	0.289044764	0.508495371	0.669390728	0.466597974	1.515079639	0.439503833	1.32651329	1.117523981	0.724468811	0.754963195	0.879414573	0.661087909	0.655277859	0.34812499	0.800169366	0.282454774	0.50526386	0.472142287	0.694847673	0.420054205	0.413622485	0.535896471	0.575842734	0.910078456	0.539246269	0.563998429	0.331564332	0.31888854	0.42167325	0.439148098	0.353516207	0.762971799	0.903479359	0.48089437	0.521241488	0.93495183	0.620057621	0.447305345
chr10	33996555	34019624	ENSMUSG00000019782	0.409878545	0.772719137	0.904386377	1.050719773	2.220924219	0.959988087	0.883894248	0.493903259	0.328928971	1.499403273	0.854563524	0.365490154	0.474284384	0.533403748	1.665597886	0.603755292	0.514600567	0.53472609	0.500318743	1.566017115	0.754359456	0.376306876	0.382151293	1.563156582	0.444494919	0.935523404	0.561888444	0.459872926	0.713099129	0.39762062	0.440277338	0.438591541	0.271930941	0.385223009	0.983799353	0.656854135	0.528708048	1.753738698	0.79900855	0.397372707	1.456095292	0.713515448	0.942627446
chr10	37133375	37138920	ENSMUSG00000069662	7.568082749	1.07690255	17.27699167	0.886159792	0.887595644	13.92700025	0.835306686	0.90667479	1.064225415	0.959259239	9.11374889	3.624806758	0.881597755	1.443378129	1.058269909	1.224667148	3.841428631	4.010747567	4.465037243	1.444758737	11.65959985	0.981578284	0.469787517	15.57724056	3.778897987	6.46770961	7.423738643	0.487657852	0.828661083	1.007571129	0.877735996	4.002188517	0.457633841	6.118825872	9.00359664	15.66870825	0.910638507	2.317994918	1.25054813	0.574357642	1.853689037	11.64649482	22.12869708
chr10	38965515	39110188	ENSMUSG00000019846	1.261812374	1.091772997	0.304212427	0.930463692	0.909737229	0.542510571	0.536018317	0.538269618	0.605034096	0.800911512	0.245110819	0.386926511	0.447604158	0.513123851	0.93975379	0.642618743	0.591870769	0.342898768	0.333446706	0.536072991	0.150926218	0.647186543	0.44391268	0.261067358	0.433666039	0.626788066	0.364562753	0.617362384	0.889815523	0.62900036	0.632979551	0.39296245	0.337768051	1.070718159	0.231022869	0.089135403	0.278337132	2.429367505	0.431432346	0.626331291	0.499735476	0.324077179	0.352296249
chr10	40831621	40883311	ENSMUSG00000038446	0.460387656	0.922166867	1.018054934	1.226973463	2.043194385	0.447316675	1.541334418	0.620740531	0.432789288	1.299613351	0.42017989	0.586455968	0.771907096	0.762804237	1.820739784	0.904629363	0.428165951	1.359780809	0.600517106	1.480339948	0.688482615	0.447281365	0.464374735	1.112059509	0.554577489	0.617588533	0.481170624	0.572056465	0.847963492	0.68455159	0.544089129	0.334474503	0.507697864	0.552068032	0.43781946	0.368185913	1.59277864	1.554730797	0.787899392	0.595794718	1.700833682	0.861895704	0.344157173
chr10	41476314	41487032	ENSMUSG00000019823	1.135931046	0.836068845	2.594991959	0.955534906	0.670450806	1.643218262	0.62723232	1.630802408	0.862687854	0.77387763	1.809848919	0.652381548	0.642032759	1.39133741	2.815302604	0.901260471	1.835945524	0.805165845	0.863877869	2.162226753	0.982120563	0.476980882	0.503930679	4.029825506	2.627190186	1.482707655	3.02897069	0.560868563	0.903676986	0.647554434	0.711181754	0.464461369	2.105267042	1.274337378	0.855242587	3.868637212	1.475916955	0.899832638	0.676451983	0.588935542	2.999193099	1.918835772	2.018281494
chr10	42312585	42478565	ENSMUSG00000038302	0.788469885	0.524658021	0.447911817	0.75446713	1.216647517	0.571815184	0.642848271	0.496678837	0.472017361	1.001272512	0.420367234	0.439847466	0.475188325	0.590315056	1.292262094	0.482969844	0.460664587	0.467503063	0.391833393	0.746362965	0.240689863	0.48411081	0.442096794	0.478886849	0.620991413	0.427300746	0.838451796	0.595554835	0.731227944	0.520995999	0.645929523	0.315948623	0.466868757	0.615808068	0.225059889	0.186252018	0.443828496	0.968184541	0.406696784	0.514271819	1.019609077	0.24924219	0.327978726
chr10	42502030	42535381	ENSMUSG00000019804	1.080069046	1.630227576	1.353869961	1.587501367	1.860624052	1.130184614	1.983347875	1.019328443	0.444910682	1.225673683	0.946287522	0.927023756	1.168912004	0.903367025	1.697715043	1.327991464	1.128802614	0.858759481	0.962375946	1.433522635	0.624688517	0.471462744	0.470668415	1.47314762	0.734798872	0.781424715	1.333928961	0.62123925	1.316764286	0.523512226	0.650202556	0.797204978	0.598882632	0.990539193	0.614281249	0.341636734	1.178260189	2.204873214	1.505319098	0.547931576	1.41869977	0.661066544	0.511772854
chr10	42761496	42832514	ENSMUSG00000019802	0.325313509	0.708656304	0.525152095	0.987723233	3.255361688	0.646850475	1.531832887	0.62538509	0.37076379	1.696342522	0.43001907	0.472020235	0.639261172	0.77602739	2.3882364	1.001272289	0.601054146	0.443507547	0.799296098	2.517854476	0.573854667	0.518409855	0.473045593	0.375338695	0.469814234	0.663104241	0.726652829	0.588890949	0.517939377	0.564861133	0.628664834	0.797830676	0.363260439	0.463280717	0.459888802	0.147411918	0.497801262	1.800327262	1.153772843	0.491027333	1.769212368	0.759230416	0.731227464
chr10	43524084	43524646	ENSMUSG00000045886	0.168807278	0.045527051	0.182988297	0.433918297	0.700601206	0.038410854	0.544516072	1.687868491	0.164722181	0.505349308	0	0.464133181	0.347897889	0.326341019	0.873516014	0.296906337	0.090193481	0.161462237	0.200428169	0.398040112	0	0.08611705	0.183294704	0.175886979	0.644763362	0.236764017	0	0.240152383	0.196230543	0.073288082	0.802954735	0	0.155040351	0.112813337	0	0	0.426246709	0.186465966	0.071936608	0.107248133	0.34649925	0	0.111345239
chr10	43525133	43540994	ENSMUSG00000019797	1.043787758	0.726412214	1.75347996	1.039140371	1.055877785	0.862877085	1.108772592	1.152703787	0.424950872	1.200314682	1.359629223	2.233655802	1.717192797	0.60117989	1.962017087	0.776544184	0.880251206	0.780741306	0.981710347	1.241883833	1.271854612	0.4828455	0.457645544	1.368945335	0.77750633	1.244399533	0.52910288	0.596232945	0.926513995	0.47083621	0.596473203	1.171168584	0.689774128	0.815964566	0.745932193	0.474658022	1.012930315	1.060310001	1.338288033	0.561184711	1.310619415	2.23088835	1.171061744
chr10	43874188	43901745	ENSMUSG00000019863	0.591632204	0.337219096	0.570437884	0.645532913	1.678048642	0.670459705	0.535887937	0.580838833	0.394841574	1.339069789	0.377444181	0.575425164	0.451662321	0.906863089	2.006587849	0.340182086	0.558793808	0.525363448	0.401177094	1.158649066	0.383929026	0.41222119	0.397105021	0.784257056	0.519881875	0.498145162	0.63058927	0.489838112	0.460103989	0.47404091	0.517044522	0.30039772	0.399077017	0.438923312	0.492286546	0.549764557	0.397649197	1.04630864	0.411147341	0.406277668	1.711408062	0.377462822	1.26113522
chr10	50592669	50851485	ENSMUSG00000038774	0.201528771	0.303865644	0.162091674	0.396367135	1.242688621	0.147841886	0.418924509	0.313163487	0.25345481	0.923643703	0.121833517	0.277893814	0.364885368	0.422095844	1.088548751	0.330189165	0.248876144	0.192376978	0.186528136	0.852977248	0.132013884	0.389517026	0.288670558	0.275715986	0.214582007	0.236131938	0.226400401	0.423399373	0.348118846	0.410131546	0.433885992	0.194353901	0.082374319	0.209847279	0.18297281	0.103069282	0.29085521	0.901495166	0.409703368	0.4005506	0.971988474	0.239508783	0.186101395
chr10	52335850	52382124	ENSMUSG00000019861	0.656056282	0.771802259	0.885641917	0.901734165	1.784807785	0.950200695	1.063395792	0.52315212	0.314443108	1.44083432	0.366217305	0.613841986	0.917415708	0.764503618	1.428545882	0.694373659	0.432909034	0.778192155	0.569702562	1.20924428	0.437575003	0.475300486	0.400112953	0.597526018	0.381537001	0.617109794	0.562025756	0.472152926	0.827678675	0.5267742	0.562267685	0.724566992	0.254426674	0.495171821	0.910026022	0.131069724	0.843128842	1.613481944	1.137031022	0.451225782	1.343216713	0.447796772	0.860823533
chr10	53904785	54076609	ENSMUSG00000003746	0.513977558	0.961690233	0.170130599	0.827011081	1.824352361	0.290260621	1.446935887	0.697654503	0.366903285	0.891394217	0.215842904	0.382089312	0.614394356	1.367989227	1.325137683	0.743832785	0.550474833	0.398589847	0.451742717	1.311726635	0.145130138	0.509430618	0.432077331	0.450194098	0.566397531	0.52025854	1.280688688	0.574852088	0.889222229	0.540960836	0.599485393	0.69868278	0.626727425	0.756232946	0.647659813	0.276671787	0.310321137	1.388239478	1.233928699	0.485062849	1.524661475	0.346359802	0.423013727
chr10	57784881	57788450	ENSMUSG00000019874	0.245828391	0.507984562	0.122285522	0.453543441	0.506428757	0.329568208	0.401324425	0.437962581	0.707812643	0.534969238	0.385690701	0.320924991	1.063154236	0.774631123	0.371332713	0.407892053	0.288242741	0.511709012	0.998202512	0.378915718	0.725810881	0.617049894	0.731727191	0.323105147	0.22103044	0.499725691	0.364908056	0.813418822	0.579123002	0.725127021	0.656989571	0.871791215	0.166795814	0.264998558	1.221318338	0	0.445208856	0.660641241	0.428079012	0.768986083	0.458898552	0.196798184	0.245629623
chr10	57794335	57811830	ENSMUSG00000019872	0.814185294	0.660244196	2.118173296	0.82970423	2.256624086	1.620390411	0.742744057	0.568956004	0.366464901	1.738347429	1.90865004	1.528459523	0.788427137	0.9034383	1.90066014	0.845923258	0.926635435	0.355792312	1.009722587	0.72896168	0.649688944	0.476640026	0.393927794	1.874892942	0.504975495	0.689779732	1.25031957	0.530739433	0.60010709	0.560713194	0.632191953	0.793752657	0.421328916	0.752053021	0.958485457	0.867213976	0.332976913	1.799025428	0.67146241	0.436917263	1.456697692	1.589249241	2.327047443
chr10	58255497	58305599	ENSMUSG00000038039	0.346139225	0.463940704	0.756121229	0.588566439	3.755534148	0.385730213	0.682050982	0.515224832	0.362352056	2.18587296	0.303133026	0.356016203	0.401805163	0.44971298	3.150193306	0.804395826	0.533178867	0.395091673	0.341440692	2.281738382	0.519985355	0.502543894	0.383159048	0.253107527	0.411730212	0.442849254	0.348649168	0.548721891	0.411750977	0.537946172	0.57599106	0.252219007	0.244414813	0.34061094	0.591623536	0.144866186	0.391316155	1.618852077	0.465249617	0.430001834	2.085348577	0.642720577	0.556412626
chr10	58323466	58424691	ENSMUSG00000019920	1.431809583	2.113568712	0.310298644	1.395136106	0.994242767	0.725299111	1.115998949	1.230512953	0.418312799	1.075349905	0.341176927	1.11145871	1.057111975	1.328328446	1.342348483	2.021647965	1.297383598	1.093686747	0.512089686	1.379622743	0.368860637	0.523473144	0.457840127	0.67835369	1.020649424	0.979359995	1.256564208	0.614957277	1.410440629	0.533698632	0.584462135	0.746234697	0.937537804	2.412596411	0.250014983	0.319827277	0.989382835	2.732483632	0.925885978	0.518571346	1.406283961	0.79502525	0.451759716
chr10	58446920	58494356	ENSMUSG00000003226	0.55584266	0.43372715	0.079591523	0.821316482	4.335870425	0.347950326	0.927254174	0.350127766	0.291103203	2.08530851	0.643353314	0.539425078	0.422595766	0.483554696	2.870412927	0.548529904	0.53888471	0.373539687	0.590026783	2.778823207	0.865128441	0.477071907	0.332740171	1.252198594	0.416628067	0.421184581	0.648809386	0.507197519	0.405237332	0.504246728	0.504484873	0.379806682	0.148895237	0.475988478	0.555080254	0.707621808	0.486751119	2.091276792	0.525198677	0.43710243	2.059156618	0.445513941	0.579969374
chr10	59323296	59373304	ENSMUSG00000019916	0.900880839	0.885500228	0.579894595	0.913296469	3.039465675	0.501840515	1.107228051	0.523374659	0.402920163	1.664697668	0.316042158	0.737949041	0.84669697	0.856153789	1.22820559	1.099844322	0.603159071	0.617785741	0.561145414	1.668725393	0.27399888	0.431194756	0.429864224	1.024787385	0.723395699	0.821317494	0.690543972	0.576065188	0.699890266	0.526627284	0.625334933	0.689749625	0.546525326	0.784951671	0.313921239	0.231000623	0.696776113	1.624234739	1.038223347	0.570714224	1.558022696	0.591770717	0.619057865
chr10	59395632	59396757	ENSMUSG00000069622	0	0.047216789	0	0.032977274	0.018147346	0	0.019584652	0.046495561	0.017413488	0.025614993	0.057121848	0	0	0	0.014419369	0	0	0	0	0.035155606	0.069542701	0.022834468	0.010551773	0.005106839	0.123873797	0	0	0.009268233	0	0.067803544	0.085556599	0	0.081788422	0	0	0	0	0.016909696	0	0.105624528	0	0	0
chr10	59446984	59616692	ENSMUSG00000009647	0.523150618	0.856673122	0.227737401	1.123377365	0.843325155	0.433653617	1.372514525	1.338393941	0.457358613	0.702847922	0.392595262	0.583281126	0.985261441	0.873888213	1.523654567	0.866804325	1.11685843	0.833805852	0.539456219	0.824827458	0.343110819	0.50767637	0.531356336	0.367818461	0.672608068	0.505704829	0.609283621	0.630933127	0.985532298	0.575251339	0.600728187	0.628213839	0.8555225	0.523359495	0.428328508	0.300210819	1.383077648	0.850749418	1.008888414	0.539580413	0.790126068	0.384358206	0.41529101
chr10	59702477	59864132	ENSMUSG00000020111	0.479401676	0.494745567	0.210953832	0.622499507	1.006082721	0.295128858	0.769292357	1.109611247	0.475696835	0.83988262	0.30898446	0.380644198	0.549440816	0.607531307	1.862128499	0.523209192	0.869591826	0.63664627	0.467577334	1.024092309	0.420813198	0.437661814	0.500959212	0.399513035	0.785422163	0.433273026	0.553030446	0.605530741	0.7193328	0.525201536	0.623979087	0.442654866	0.889307729	0.35688392	0.343389599	0.27213946	0.826441605	0.668886946	0.536274112	0.538294687	1.211489895	0.279025537	0.40350045
chr10	60277627	60302597	ENSMUSG00000004207	2.667690315	1.895757326	1.172467061	1.351160922	1.426110248	1.720527209	1.811164178	2.137014551	0.440565175	1.145246547	1.08691515	1.050081022	1.678773916	2.535993977	2.548532344	1.474150844	1.476345496	1.357660838	1.153683045	1.935529363	1.362189005	0.340571607	0.413843243	2.875021109	3.362857243	1.123395165	3.04534798	0.565349419	1.878784432	0.506713795	0.64739655	1.882127359	3.474315998	1.165966734	0.931283794	1.89176555	2.174395813	1.481140508	1.734482269	0.508594487	1.978384006	1.009671509	2.930016541
chr10	61089331	61094324	ENSMUSG00000020098	0.37777165	0.416713172	2.839113155	0.536552114	1.832697732	0.330732748	1.184117086	1.345486155	0.36573841	1.11457899	2.254930324	2.284204787	1.497925953	1.017505725	1.202346726	0.567900427	0.832158315	1.150104298	2.593751044	0.335910493	0.818855512	0.370078554	0.487448989	0.488413493	0.690266406	0.636065591	0.508843958	0.668039062	1.04687789	0.666256736	0.591564683	4.8640984	0.820726281	0.262627136	2.569023721	0.376801677	1.904264938	0.316617876	1.74987854	0.515869078	0.599004904	0.559153768	0.621893375
chr10	61098642	61147703	ENSMUSG00000020097	0.981519777	0.485119751	0.965556871	0.679587321	2.522165032	0.771687028	1.181767277	1.081242639	0.383836586	1.56479643	0.342288523	0.776301518	0.77109019	0.849489418	2.601012401	0.572926004	1.807090618	0.602707566	0.921615301	1.16682883	0.774901453	0.490050687	0.419994172	0.585486531	0.446367083	0.561015694	0.790042264	0.609369758	0.78325568	0.579389592	0.564412664	1.599975867	0.280687495	0.482933313	0.702044117	0.674925272	0.718874581	1.303676782	1.580621306	0.485900842	1.66643473	0.34375073	0.686396851
chr10	61428491	61452661	ENSMUSG00000020091	1.804950365	1.481989225	0.943345461	1.391280591	1.516768674	1.01398945	1.94310431	1.622468342	0.341642708	1.067354331	1.607193397	1.578487407	1.99003963	1.220260204	1.743816047	1.512358133	1.37400692	1.06600977	1.291398701	1.810546001	1.060466124	0.37573156	0.513302449	1.276815291	0.849555416	0.863167596	0.773168074	0.582199841	1.870506585	0.526262944	0.654192271	1.928511233	1.136140823	0.891801413	1.735160287	1.2535029	1.771802511	1.40528755	2.397923727	0.483361736	1.663373268	0.843476082	1.154601837
chr10	61648552	61674168	ENSMUSG00000020089	0.992654778	0.758909328	0.926654276	0.781446859	2.215428393	0.755621418	0.823315152	1.102688979	0.319260982	1.132556763	0.930522124	0.393405885	0.531695217	0.514973833	2.843843479	0.527227182	1.910400886	0.58555303	1.001758273	1.032384649	0.778025094	0.558651941	0.534249165	0.698623983	0.600331037	1.030757454	0.585099288	0.57552949	0.657184131	0.59221712	0.677654022	1.636805328	0.453409792	0.643943644	0.860794124	0.935849643	0.430664739	1.105726703	1.326503649	0.549674313	1.406963854	0.530423037	1.275169198
chr10	61680299	61693297	ENSMUSG00000020088	0.936260782	1.101070919	0.897928832	1.238471989	2.566392277	2.631608156	1.438869654	0.783499828	0.391387512	1.563287527	0.803222092	0.420711633	0.588595833	0.735618167	2.677185498	1.047101048	0.594893305	0.699089404	0.876928335	2.151761301	1.888263251	0.382465312	0.387364347	2.635691309	0.595311469	1.26786801	0.767124696	0.637085245	0.586643355	0.527794139	0.591899948	0.97364967	0.568603296	1.808544581	1.591182333	0.630280576	0.857755175	1.615641297	0.826180335	0.499457961	1.90048249	2.079173103	1.291255122
chr10	61715263	61739260	ENSMUSG00000020085	4.178559075	0.670126644	0.775988955	0.712746028	0.988616659	0.331984418	0.816758926	0.977416394	0.432665309	0.771429813	0.69639211	0.389833198	0.544880847	0.59289363	1.064562367	0.473098556	0.541689886	0.660627096	0.678680716	0.454601517	0.668723784	0.348656368	0.399603047	0.344399155	0.82112345	0.527110439	0.582398686	0.760973346	1.024486883	0.568842373	0.718889789	0.874324661	0.614734214	0.490636232	0.369543558	0.261493925	0.529740932	0.592298914	0.838801087	0.526962466	0.627967922	0.340377127	1.534100972
chr10	61738665	61784147	ENSMUSG00000020086	0.443384432	0.403853195	0.884536715	0.667044628	0.425793405	0.618439336	0.584847119	0.703212371	0.727907495	0.726013359	1.177592477	0.416909038	0.535300053	0.491528647	0.610208091	0.620074211	0.7614931	1.003795014	0.489266895	0.483843358	1.059505416	0.455242501	0.444025671	0.402736961	0.948430105	0.531392111	0.504201789	0.875219553	0.749558927	0.75082853	0.74174523	0.370723918	0.665359035	0.479032509	0.258222135	0.416567293	0.817806555	0.516242732	0.502075147	0.983163899	0.509390515	0.441059937	0.432611132
chr10	62268855	62379908	ENSMUSG00000037012	0.856826649	0.843293952	0.673352785	0.903759529	0.43861487	0.578161684	0.665926821	0.878770877	0.802963823	0.754856039	0.630008756	1.196410817	0.737784997	0.74675822	0.768180013	0.644456126	0.600368121	1.363696323	0.526962094	1.01053982	1.016317877	0.534263267	0.506978246	0.806764578	0.906607775	0.723583071	0.809292803	0.569783667	0.942277449	0.571054135	0.632879386	0.295592301	0.985866245	0.844366819	0.39438229	0.799491251	1.432605347	0.788167017	0.475416497	0.686049667	1.154060573	0.551589556	0.828223379
chr10	62429209	62449738	ENSMUSG00000020079	0.740188027	0.418747642	1.254681956	0.826855913	3.263644787	0.563612786	0.798856274	0.472160634	0.477105114	1.884765555	0.870659419	0.50357434	0.378183437	0.539638612	3.209655838	0.447012968	0.472334159	0.527360134	0.900875496	2.683756268	0.714895669	0.365811133	0.419111792	1.488073566	0.688746397	0.548754713	0.879969881	0.613877987	0.384503471	0.541477086	0.676142546	0.453529381	0.456472018	0.523383193	0.592933012	1.050025713	0.575086911	1.33647976	0.470437682	0.584203251	2.633403165	1.443225346	1.531101834
chr10	62455235	62486805	ENSMUSG00000020078	0.613756109	0.846266811	1.18991842	1.203515935	2.227293565	0.829452485	1.573680018	0.661534502	0.387276878	1.540156798	0.695761115	0.557931654	0.771068891	0.610360525	2.176061109	0.903529635	0.747765342	0.507353897	0.9200077	1.60416596	0.75737629	0.499279256	0.455070257	0.600369687	0.519130514	0.871999551	0.577048264	0.574063387	0.775549896	0.487601289	0.540046322	0.463046872	0.339285285	0.528029262	0.782391177	0.5225413	0.586464534	1.699730119	0.793749161	0.543124404	1.730463595	0.838125796	1.754760828
chr10	62538626	62578457	ENSMUSG00000036955	0.614578514	0.525012497	0.28658173	0.702352749	1.344922276	0.430173306	0.551542418	0.661066262	0.463730853	1.071585131	0.45941142	0.445271409	0.497024824	0.968037445	1.644715629	0.670086377	0.896379714	0.675954159	0.667445803	1.367211971	0.395752183	0.419435265	0.462207305	0.877437401	1.145517858	0.604244614	1.966260882	0.516531504	0.61865348	0.508864323	0.684144886	0.344875727	0.993546071	0.363865032	0.64429865	0.453083286	0.580190279	0.910496939	0.461903516	0.559333387	1.345557998	0.49947431	0.820884459
chr10	62580251	62602281	ENSMUSG00000020075	0.61660558	0.699018574	1.208278848	0.891476109	2.722848492	1.291077354	1.175321095	0.542548426	0.439174291	1.90045873	1.170185342	0.560304145	0.738115802	0.837262695	2.748905869	0.773692326	0.53682465	0.665521378	0.644123615	2.572229166	0.958994112	0.466935296	0.419461068	1.724273281	0.772802702	0.893959702	0.737451627	0.693454442	0.737798586	0.505403642	0.59102648	0.631264193	0.552906225	0.44130671	1.064788482	1.13247646	0.582137371	1.490529434	0.88835289	0.438686569	2.499913778	1.262063078	1.553857573
chr10	62743928	62792286	ENSMUSG00000020074	0.509386899	0.468564	0.427876412	0.907406584	4.465420892	0.458305703	0.913435506	0.339122491	0.371979567	2.485969966	0.578016176	0.540896224	0.386161338	0.460365559	3.339267513	0.418295292	0.332818529	0.58298122	0.431443304	3.640331777	0.423192914	0.454187013	0.396565517	0.67725596	0.54386482	0.488296184	0.518695821	0.536073184	0.345285762	0.509187714	0.605554504	0.331810293	0.233150469	0.523267438	0.496542989	0.643529846	0.531679455	2.090035857	0.47679767	0.447040628	2.385503557	0.552068817	0.935098522
chr10	63024315	63058813	ENSMUSG00000020072	0.96774624	0.524826601	1.059584086	0.667797537	1.525170214	1.384778296	1.160697964	1.209614483	0.460007615	0.622356526	0.856125713	0.892101577	0.90988504	0.614326466	0.987043772	0.688063608	1.541768804	0.842617338	1.31088172	0.518387647	0.661573285	0.492339209	0.638147537	2.128127219	0.730683212	0.899637036	0.934801288	0.581190699	0.876165271	0.649624109	0.670036416	1.834761368	0.4823248	0.615461757	1.069322305	0.596087528	0.388609444	0.544215771	1.227673864	0.561220299	0.642098606	1.164464568	1.725132866
chr10	63243810	63317878	ENSMUSG00000020064	0.468838673	0.59002024	0.406966698	0.863026928	2.994519372	0.59375198	1.047577684	0.564492421	0.396295646	1.72886549	0.621505828	0.586643243	0.72175863	0.768472961	2.626604729	0.70499424	0.484055845	0.45592115	0.57962323	2.244110048	0.220078888	0.463536763	0.417335749	0.977467955	0.534676455	0.533639973	0.895374879	0.565838226	0.53374391	0.514060282	0.573071386	0.975780334	0.255254791	0.596577451	0.454763623	0.184924079	0.397718133	1.751589888	1.083909411	0.525166522	2.338121215	0.481655118	0.24692406
chr10	67544511	67548955	ENSMUSG00000057134	1.226850769	1.196755424	11.37802553	0.966109716	1.031549711	4.297689539	1.689016435	1.610415301	0.6039135	0.857155747	6.264603405	0.767622597	1.380456537	2.052080048	1.173180167	1.359687224	0.765961499	1.066866175	2.450269781	0.930425043	5.076847095	0.608749725	0.443723171	7.879533576	0.81286085	2.283933289	1.325740415	0.473318	1.449655826	0.66935087	0.601225237	0.938713476	1.97788326	0.58491168	5.622944172	6.746571691	1.519293518	1.39568949	1.718636993	0.710808818	1.362895184	4.191368573	7.492384259
chr10	67979570	68059740	ENSMUSG00000037846	0.678083545	0.547234604	0.398507598	0.51020232	0.418131505	0.32160523	0.501556351	0.506293086	0.659169443	0.443368971	0.349052218	0.331228103	0.494208863	0.579647941	0.486408571	0.689880794	0.542188232	0.558412531	0.427026264	1.354941768	0.256963689	0.63145255	0.532809671	0.474374159	0.698116402	0.480166016	0.520524763	0.640571002	0.788359038	0.571757242	0.727228798	0.483836733	0.560994722	0.45983877	0.246241445	0.247203921	0.372606925	0.553330635	0.525122185	0.671916249	0.687061756	0.60346117	0.308807326
chr10	69398773	70027438	ENSMUSG00000069601	0.465657744	0.571497243	0.264930966	0.802875868	0.568960473	0.324970486	0.632152343	0.603610131	0.695985155	0.904803194	0.380296921	0.799813532	0.817571158	0.443428655	0.602239582	0.659794361	0.585033278	1.046729084	0.483605475	0.458202286	0.499785584	0.524627677	0.64726858	0.302721075	0.591304848	0.515020579	0.456040374	0.700737422	0.654702348	0.666132492	0.646397503	0.438435098	0.394350533	0.556472512	0.214764101	0.161763691	1.108326072	0.642344641	0.580620204	0.679774508	0.464550542	0.265660355	0.251976801
chr10	70097121	70193200	ENSMUSG00000048701	0.902850334	1.222444651	0.956490346	1.249547859	1.195279327	0.464150231	1.436856943	1.308173831	0.500587276	0.860684945	0.761053088	0.767768594	1.025033902	0.95930851	1.735746713	1.205585784	1.153775709	1.015193062	0.667179489	1.192710057	0.402218031	0.410771269	0.445949521	0.554002484	1.038870431	0.784794563	1.007084434	0.591861106	1.304911608	0.527617512	0.62931704	0.395775302	1.266915246	0.702601718	0.436830131	0.484738	1.29710734	1.013425459	0.849406892	0.532890863	1.350456353	0.567666738	0.55805936
chr10	70557682	70655965	ENSMUSG00000037747	0.243393915	0.260151596	0.21483364	0.404771325	0.276216653	0.182887862	0.330576183	0.296961479	0.696852717	1.056880792	0.59576613	1.088673635	1.131908937	0.414277839	0.268343042	0.246333177	0.260716511	0.593140586	0.280173032	0.368115255	0.672530611	0.544445236	0.695362024	0.321266337	0.339483018	0.316840401	0.282983139	0.568631678	0.392065085	0.640208645	0.56491378	0.154986564	0.173397825	0.251163	0.322991809	0.128029179	0.632938624	0.346949207	0.282276192	0.597661386	0.356969184	0.282572858	0.300933788
chr10	71225464	71238280	ENSMUSG00000003923	0.54116844	0.489877491	0.889513755	0.784078604	1.977027263	1.114617021	0.747106275	0.800379004	0.365994734	1.37115314	0.771962806	0.478350776	0.494230642	0.790614103	2.685080635	0.49705643	0.775844762	0.873023194	1.003659082	2.225396555	0.840798678	0.353098168	0.425962147	1.442720917	0.812840767	0.717391826	1.371330448	0.543667505	0.622020261	0.539132494	0.621110316	0.978305577	0.489672226	0.476727496	0.897516667	1.451948992	0.813527588	1.429557727	0.979055675	0.466499542	2.290287974	0.792043357	2.03490825
chr10	71330480	71344954	ENSMUSG00000037710	1.323602341	0.828227662	1.837676721	1.10563889	1.292619892	0.771039368	1.56288671	1.671212742	0.345461954	1.033411191	1.477082823	5.217414173	1.978732396	0.859766805	1.549068593	0.863145593	2.639712286	1.126713005	3.179545454	0.952955111	1.144964266	0.411128836	0.378905948	1.063446878	0.728141959	0.75279863	0.717578722	0.535645674	1.16543934	0.523410096	0.577298294	6.821078753	1.054440008	0.593577254	3.047404113	1.170883938	1.37879684	1.012503234	1.91024764	0.487125317	1.224033651	0.963641237	2.204414987
chr10	75517551	75537381	ENSMUSG00000020180	0.76850002	1.213233074	1.665840922	1.435570781	1.963432227	1.731504605	1.561469801	0.821002283	0.460822329	1.756874812	1.221900891	1.766876306	1.252645077	1.259631339	1.866591178	1.091933449	1.817080391	0.955411133	1.373476809	1.402633759	1.051835093	0.513251131	0.456141823	2.750988787	1.169865759	0.871620864	2.032372545	0.582455358	0.922713974	0.574987614	0.635620038	1.933016846	1.501030051	1.404275478	1.617216787	1.349276579	0.928852102	1.889432234	1.407508726	0.526549836	1.825845767	0.825301985	1.870096172
chr10	75561604	75586200	ENSMUSG00000006345	0.370409835	0.452039912	2.758256432	0.486626451	0.212261196	0.242939117	0.499757657	1.076958691	0.873232559	0.916966492	1.864616206	1.968798699	1.263571034	0.977589529	1.962589583	0.370143546	1.228874381	0.597278606	0.571479642	0.485015424	0.304636694	0.421307984	0.790905037	0.539235836	1.18021138	0.680026858	1.007225248	0.687435608	0.565921014	0.692993533	0.806827224	0.262127372	1.553473446	0.519922237	0.180346758	0.381619045	0.627007723	0.2210098	0.454553529	0.901430977	0.467745964	0.262663005	0.363837874
chr10	75636706	75644008	ENSMUSG00000006342	0.37916027	0.529613898	2.243457738	0.619868685	0.283601964	0.298898922	0.509492452	1.848006916	0.759251986	0.830393957	1.08179252	0.680109902	0.710105303	1.073785811	1.261117408	0.51484345	1.03135397	1.184856736	0.639466069	0.546849728	0.425855464	0.438615305	0.652581902	0.403309446	0.806136228	0.687580507	0.935442741	0.532538754	0.608059371	0.669946397	0.652929122	0.335089878	1.252364281	0.347125257	0.350300979	0.421506603	1.833099041	0.326659369	0.465039819	0.735060029	0.718455844	0.301106258	0.345260019
chr10	75774115	75781414	ENSMUSG00000001665	0.772298004	0.657579021	4.447071558	0.531435927	0.612327572	2.997411919	0.536151812	1.184803832	0.460541187	0.68879648	2.326803647	1.951822125	0.87124591	0.95038708	1.218778227	0.547129404	1.119576705	0.580521136	1.273553883	0.416907318	0.589647234	0.374362215	0.679094271	1.95615255	0.66149881	1.332304409	0.597925437	0.729515156	1.034829437	1.11696685	0.726151163	0.850574718	1.311197739	1.006795131	2.588248562	0.907904275	0.904381626	0.477848948	1.0094943	0.614404227	0.512574585	1.663630856	3.906873779
chr10	75831114	75837424	ENSMUSG00000033318	6.431337467	1.003670847	9.403990299	0.44249345	0.370160822	6.948797627	0.499525441	1.577754328	0.221062323	0.611514362	6.310726007	4.452063863	1.111096682	1.714797076	0.60793203	1.41265866	4.585661013	1.487466987	3.521790261	0.487013952	3.597298522	0.427619607	0.310836801	5.999892527	3.344445091	2.599935402	3.212515763	0.405910272	1.091427126	0.617666329	0.539274086	4.598263522	1.639339061	4.010735845	4.469968186	7.259186503	1.020282649	0.784297652	1.289701709	0.614101976	0.508332603	5.182677437	8.727238379
chr10	75859353	75860240	ENSMUSG00000033307	1.898415066	0.450368478	23.56243495	0.558930671	0.144831337	6.411126305	1.116639324	1.364122114	0.385556766	0.407407733	21.09872993	4.574171848	0.954062965	1.197497345	0.300590781	0.951488593	1.818326392	2.20648822	6.681737498	0.291044368	11.32548883	0.270214235	0.245083479	25.31077992	1.701655252	3.698833153	6.262701628	0.442154166	0.938394522	0.734956392	0.454488804	5.161344998	1.701537105	1.675367194	18.06400447	24.66870255	0.424931496	0.208024243	0.344952826	0.51442044	0.674296053	9.946790464	13.06751908
chr10	76253853	76261159	ENSMUSG00000033208	4.523759125	1.382465952	0.155098762	0.531778847	0.363561605	0.704127074	0.65473744	1.309833181	0.595624963	0.586836423	0.353062366	0.552516441	0.913776875	1.003150552	0.705981338	1.406674734	0.657078012	1.645345196	0.493518162	0.512595407	1.278932255	0.50515108	0.488468899	0.374174902	0.92588866	0.839867292	0.808818965	0.590304827	1.437987419	0.768818501	0.772552176	0.318674488	1.298261602	2.052708756	0.195460094	0.243258656	0.703299048	0.80737834	0.508828284	0.693029082	0.547748815	0.39746697	1.763111263
chr10	76259429	76345291	ENSMUSG00000020231	0.642804007	0.477027364	0.572298966	0.791207651	1.010904655	0.492549853	0.558383284	0.560187673	0.46956021	1.083165707	0.468842098	0.31474251	0.422642994	0.514122073	1.896802507	0.466679092	0.393695795	1.078426874	0.497621688	0.712791549	0.341776216	0.393668858	0.436610545	0.480476609	0.688687895	0.518321584	0.554098872	0.597754063	0.656707512	0.530223216	0.682333355	0.212150448	0.516586905	0.337708993	0.226287909	0.400353447	0.591808185	0.837612696	0.298752587	0.5576952	0.994335085	0.371291889	0.366725431
chr10	76595762	76623630	ENSMUSG00000020241	0.470566977	0.445503168	0.881493894	0.575315682	0.400035617	0.609609963	0.592204837	0.470773122	0.852957496	0.455364602	0.443936663	0.221365973	0.281924158	0.524406018	0.935015467	0.466724379	0.718043719	0.548419955	0.535587081	0.404879323	0.164044159	0.5561683	0.604368086	0.389844366	0.667982483	0.518022544	0.496446333	0.643001825	0.652117751	0.713716985	0.746881247	0.292172671	0.569132071	0.340277423	0.315985717	0.247287045	0.460587002	0.471903338	0.44987251	0.739338478	0.508939004	0.399532309	1.01357922
chr10	76708792	76726168	ENSMUSG00000001119	0.900383532	0.621541125	0.999494027	0.562137845	0.377728364	0.595811756	0.537089976	0.725517343	0.750069195	0.498845116	0.561752067	0.270203617	0.343570918	0.442567363	1.197738582	0.451600231	1.080647475	0.539734132	0.546047012	0.484027429	0.236021433	0.498855095	0.671388431	0.299436265	0.84076397	0.592577675	0.515261406	0.643717719	0.924616195	0.600958851	0.744883884	0.346259488	0.712286768	0.476276521	0.316066163	0.422210072	0.532399263	0.466584525	0.373526942	0.639445899	0.522376944	0.732530453	1.05982786
chr10	77052178	77166548	ENSMUSG00000001435	0.675806098	0.598593472	0.320718986	0.634710349	1.278584476	0.276270008	0.916210586	0.774225154	0.488494294	0.6598303	0.600270155	1.070417614	1.306914977	0.591569808	0.599850038	0.557039186	0.637681053	0.639257381	1.332213863	0.425957042	0.209840327	0.378382687	0.598147301	0.262967911	0.787876191	0.530957232	0.549437373	0.626225528	0.929123126	0.604674735	0.725478803	2.363838605	0.707950237	0.348148467	0.799269354	0.323295285	0.815964854	0.370338699	1.39155665	0.791177798	0.468031482	0.304317354	0.354244539
chr10	77986947	78010083	ENSMUSG00000020277	1.694822427	0.75940395	1.184874177	0.859999869	1.234820346	0.558535645	0.753082958	0.975194357	0.454303414	1.02407817	0.572085925	0.595156198	0.468934306	0.54784376	1.966595844	0.524877609	0.841879933	0.658187991	0.629937275	1.294536151	0.794626051	0.346755545	0.435508624	0.696017422	0.720944951	0.925836657	0.771037317	0.524959229	0.890828755	0.506158415	0.687371397	0.416389861	0.821815679	0.60134079	0.535611332	0.965083524	0.654307381	0.83930193	0.569399984	0.508172749	1.938256713	0.606065163	1.426399739
chr10	78162066	78169782	ENSMUSG00000053329	0.55443563	0.909822393	1.66043535	0.981389278	1.201045609	1.618905351	0.818988109	0.823777603	0.332444052	1.203389988	2.042003718	0.638676781	0.822548583	1.072615926	1.705215855	0.642199103	0.547337231	1.699487045	1.677486321	1.221124378	3.154818457	0.325637954	0.423596512	1.522474408	0.816845722	1.231667104	0.876419736	0.486046596	0.716585656	0.46390714	0.541206287	0.963899303	2.053543022	0.571043684	1.224818373	1.520861893	3.157676399	0.792171954	0.787523404	0.460954147	1.623557263	1.066148024	1.954943082
chr10	78393320	78393628	ENSMUSG00000064317	0	0.25984829	0	0.151781942	0	0	0	0.176132685	0.223294502	0.18292178	0	0	0.018850194	0.259905108	0.099892461	0	0	0	0.25715291	0.233077314	0	0.222630256	0.198528739	0.218159061	0.404850973	0.078218188	0.205595569	0	0.102139513	0.133553137	0.252800036	0	0	0	0	0	0	0.102953785	0.089143135	0	0.209171912	0	0
chr10	78425669	78427622	ENSMUSG00000005054	2.351813334	0.902189215	12.93968559	0.687320805	0.760352864	6.5110294	1.022163406	1.470109549	0.696598217	0.850307892	6.300458897	1.820467629	1.282692506	1.877550795	1.053674269	1.461229333	1.330366875	2.366623978	3.829882736	1.039542552	7.53567647	0.166628195	0.363563472	9.362180804	1.33117705	3.235534163	1.997008579	0.684588855	1.521665562	0.589393745	0.541614379	1.479333452	3.130233548	1.015954966	6.434384941	9.913290112	1.785854025	0.739850621	1.968513399	0.576077546	0.956910661	6.822936852	12.06618485
chr10	78436744	78464975	ENSMUSG00000032788	1.238368304	0.904438185	1.324719372	0.806838042	1.204509329	0.455419641	1.023533789	1.556107787	0.415272439	0.872216488	0.69956497	0.616557156	0.999977449	0.889557357	1.996667921	0.739681919	1.812301675	1.583445546	0.925015157	0.977107578	1.480875021	0.375463556	0.459085774	1.132340811	0.959938155	0.674481519	0.732502054	0.589423354	1.296467376	0.541358816	0.607533391	1.539444185	1.370552252	0.637742863	0.916448508	0.66282857	1.376686931	0.688727117	1.23131033	0.544753654	1.264175318	0.826255099	0.638603818
chr10	78574346	78584502	ENSMUSG00000032763	1.253648495	0.543667254	1.503478091	0.683313248	1.555069812	2.114002301	0.797950389	1.109712616	0.637825839	1.097874346	2.073950898	0.737031152	0.70990832	0.922257117	3.011695713	0.640681449	2.02169065	1.70184027	1.084214988	1.844366149	1.601899567	0.363036067	0.467519238	2.129583813	2.977424208	1.062745563	1.813160015	0.531693813	0.634493515	0.508354388	0.533253934	0.996252888	3.957982084	0.740343206	1.157358324	3.262470215	2.219870312	0.760083702	0.582066333	0.608352468	1.923238586	1.846443341	2.828848954
chr10	79704491	79711969	ENSMUSG00000023175	1.870548979	1.803775325	6.788827265	1.506136947	1.056888041	3.72721688	1.812739932	2.587449562	0.543588166	0.905526971	2.170562795	0.972187871	1.416906787	1.371732622	2.415414533	2.123205508	1.313631424	3.033734026	1.979924486	1.236803595	5.783514308	0.402226125	0.405984619	2.490884981	0.804395995	2.378787103	1.330125008	0.600873078	1.711690015	0.327058427	0.598151134	1.678105657	1.868311794	2.160924082	1.811135717	2.072180196	2.436858865	1.341930301	1.776662254	0.623325496	1.4699487	2.619931851	2.724196609
chr10	79793572	79820896	ENSMUSG00000035863	2.408273464	1.391436611	2.124899701	0.77325409	0.278781849	1.852208768	0.567875415	2.508071425	0.559045189	0.783622781	1.210043554	2.52776735	1.598317688	0.794180298	0.77138566	0.884623944	1.692139451	1.646314353	0.924555655	0.935206022	0.91339017	0.363503306	0.496691011	0.553082671	0.957081243	1.423836345	0.763403031	0.595882751	1.208503079	0.567199958	0.588989316	0.871079323	1.491980048	2.294734485	0.87424773	0.558909912	1.644181483	1.020133927	1.081010926	0.658273238	0.746611144	0.630662656	2.443860961
chr10	79820989	79830490	ENSMUSG00000035852	0.660527691	0.797085481	11.17365255	0.554983874	0.242942117	0.417061614	0.524847209	2.029940941	0.670247316	0.841032336	0.773534082	1.086702515	1.380950005	0.830448917	2.796930437	0.896888635	7.480012134	0.69948066	0.69534077	0.665950839	0.238875953	0.439408501	0.753731738	0.40008506	1.181785111	0.840580779	0.939678304	0.741971954	0.851984883	0.746678619	0.766807671	0.635966093	1.257322631	0.63209251	0.27049869	0.606006291	0.714207639	0.475129488	0.531586448	0.761003641	0.588281721	0.538072887	0.547013981
chr10	79854427	79864771	ENSMUSG00000006498	2.037712086	1.708676597	6.993484806	1.449851638	1.412172317	2.532390155	1.633363226	1.863476721	0.407993939	1.507274011	3.158211972	3.273617591	2.240114123	1.694695708	2.905453198	1.949179369	3.140061396	1.654936647	3.090330027	2.149484319	3.272163039	0.311787526	0.440718086	6.445531845	1.885410999	2.137614498	3.941898589	0.485549019	1.084205452	0.503567193	0.428625097	2.520711996	2.585403564	1.812654192	2.248214636	5.143365863	2.222270819	1.185915656	1.490175303	0.490918834	2.533395659	3.491456172	4.206749501
chr10	79960152	79970203	ENSMUSG00000035754	0.538169584	0.762911602	1.617211391	0.856543856	0.917850761	1.157159414	0.918195017	1.104931123	0.395216912	0.887769793	1.013440079	1.406264313	1.346167151	0.786736131	2.017908037	0.563811849	0.604925618	1.02472458	1.304764729	1.315277302	1.205952717	0.37894604	0.543083211	1.14967258	0.585877952	0.809010814	0.574433375	0.703525039	0.755317452	0.640309131	0.552515571	1.387471779	0.697263901	0.543907066	0.534030275	0.953483939	1.758510706	0.666635302	1.647210721	0.812829969	2.007348447	1.343666577	1.374463198
chr10	79988584	79996062	ENSMUSG00000004665	1.962797582	1.001475302	4.511759968	0.916424079	0.424795006	2.930089849	0.611445615	1.469075909	0.599529967	0.737775547	2.533780752	1.264929131	0.815035308	2.456215057	1.263497695	1.130135365	1.568179648	0.842619984	1.259123461	1.247785279	0.985123512	0.507468926	0.378689832	5.913108949	1.625292589	1.655566474	4.204595902	0.469484376	0.777015327	0.628445667	0.911184034	0.986951153	2.894792904	1.289875525	1.76897012	2.146743167	0.781393765	0.890980851	0.649719336	0.617773668	2.815218531	3.581901629	5.179658533
chr10	80035949	80039795	ENSMUSG00000004667	1.580645179	1.929807853	4.930524689	0.925140849	1.209605881	3.767825083	1.31278425	1.924346996	0.436909813	0.94171135	2.976443791	0.681043573	1.065311409	1.822802829	2.323303745	1.975147122	1.091099555	0.976591055	2.119581761	1.442261581	4.048189419	0.3902641	0.259967086	4.514310178	0.780993849	1.960284779	1.392191922	0.475361771	2.006326655	0.514823006	0.462332117	0.616883022	1.594660532	2.658703903	2.13574614	3.648729411	1.563032151	1.240665083	1.169043083	0.637365438	2.371319033	3.411455472	4.990482955
chr10	80047166	80056439	ENSMUSG00000075706	4.552822259	1.364010608	5.723972	0.593630868	0.456388323	3.872980883	0.769343501	2.500774571	0.384811087	0.630312117	4.074477152	5.123978659	1.864875048	2.567033171	0.819847659	1.85866411	4.818726153	1.913738668	2.673992263	0.593741931	3.953880999	0.404798637	0.331904619	3.615934906	2.099611179	2.79404751	4.755686453	0.497276807	1.893060307	0.696038315	0.581796786	4.180978732	3.015009433	3.265395841	2.987739504	3.387145023	0.78848084	0.788837713	1.615873549	0.593315508	0.88031095	3.198492043	5.346318207
chr10	80138632	80145818	ENSMUSG00000003072	2.26745842	1.272081053	7.449427792	0.98773728	0.663330481	4.185643343	1.21369905	2.181432046	0.519998352	0.713967804	4.344296052	2.275931506	1.472871307	1.896399387	1.36597681	1.597108886	3.253405486	2.688345336	2.79700795	0.739236831	6.140372095	0.420763287	0.571153058	6.396406154	1.199531173	2.794363295	2.566551624	0.542128545	0.982110518	0.92978384	0.458545089	2.576944409	2.517095074	2.749819756	3.562657378	5.146088763	1.464144974	0.725839163	1.610556645	0.920278239	1.128940568	2.932667532	5.783949792
chr10	80165985	80172786	ENSMUSG00000045193	1.939483587	1.128977464	4.708149779	1.158849599	0.941598592	4.457778098	1.037834183	1.756546811	0.316822701	1.060547373	3.310694969	2.163127494	1.277444229	1.804602493	1.917019529	1.586856435	2.253843597	2.005235699	2.252329821	1.192555329	4.832566715	0.357901848	0.4043521	5.121018406	1.160971977	2.118625525	3.836872123	0.461091422	1.143575926	0.672459499	0.552437912	2.908293999	1.669291632	2.023218874	3.080485778	3.525873271	1.598036531	1.260363931	1.254647961	0.533547397	2.089081383	3.997134003	4.441647208
chr10	80258151	80261012	ENSMUSG00000020150	2.017273872	1.423471897	4.164463599	0.857333319	0.792311838	3.27131944	1.576355811	2.896355194	0.319205521	0.977921455	2.88292339	2.111030098	2.036227749	2.363665673	1.365583002	1.330384959	1.405485183	2.932909539	4.643532264	0.805294761	3.43088906	0.421401164	0.386233068	2.611371939	0.722320894	2.469293808	1.690452624	0.553707742	1.886905082	0.683018999	0.366046208	6.669403069	2.715453269	2.126886684	5.550648779	1.826934224	1.512479079	0.893520454	1.697774126	0.543578637	1.068424917	2.517303079	4.568728043
chr10	80261486	80288408	ENSMUSG00000069565	1.892272164	1.160741872	2.185555538	1.129234117	1.301288127	1.542447038	1.43900679	2.035622799	0.350046711	1.079601405	1.324182634	1.833642882	1.361841627	1.464935708	2.348525238	1.297270281	1.860381252	1.800802466	2.123643974	1.672742974	1.598643156	0.365925464	0.342712266	2.040869932	0.929640609	1.353668855	1.374335227	0.52604824	1.644131527	0.530289587	0.559855965	3.378897682	1.951419348	1.46511929	1.520579212	1.027506401	1.914159404	1.116554173	2.045622393	0.470637105	2.060271742	1.176131512	2.629351186
chr10	80292453	80294114	ENSMUSG00000063457	1.939597943	1.376617165	20.97825653	0.97473208	0.954763929	10.57277436	1.760295692	1.568795743	0.411032725	0.948366644	12.14941495	1.638613897	1.408901553	1.842948798	1.661972656	1.431283426	1.345758905	1.30601675	8.354034851	1.293451953	12.51730432	0.374808154	0.326593724	18.12757465	1.521408906	5.090681898	2.710988645	0.644329143	0.931811507	0.727057848	0.453896343	2.26802633	4.043745831	1.252358251	15.13633756	19.78065309	1.366346966	0.839750429	1.516730081	0.666016022	1.58787834	7.427251167	15.11256926
chr10	80329953	80336441	ENSMUSG00000035504	0.648242477	0.552772488	4.990610331	0.583266907	1.384911804	0.551366261	0.997842579	1.76241108	0.511948614	0.475685257	0.885559003	0.582386145	0.938539032	0.953819207	1.683425354	0.88067296	5.25046927	2.13352372	4.093778888	0.471693258	1.327112817	0.613382997	0.932501892	1.396966563	0.701043393	0.75638086	0.905295881	1.061545922	1.206109221	1.053074889	0.67035529	9.008496699	1.621201391	0.303473715	4.751625674	0.839440683	2.04974097	0.300233496	1.277541908	0.740449618	0.535769866	1.059843267	1.111131073
chr10	80392539	80399550	ENSMUSG00000035478	1.276201582	0.817517609	2.820331616	1.191117339	0.944315953	1.277152484	1.120438002	1.481259015	0.429912509	0.938270536	1.516648299	1.138352735	1.346318829	1.343535757	2.259200496	1.232367028	1.354424831	1.417867829	1.519375352	1.424823082	1.720498102	0.367224631	0.38774838	3.063708299	0.912054593	1.46934551	2.286815064	0.44633792	1.051793979	0.592836867	0.534601066	1.143192802	1.081014532	0.787361737	1.719966344	1.605287654	1.356271964	0.738165302	0.890292397	0.470538724	1.869992559	1.324634827	2.363306623
chr10	80706956	80742264	ENSMUSG00000020198	0.789452407	0.856330754	0.600834541	1.178681974	1.766784197	1.081726329	1.333620286	0.972411285	0.424288369	1.236134546	0.455470169	0.565601611	0.765844885	0.836844631	2.953128052	0.799475253	0.764345281	1.409958578	0.806676641	2.224409009	0.815347019	0.299038587	0.403281054	1.618710039	0.761945844	0.779224749	0.973928458	0.542563777	0.80410639	0.479153958	0.504577446	0.54732195	0.988133146	0.563943523	0.923908582	0.519627367	1.533029048	1.009332376	0.797920497	0.458116883	2.288924036	0.563918244	0.901703863
chr10	80798198	80804924	ENSMUSG00000020211	1.839373577	0.899083907	7.570031833	1.277868795	1.09747953	6.49921027	1.32971099	1.113941354	0.420323288	1.051401221	5.327985462	1.263210493	0.841623712	1.226027907	2.367772364	1.025551826	1.034001912	1.383463874	2.769088426	1.430247629	3.848622629	0.414364485	0.404762864	6.986214094	0.843787405	3.014720431	3.731534366	0.454029806	0.752649653	0.713532766	0.441279795	1.60989846	1.268615442	1.540198544	4.253883561	5.279401569	1.285420609	0.845131798	1.114610166	0.487701095	2.473396764	4.860808406	7.458613432
chr10	80899450	80900969	ENSMUSG00000020219	2.517150062	1.354411497	22.97089904	0.901778333	0.267841769	8.396609778	1.292987558	2.240148378	0.320133011	0.377150964	10.04921611	1.633529626	1.009197391	2.115640038	0.81495719	1.687177945	1.790520908	1.83447934	4.749850476	0.942809497	11.38253456	0.342345581	0.394256796	15.70739331	1.038196222	3.990246925	3.97704029	0.567579611	1.21844205	0.643565472	0.477884649	3.313057164	3.429013054	1.354838331	11.73634046	14.8840656	1.384908769	0.569652795	1.816700285	0.621769755	1.140065075	8.572734009	15.48252102
chr10	80901203	80918245	ENSMUSG00000062075	0.692321602	0.527847488	3.06061445	0.852146384	0.63817612	0.519022131	0.927121211	1.481082809	0.462915555	0.699610183	1.248851903	0.435968321	0.562480509	0.713909201	1.77957229	0.521195535	1.907049048	1.52015821	0.979242299	1.047595629	2.238306646	0.336780966	0.440264787	1.844707416	0.890441484	0.979541588	0.859567685	0.539371163	1.021212204	0.535529531	0.569211833	0.887327704	1.482705784	0.300130168	1.176468422	1.364790024	1.805959882	0.375873096	0.885011931	0.447251411	1.1546238	1.164597002	1.620893011
chr10	81044075	81060181	ENSMUSG00000004937	3.25833898	0.934682942	0.71762449	1.308844763	1.22451694	0.747322705	1.57688595	0.819425212	0.436833452	1.155942275	0.708988314	0.373694977	0.714690581	0.794615431	2.611966873	0.871713552	0.625555623	1.145609732	1.053296173	1.41587514	1.308611894	0.30851945	0.427527675	0.895801805	0.848243778	0.880385657	0.721569272	0.474863057	1.482155028	0.520171453	0.586497281	0.518233396	1.422768653	0.621959844	0.998491691	0.534145657	1.683909484	0.724500192	0.862337945	0.479320234	1.877089699	1.102054733	2.494496783
chr10	81105915	81133975	ENSMUSG00000035027	1.531735645	0.645012485	2.971109797	0.820016485	1.308862985	1.474857234	1.241877618	1.353732099	0.405203062	0.933814442	1.64457287	1.292721999	0.842432228	1.18147778	2.560584192	0.979979699	2.661698355	1.438222332	1.786787773	1.259893447	1.46113208	0.354876359	0.413416386	2.115784998	0.94004272	1.458469208	2.545660273	0.52526607	0.901265553	0.524859261	0.596955194	1.609983277	1.402313622	0.844597385	1.849441789	1.596909666	1.263777602	0.601845923	0.828567126	0.545191105	1.647336083	1.768242873	2.753745905
chr10	81176631	81182498	ENSMUSG00000034994	2.116833374	1.280826349	9.484207981	1.236953581	2.008559561	3.900634698	1.387315141	1.390938058	0.342301244	1.638403606	5.41638948	2.424622697	0.97759217	1.061346058	3.451481034	1.053071763	2.035471167	1.088007652	2.706901972	2.401241197	4.211552604	0.385263455	0.381626087	5.419282896	1.178481239	2.162125538	1.586731637	0.505509625	0.823914221	0.399150907	0.451542215	3.547464139	1.583042636	2.110373294	5.115216532	6.388948197	1.333551986	1.270692212	1.347759424	0.497681772	2.452673	3.30987232	8.443485693
chr10	81292963	81319973	ENSMUSG00000034902	2.236472489	1.515017826	2.54742179	1.308734419	0.720209273	1.354156946	1.608069498	1.981598536	0.413514157	0.879703355	1.741770097	1.793860036	1.449155208	2.396178063	1.505424894	1.418897912	2.384375797	2.346913183	1.318010562	1.427123455	3.170673428	0.292798981	0.465798159	1.42243029	2.074240087	1.46880954	2.389541992	0.520541063	1.370239917	0.551124376	0.534227361	1.582886343	3.980021832	1.244802856	1.049085504	2.150558867	2.160353119	0.745188016	1.497490589	0.480653926	1.716934433	1.375304932	2.399357867
chr10	81528724	81545190	ENSMUSG00000034781	2.115659423	1.451910466	5.135696393	1.395044729	0.788313599	1.675571765	2.107190831	2.325246441	0.493346557	0.745168529	1.449307943	0.970815357	1.105303439	1.816944526	2.63635563	1.22866186	4.828255049	1.295627092	1.632615001	1.018696363	1.205003044	0.349292509	0.390364542	0.976507878	0.876784706	1.328508956	1.426545737	0.547322475	1.461958788	0.523526653	0.507386417	1.155145929	2.043024304	1.281670403	1.390424366	0.813353416	1.949137379	0.726255481	1.537280184	0.562582638	1.419770303	1.775633192	2.747524166
chr10	82833951	82897712	ENSMUSG00000020250	0.757904225	0.526626812	1.167937182	0.773365998	1.543870382	0.735966056	1.063411013	1.345569309	0.538747025	0.960462042	0.780634425	0.753847676	0.916316869	1.084305855	2.063540406	0.633696387	1.692226511	0.705280064	0.830559195	1.18620988	0.867412489	0.450228941	0.566600492	1.031895593	0.940068531	0.641967014	1.196391829	0.593424999	0.709094186	0.609940471	0.644323122	0.937360168	1.168054739	0.444278601	0.653539902	0.82983987	0.720200196	0.801548341	0.928007325	0.606728998	1.137599621	0.64931076	1.154575284
chr10	83487450	83534140	ENSMUSG00000020256	0.275179813	0.317827442	0.152272643	0.576625851	0.331953186	0.386041363	0.463708301	0.459591775	0.757575067	0.446892544	0.215509473	0.279995581	0.252565052	0.474323154	0.432639533	0.213944647	0.342112628	0.5416343	0.417721726	0.487857269	0.604388173	0.575696594	0.6348609	0.298834537	0.578986928	0.516212402	0.439996741	0.699230917	0.514919515	0.78781561	0.743378527	0.190856142	0.462768805	0.268440628	0.20975313	0.344671619	0.379508774	0.467338771	0.18951061	0.821290464	0.476420517	0.287679942	0.274232468
chr10	83543752	83596473	ENSMUSG00000034560	0.485497751	0.544832023	0.542765094	0.79036369	3.857436114	0.600766329	0.7733031	0.46046147	0.401802906	2.295562648	0.659619402	0.615716844	0.479310913	0.478840867	2.900849815	0.568586334	0.405058883	0.590466191	0.476405958	2.560865149	0.526020895	0.479225893	0.458498666	0.537309235	0.522209733	0.68185741	0.505850001	0.577317313	0.461716585	0.582356063	0.579149884	0.347544128	0.267568147	0.509309057	0.459737718	0.211519808	0.526184026	1.754777976	0.477609057	0.549956758	2.437051303	0.472002302	0.297910975
chr10	83600033	83648738	ENSMUSG00000020263	0.727489236	0.921419902	0.553998131	0.843855745	1.807670877	0.575320617	0.908510077	0.862245247	0.463323633	1.138465113	0.446831355	0.510633896	0.619415291	0.594286954	1.952137204	0.930646914	0.878082845	3.102881688	0.652817365	0.743883875	1.539992037	0.377026872	0.412377506	0.822491237	0.704249093	0.704749549	0.629851853	0.553727614	0.795848764	0.543196308	0.507377129	0.72617302	0.767621624	0.745012335	0.275350407	0.279820628	2.228774794	1.109317258	0.707395783	0.520489831	1.387177901	0.349062522	0.92915237
chr10	84526305	84534062	ENSMUSG00000046841	1.219074823	1.454839702	4.029479054	1.151440956	0.599349529	2.367797943	1.009428734	1.355726454	1.024232528	0.893791623	2.685708213	0.940203104	1.175049226	1.309686038	1.152523127	1.566851308	1.067344707	1.419781122	1.455904795	0.517636946	2.93791486	0.685345488	0.408607021	2.745667169	0.854614648	2.477227205	1.236172768	1.076668671	1.282017361	0.813011854	0.633378337	0.812691344	1.236910968	1.568872159	2.079745407	1.429823451	1.545288623	1.120658502	0.739839348	0.643290398	1.102670727	1.864106018	4.192192652
chr10	85102627	85120618	ENSMUSG00000060935	0.430288406	0.989249416	1.853456543	0.825320801	1.210301659	0.78708233	0.74673464	0.825496833	0.329333212	0.973827649	1.973350374	0.359436411	0.451822545	0.634505951	1.284883486	0.862580917	1.141426148	0.475060177	0.630564232	1.274904741	0.942099389	0.511457411	0.407913644	2.139338355	0.276729309	0.716949878	0.468941287	0.446460406	0.631339252	0.607594329	0.437623122	0.287922777	0.281103145	0.51005706	1.148915886	0.621281073	0.652561706	1.593436952	0.764332832	0.588285508	1.079244624	1.022150165	1.19802694
chr10	85829494	85889096	ENSMUSG00000001785	0.212007932	0.210645194	0.597132602	0.39061766	1.060144159	0.421269411	0.40565102	0.238121064	0.330447278	0.673601288	0.697830416	0.189190461	0.221454862	0.337378149	0.918351406	0.33274795	0.284519651	0.297648598	0.384932126	0.907225329	0.5389492	0.278140823	0.325410669	0.778718042	0.316356928	0.392166821	0.338033117	0.34540918	0.274057114	0.286020037	0.344975328	0.172306663	0.310234249	0.194136379	0.606589739	0.740365429	0.238906135	0.495840348	0.208607174	0.331015889	0.824514172	0.65817811	0.891832392
chr10	85938637	85957823	ENSMUSG00000001783	0.535608696	0.520508565	2.244381333	0.918894708	3.235620242	1.455184434	0.777734645	0.866946059	0.46193274	1.915296606	0.954882985	0.507102186	0.783737581	1.350346502	2.774897475	0.847085378	1.135036775	0.712230007	0.684421174	2.579889169	1.014620912	0.488938814	0.542955778	1.490620777	0.578249866	0.815683187	1.728373878	0.54868999	0.623028811	0.554106792	0.641319315	0.389211822	0.438203788	0.530376008	1.048165202	1.151179449	0.753495547	2.057531226	0.744883636	0.478084069	2.485653188	0.670218463	1.448185681
chr10	86690209	86705509	ENSMUSG00000020048	1.002489134	1.285698517	1.900955307	0.990510926	5.924530666	2.769066859	1.067900257	1.042916392	0.404804971	2.793727303	1.167709685	0.836062501	1.14591871	1.08635039	4.148646696	1.431954512	1.205495088	0.863486681	1.767160831	3.515952728	2.194055009	0.672247788	0.529374862	3.061469231	0.615513567	1.339442281	1.510564048	0.602783952	0.668257388	0.588494741	0.588141248	1.418873263	0.423368423	0.893646215	1.437018573	0.65855234	1.148604579	3.280506992	2.07680417	0.535427053	2.932257703	2.099488879	1.761157911
chr10	86779005	86838389	ENSMUSG00000054027	0.564442504	1.096804069	0.338306861	0.844414513	1.226769948	0.495314966	1.438576446	0.728811606	0.414561925	0.647401012	0.40054181	0.487769687	0.76948361	0.745061349	0.753135709	1.045877313	0.55792915	0.906738509	0.535685627	0.68791923	0.37047486	0.42891421	0.37007069	0.724709238	0.809117367	0.653717052	0.512464992	0.590604396	0.811455911	0.481495771	0.63627939	0.503717403	0.816184716	1.18663143	0.466100915	0.307409844	1.173628028	1.015246615	0.8264733	0.74781252	1.057524781	0.508038209	0.333052889
chr10	87521795	87584136	ENSMUSG00000020051	0.243490798	0.295573456	0.04400702	0.439629121	4.700345477	0.173244247	1.407621172	0.300270307	0.449843177	1.720271299	0.731927667	1.297441199	1.090932034	0.352107425	0.265276608	0.187820517	0.322130545	0.379498387	1.62004272	0.408274124	0.132361683	0.629390915	0.797097894	0.217803767	0.423397793	0.385512554	0.317146404	0.63672128	0.478201234	0.699548471	0.70338448	2.556864143	0.25057576	0.302345676	1.568625482	0.092713618	0.278572442	0.30643499	2.360427015	0.655213871	0.39840943	0.188931552	0.130644086
chr10	88146992	88178390	ENSMUSG00000035351	0.30154471	0.369472515	0.20398743	0.579298071	1.778039583	0.693303114	0.525969737	0.379207903	0.403831733	1.2505386	0.654350817	0.229751776	0.366544773	0.455727958	1.596131452	0.396988031	0.327606477	0.307057187	0.324982994	1.689866718	0.362113209	0.502308304	0.382396721	1.102841796	0.448779997	0.480686715	0.30199605	0.589873117	0.39762734	0.492467575	0.580200684	0.197822698	0.292701909	0.280148799	0.472925112	0.671989067	0.326463652	1.018772111	0.490265508	0.425784	1.348481418	0.502897872	0.467571799
chr10	88201093	88246158	ENSMUSG00000020056	0.423704404	0.526180326	0.201657694	0.626714554	2.182226883	0.30630722	0.688045282	0.535224048	0.454396394	1.494220796	0.393148203	0.500144767	0.488005639	0.55125187	1.672394957	0.40117511	0.522760483	0.469037705	0.498792091	1.69978371	0.179890824	0.495682059	0.496382702	0.643567865	0.845215082	0.566572152	0.668539969	0.614545671	0.722677595	0.525768089	0.577637049	0.341621947	0.445268757	0.427444261	0.304380769	0.244829669	0.365459992	1.16984188	0.460272778	0.484893239	1.587643371	0.385064034	0.265802806
chr10	88518279	88605152	ENSMUSG00000020061	0.551457911	0.298015437	0.090568791	0.472894022	0.351298299	0.134351722	0.483531695	0.571902698	0.734497358	0.482355189	0.194830489	0.374132943	0.619914083	0.6178916	0.361818044	0.226892933	0.465591157	0.456176766	0.416770601	0.483013307	0.185674258	0.674149902	0.629344051	0.294726154	0.533675507	0.448400935	0.468381886	0.62910691	0.568187546	0.711506143	0.671811654	0.227839757	0.388276267	0.297945887	0.169033485	0.117316479	0.326471821	0.375494356	0.311654103	0.788007929	0.48959436	0.19892908	0.168765565
chr10	88730858	88744094	ENSMUSG00000060904	0.636130511	0.654994602	1.78119363	1.040262242	2.619187259	2.608662099	0.984488657	1.029429529	0.328093826	1.582210166	1.50356744	0.758439854	0.602129121	0.869319611	2.464452248	0.656212342	1.433113831	0.718275124	1.262471534	1.936595382	1.297631025	0.41803664	0.452232965	3.718926664	0.70251583	1.205324267	1.041519676	0.671246044	0.606558619	0.623791017	0.533267994	0.757672186	0.72560178	0.717972494	2.456341625	1.287404804	0.694401187	1.562999095	0.682310305	0.417481005	1.838598142	1.701934502	3.386157202
chr10	89638721	89686285	ENSMUSG00000069539	0.592527991	0.538126503	0.862947398	0.898732046	2.149883078	0.229951898	1.366959848	0.636986937	0.412247077	1.617335344	0.584493348	0.466990013	0.706537678	0.532705632	2.029773351	0.546185697	0.447003815	0.882378069	0.813269914	1.663048157	0.387043477	0.451890324	0.38952576	0.340769447	0.510706287	0.435106654	0.431748501	0.629845666	0.757292734	0.488655742	0.618017406	1.247141139	0.334558134	0.309488013	0.424191815	0.2956689	1.229933277	1.171511259	1.142755304	0.524222742	1.618548132	0.504815455	0.41653067
chr10	90989311	91082770	ENSMUSG00000019979	0.371208755	0.456145477	0.372608689	0.615510326	1.41225245	0.362832152	0.512546456	0.632828627	0.442916842	1.194385382	0.294228106	0.408247855	0.502229783	0.561682213	2.811246484	0.451943455	0.721077091	0.440073873	0.399786349	1.861995432	0.432130564	0.460437176	0.427930007	0.768113063	0.533766502	0.48799472	0.702014814	0.540890279	0.510973826	0.485343699	0.570803265	0.239892873	0.310315982	0.407959117	0.195798445	0.384734671	0.410550725	1.205794613	0.36456656	0.513287545	1.666701044	0.499378039	0.254776738
chr10	91116574	91124059	ENSMUSG00000061904	2.136249175	1.31811889	4.08632159	1.221216774	4.488684216	3.138658911	0.833475155	0.925516902	0.321984545	2.943919277	3.488109693	1.507488613	1.142366592	1.044795361	3.748146739	0.939215692	1.47961488	1.223697019	1.900948675	2.55242948	2.718085437	0.58158396	0.536347727	5.215144096	0.490444617	1.950229892	2.419652782	0.475255166	0.66465671	0.488645749	0.503621308	1.272585891	0.28854958	1.325364225	2.661894598	1.687164464	1.085344332	3.998391094	1.090002995	0.604083657	2.659363402	2.680634617	4.071900416
chr10	91147571	91181315	ENSMUSG00000019961	1.537071576	1.224000649	2.40422663	1.128500216	2.329995153	3.119689947	1.126281785	0.944714463	0.395990337	1.358102053	1.935718925	1.352742963	1.040099803	0.972056894	2.098950039	1.12998198	2.158892997	0.940601002	1.497884868	2.359165979	1.517103545	0.506072651	0.435393168	3.359410147	1.156496098	1.807900622	2.679231956	0.543456404	0.891892436	0.60131407	0.672278508	1.312368036	0.91398362	1.873316329	1.820819647	1.917802348	0.77733151	2.067223993	1.004728077	0.585554256	1.748678543	1.856516231	3.145506791
chr10	93160875	93267071	ENSMUSG00000020015	1.850109	1.73871006	0.507159347	1.226764769	1.588782029	0.464790133	1.350867054	1.023916207	0.384236344	0.990704563	0.627563687	0.928116292	1.176952413	1.525061839	1.089416806	1.605321603	0.922735405	1.247357336	0.628197606	2.156097533	0.776283062	0.54444336	0.443809997	0.609916788	0.927493843	0.778848927	1.190530793	0.597296837	1.549553485	0.53704954	0.5825598	0.958162428	1.268482686	1.287695304	0.503229884	0.306542949	1.584799367	2.04166949	1.448235885	0.611107541	1.549657371	0.668248029	0.692862124
chr10	93453411	93484875	ENSMUSG00000015889	0.604208381	0.490719188	0.972199171	0.787260386	2.778937803	0.65338037	0.875428534	0.608802982	0.486381658	1.607554077	0.415218948	0.415925091	0.374190345	0.589980169	3.561363488	0.697987726	1.041863437	0.609501469	0.862439634	2.639154827	0.898398665	0.456636195	0.535702273	1.221608465	0.888827196	0.626439313	0.857373861	0.576584985	0.627398907	0.599017879	0.56577047	0.463665966	0.480525209	0.460654013	0.773983939	0.322545741	0.42115654	1.338722038	0.599622039	0.600581033	2.3510227	0.762534843	0.954925119
chr10	93583029	93589706	ENSMUSG00000020018	0.536590665	0.734690749	3.173525965	1.149334377	1.722992512	3.087479721	1.346350926	0.759893458	0.353201651	1.135459608	2.590366045	0.401812856	1.064806321	1.146616988	1.340857304	1.286304231	0.398201983	0.571261972	1.32029297	1.559381623	2.725612308	0.461362436	0.406667577	2.618078784	0.399829711	1.069839344	0.85284595	0.46795155	0.801249996	0.523319217	0.582558682	0.414659453	0.581584771	0.457202194	1.863207963	2.031218678	1.165059033	1.585545022	0.92975611	0.385365219	1.462290506	2.315329695	3.950529955
chr10	93858489	93897093	ENSMUSG00000036112	0.485978697	0.569076919	1.489577321	1.090389053	2.552519495	1.087241719	1.275178488	0.576311812	0.450353681	1.439283911	1.117592195	0.443636995	0.57981446	0.733797318	2.250107183	0.68265516	0.467168599	0.648035344	0.627792342	2.200426423	0.74264572	0.490044549	0.469225033	1.809768376	0.669464335	0.714353249	0.821044455	0.663763462	0.75304199	0.546140196	0.662861797	0.404115538	0.691914311	0.409753112	0.791678075	0.979135362	0.613047744	1.354812102	0.605491226	0.566179215	1.790213044	1.061226898	1.403200561
chr10	94198955	94221443	ENSMUSG00000020022	0.914696668	0.676938549	0.591058701	1.046318043	1.876990362	1.018027409	1.037839334	0.621114372	0.43800515	1.43624002	0.52644059	0.689224964	0.632198294	0.684807269	2.369104508	0.821842844	0.586828105	0.801694838	0.8020208	1.468892655	0.654614937	0.553050801	0.498563534	0.555089272	0.673929562	0.59306258	0.581647225	0.591943911	0.753938348	0.578968226	0.613156286	0.580045516	0.656665882	0.445880528	0.886187902	0.341225858	0.903566828	1.419362737	0.749833102	0.591096384	1.593157454	0.872606389	1.640234356
chr10	95174746	95324133	ENSMUSG00000045867	1.173779541	1.32997331	0.382796377	0.906401349	0.716245531	0.686904245	1.120741257	1.175294308	0.438040633	0.705171814	0.370078565	0.864742602	1.009760629	1.065542981	0.826963826	1.157517169	1.122248677	0.620268315	0.744543756	0.626312493	0.357550502	0.457966435	0.428480067	0.469029248	0.751103952	0.927020652	0.886988031	0.637477871	1.174412979	0.648509084	0.735058501	0.998064956	0.899870023	1.682921676	0.289512701	0.35106993	0.755439889	1.062096332	1.018891283	0.599312475	0.721997187	0.575732513	0.44296597
chr10	95515145	95545657	ENSMUSG00000074781	0.934031881	1.843701698	1.778616689	1.623535652	1.00418121	0.937246862	2.112942589	1.44071214	0.383638956	0.938641559	0.94041763	1.220535011	1.844196222	1.356959749	1.085033744	1.736042096	0.798684203	0.715431204	0.601473665	0.99762144	0.956879548	0.509669287	0.413337063	1.253635137	0.45649193	0.83624301	0.72538796	0.606423955	1.365978716	0.550488514	0.54661341	0.835478095	0.719001924	1.621282367	0.901802335	0.299853415	1.227319321	2.391684207	1.836952395	0.509906601	0.990856131	0.814614778	1.42852669
chr10	95940650	96045518	ENSMUSG00000036499	0.412761071	0.702036931	0.173640644	0.71698067	1.789312889	0.341019413	0.917626546	0.523286571	0.36692205	1.180821223	0.269950166	0.455455813	0.57515802	0.624519079	1.41792849	0.589947886	0.387871328	0.373659505	0.431405924	0.628096543	0.173652674	0.413714317	0.38746392	0.600316316	0.372962785	0.525090782	0.401508503	0.530817436	0.706981748	0.533240833	0.52439093	0.523635846	0.239190323	0.648760595	0.340846179	0.104866049	0.498761837	1.395744294	0.766228934	0.453825613	1.131288265	0.621840744	0.577971104
chr10	97479609	97518143	ENSMUSG00000019929	0.564405953	0.707983097	0.103488366	0.444415126	0.768075913	1.429652818	0.351084078	0.425785184	0.400733825	0.58456383	0.155418217	0.447944607	0.395431497	0.323501581	0.565945392	0.319900899	0.557737994	0.268964071	0.367775941	0.397533931	0.095063734	0.507049379	0.39344324	0.229069631	0.241314455	0.590233678	0.216746498	0.540309174	0.589427813	0.496625724	0.517340893	0.500030033	0.08561851	1.033653757	0.70276618	0.069623286	0.232475257	1.249342006	0.465501257	0.556252802	0.313583058	0.341623383	0.242302683
chr10	97565128	97572703	ENSMUSG00000036446	0.918828248	0.773452506	0.25613972	0.385968063	0.524724384	2.401910605	0.421766864	0.420897656	0.52627175	0.449316367	0.348295431	0.196882978	0.39331027	0.319416663	0.503819715	0.186067284	0.574238437	0.208587635	0.391720321	0.589511678	0.213621994	0.627247995	0.396202462	0.238115773	0.210158478	0.743554558	0.175519776	0.727507387	0.609904869	0.608482836	0.721783948	0.421340067	0.188314201	1.295368755	1.093046557	0.037533771	0.584030776	0.899993492	0.51941591	0.449776953	0.362393375	0.591708429	0.6490531
chr10	98914406	99026143	ENSMUSG00000019943	0.623815567	1.239716593	0.88954531	1.324091118	1.565429827	0.349997012	1.537559814	1.009671229	0.456385341	1.157998236	0.594790195	0.574052729	1.041578696	1.154057857	1.974657007	1.71548134	0.663868304	0.872685006	0.476206506	1.306521962	0.405200809	0.511364672	0.490162414	0.999328347	0.573055102	0.812065729	0.678825915	0.630974065	1.089765042	0.57399805	0.558401477	0.448004718	0.493873086	0.699147076	0.767356798	0.401430381	1.232927981	1.679901206	0.863438752	0.551044462	1.536329211	0.584231307	0.482003482
chr10	106933517	107123668	ENSMUSG00000035948	0.337036402	0.218415596	0.065683918	0.291806252	0.619506751	0.122940188	0.36213704	0.236341291	0.297329179	0.564494285	0.158548856	0.21363036	0.29760655	0.270360045	0.265400351	0.273696782	0.176008972	0.200610327	0.193741492	0.338804173	0.105802992	0.456896444	0.348398121	0.222175347	0.176737501	0.188739903	0.171784402	0.43961457	0.3057465	0.447442089	0.485040058	0.173711653	0.060066404	0.192045559	0.208466512	0.031372741	0.168246757	0.383126555	0.351832791	0.395563411	0.282004853	0.26541741	0.16704854
chr10	107271686	107421474	ENSMUSG00000019906	0.298422242	0.302199624	0.044273731	0.398308662	1.068817138	0.125168036	0.828061329	0.434026195	0.293992515	0.535620024	0.13722665	0.320615703	0.372643366	0.292824532	0.360721824	0.237138738	0.350082935	0.843912533	0.457450939	0.33960823	0.629236235	0.47557047	0.47016812	0.232017027	0.233534087	0.268517312	0.213662923	0.488099484	0.362737487	0.482640675	0.464046624	1.001169636	0.086329056	0.365224126	0.345177989	0.049114753	1.235184781	0.463492815	0.957158094	0.485226646	0.324826586	0.180457448	0.149812477
chr10	108162193	108284475	ENSMUSG00000019907	0.528412297	1.228602085	0.518265921	1.060061411	1.538791691	0.477912008	1.194191298	0.932762368	0.339986757	1.192612655	0.370745451	0.514675478	0.801019528	0.890037351	1.883957521	1.236640931	0.634318483	0.541689494	0.455822362	1.576776553	0.434618064	0.420061179	0.392731821	0.618889696	0.456146636	0.583024442	0.620785336	0.505690552	0.900221163	0.487773519	0.518594285	0.383915806	0.344184337	0.746024792	0.281682501	0.482658709	0.689513951	1.970438573	0.808311456	0.478152805	1.369796635	0.477957809	0.57022737
chr10	108497650	109010982	ENSMUSG00000035864	0.214293402	0.240524323	0.040587508	0.357204002	0.437769404	0.109045974	0.364467547	0.303342255	0.455237791	0.39735437	0.146771199	0.30153617	0.312474438	0.33074956	0.271895986	0.291271999	0.28944758	0.56322368	0.229493201	0.401866657	0.273778578	0.572224153	0.450094076	0.27646298	0.3004977	0.267606432	0.268321009	0.539326227	0.414805045	0.539353181	0.56759089	0.250966575	0.12844177	0.252015521	0.187518849	0.057878273	0.911612037	0.343617621	0.373144263	0.51841446	0.365218956	0.189643148	0.13772059
chr10	111125851	111126721	ENSMUSG00000091086	0.138207931	0.013636407	0.012000666	0.167553168	0.187379332	0	0.073790587	0.022670941	0.199350137	0.179745931	0.012922916	0.058219999	0	0.04456234	0.03555306	0	0	0	0.034430011	0.244106499	0	0.064694112	0.055437831	0	0.078380493	0	0	0.044658932	0.159499911	0.097574297	0.031101586	0	0.073080802	0.058350587	0	0	0	0.046031355	0	0.326152837	0.074928919	0	0
chr10	111164752	111297249	ENSMUSG00000020189	0.517809359	1.132628542	0.48846716	1.219565188	1.517010891	0.415867052	1.612625925	0.623819177	0.361057462	1.293791117	0.527830913	0.802273191	1.258518407	1.026912903	0.984796074	0.887869796	0.442419978	0.619217772	0.644093062	1.567118066	0.329797024	0.465823949	0.424438221	0.555145441	0.658185702	0.583846694	0.807356947	0.592489007	1.008354925	0.5170417	0.577505524	1.178618388	0.720774628	0.750520765	0.548640216	0.454402227	0.979318334	1.626908602	1.372385173	0.53381025	1.229081569	0.453257615	0.324804496
chr10	111473223	111498150	ENSMUSG00000058799	0.94757473	0.605528158	1.477774298	1.220823581	2.095178942	0.685673157	1.248311049	0.831514542	0.378789712	1.425141435	0.896176478	1.352607015	1.456812915	0.951807981	1.617246714	1.097622957	0.456934682	0.630880832	0.85805295	2.155640601	0.848189874	0.427762524	0.459951209	1.085898221	0.511987775	0.65724908	0.838607279	0.624811034	0.797582062	0.526611747	0.604784168	0.659365227	0.450444658	0.335255532	0.966568164	0.635169571	0.769689745	1.484401797	1.454978392	0.895957674	1.794507202	0.811612008	1.007558374
chr10	111972664	111988432	ENSMUSG00000063334	0.38875208	0.384398776	2.000990806	0.848914725	3.25006764	0.653461975	1.092089356	0.524955124	0.429950153	1.741438402	1.320573473	0.368957341	0.469869403	0.657614336	2.522998162	0.547027697	0.42378108	0.729273828	0.678090115	2.051260626	0.819034987	0.487014456	0.454264421	0.789828598	0.542174786	0.749517683	0.606096235	0.596852563	0.467570584	0.615697632	0.596219897	0.398722851	0.357653817	0.362967413	0.47834011	1.148725935	0.497246737	1.322617595	0.505597479	0.545049231	2.286183297	1.416495681	0.690008624
chr10	115197872	115251467	ENSMUSG00000020130	0.438232473	0.683574644	0.22324374	0.971051156	2.407540206	0.530265467	1.307872344	0.798667938	0.385935903	1.389096381	0.31508419	0.401247282	0.533772898	0.71595275	2.331420385	0.676635955	0.801729211	0.56728907	0.569392893	1.640399629	0.521695884	0.437884316	0.460854888	0.399060441	0.556183489	0.630533942	0.599012202	0.569785881	0.527673567	0.54543856	0.575839215	0.678581847	0.50812718	0.427412376	0.457712747	0.319569242	0.734935584	1.413342466	0.856996257	0.501479601	1.820247775	0.454352486	0.577822245
chr10	115816832	115849893	ENSMUSG00000034127	0.298526342	0.384264009	0.491268587	0.452272989	0.391710168	0.160836614	0.357930267	1.162009257	0.675458373	1.058106605	0.240673107	0.941031427	0.521432324	0.309457912	2.265205338	1.045401706	1.936840243	0.332340529	0.319122799	0.409374876	0.104054249	0.593286111	0.573649746	0.310595731	0.384964062	0.310311126	0.301732917	0.49925271	0.489605779	0.573441805	0.641837427	0.180361008	0.211779491	0.311285295	0.202879089	0.044163185	0.240340258	0.472868733	0.258032763	0.534871975	0.453118735	0.759753532	0.203155057
chr10	116485161	116581511	ENSMUSG00000020166	0.480579056	1.201288794	0.558488682	1.19443828	1.337576833	0.466898469	1.426682642	0.956563202	0.402168856	1.038722116	0.474902058	0.573552587	0.995420656	1.372313369	1.229516903	1.125719011	0.721609216	0.869994046	0.40805005	1.65354632	0.846378894	0.492692919	0.441287116	1.285812893	1.463779786	0.579150943	1.056806138	0.568495911	1.07750632	0.559087865	0.60503022	0.417741953	1.049528438	0.536839037	0.33822263	0.965241568	1.340032186	1.668012415	1.14442876	0.462675975	1.181934323	0.724963288	0.632492378
chr10	116905784	116950769	ENSMUSG00000064181	0.752886919	0.456430975	0.916134835	0.90387577	2.226685783	0.442079314	1.062731263	0.884350013	0.522613261	2.07740622	0.920110876	1.759484584	0.897042403	1.228421041	2.196317325	0.693381784	1.096888678	0.779885778	0.676001826	1.452861176	0.283572154	0.470808323	0.480051491	1.907590434	1.761655473	0.750269657	3.114131004	0.594854594	0.619289597	0.528778094	0.594244581	0.429003978	2.127818224	0.651821733	0.420206307	0.96660432	0.721636104	1.032756665	0.456009334	0.562854628	1.541624408	0.743850206	0.574717241
chr10	117051001	117063814	ENSMUSG00000034024	0.74373833	0.69254105	1.919975553	0.845348585	4.727571158	1.830726716	1.085043036	0.533025077	0.609797909	2.188460777	1.443781788	0.339366352	0.544405083	0.644010598	4.108049026	0.619075982	0.671480963	0.701228418	0.951485007	3.408940737	0.841227429	0.45571406	0.416061503	2.49264016	0.886085683	0.951801567	0.866653074	0.605145351	0.521382116	0.549413499	0.808462158	0.444187437	0.697782465	0.681440069	0.6992744	2.039394765	1.029101651	1.620158487	0.683126264	0.615237073	3.349861907	0.810905328	1.066030052
chr10	117215221	117224507	ENSMUSG00000020171	1.19208667	0.502121183	1.847873811	0.882229623	1.818830288	1.483976513	1.021319031	0.989759491	0.367817264	1.449546512	0.76828924	0.921087891	0.594486308	1.053690914	2.679538321	0.79861878	1.091377697	0.924678593	1.10660855	1.941072221	1.446119813	0.470917846	0.375805493	1.952415969	1.259628043	0.853576142	3.158013872	0.571998125	0.717549633	0.432498038	0.551835058	0.648122228	1.38703282	0.626357246	1.371579019	1.192971917	0.641796202	1.048375098	0.668676421	0.538838444	1.818070858	1.298199756	2.057125927
chr10	117277331	117282321	ENSMUSG00000069516	2.109382753	0.372221729	0.532227228	0.435966258	0.432260342	3.084543439	0.411243843	0.426786165	0.428518813	0.190015168	0.336769894	0.317445831	0.242004292	0.429541135	0.466755461	0.766352527	0.900425637	0.373304812	0.780370502	0.365749687	0.097483929	0.538782051	0.704356891	0.879896953	0.568694165	0.610541753	0.790895808	0.393757106	0.375403216	0.504185523	0.519707285	0.902127378	0.502475269	0.90265033	0.861065301	0.167754051	0.295776538	0.410081639	0.448958987	0.63306837	0.392476341	6.371255966	2.855227113
chr10	117344673	117380015	ENSMUSG00000055531	0.658922245	0.654487672	2.301226367	0.747978519	1.976706108	1.095500825	1.083389637	0.544932487	0.27836019	1.460753156	0.521965672	0.612101775	0.631657906	0.771597693	1.881915682	0.736971397	0.581073196	0.465074722	0.96536725	1.961073673	1.525199182	0.502871499	0.345681804	1.943478097	0.424830152	0.794512261	1.135752447	0.56199781	0.52629239	0.547015794	0.533929313	0.768406629	0.33413015	0.579617937	1.281790041	1.617687138	0.576068247	1.37495878	1.090163805	0.548314688	1.52272842	1.66294367	1.137650081
chr10	117750621	117792705	ENSMUSG00000052798	0.502976467	0.310654607	0.489500063	0.593253465	1.726516923	0.601633392	0.59825336	0.501936101	0.42186319	1.273668436	0.421421892	0.460400458	0.468871606	0.799561154	2.610181115	0.421946046	0.663480593	0.588820519	0.445125255	2.388476842	0.312692667	0.368774292	0.402359755	0.86303705	1.049295683	0.536157995	0.984595187	0.545039362	0.444285486	0.489628729	0.682187299	0.294097172	0.757320635	0.314832754	0.454493151	0.584525875	0.434208633	0.836344452	0.328008567	0.530314432	1.884072959	0.400189615	0.818822145
chr10	117813871	117846035	ENSMUSG00000052681	1.01224953	2.218469271	1.752336818	1.580152784	1.665950623	1.617993624	2.058221016	1.77370383	0.417331497	1.301171774	1.250619024	1.029850501	1.779727462	2.327016313	1.89412244	2.543334576	1.057851826	0.684725951	1.258741121	1.842885814	0.534240386	0.575013194	0.417441878	1.819839244	0.917206178	1.196102384	1.656238003	0.622339599	1.670623122	0.610763933	0.583016713	1.00466838	1.302881212	1.055626713	1.17272671	0.500280673	0.970797689	2.717698115	2.036003873	0.573461121	1.737462279	1.778924515	1.469167555
chr10	119199255	119240055	ENSMUSG00000020114	0.570989138	1.044546567	0.71060695	1.334893089	2.594648101	0.654759126	1.654398357	1.571099969	0.414170568	1.546370647	1.182783264	0.668390815	1.057523589	0.783378298	2.169495841	0.935685022	1.061762976	0.633274387	0.530301224	2.156140124	0.685234294	0.433325331	0.462062297	0.886154963	0.783712543	0.634391119	0.599178259	0.608235831	0.944038408	0.533664653	0.715050266	0.6710651	0.65970864	0.65371571	0.526721414	1.112956726	1.068684472	1.77643494	1.118184188	0.508876851	1.700823964	0.572447008	0.739941015
chr10	120781096	120899101	ENSMUSG00000051236	0.505426493	0.871302166	0.238129458	0.97663486	0.913735913	0.489693704	0.73623992	0.672316784	0.57756165	0.651697904	0.330117586	0.38753856	0.537149547	0.699306146	0.613651695	0.946779122	0.547813694	0.47722953	0.48427385	0.473575237	0.326443235	0.802688134	0.479417176	0.457020937	0.563845672	0.631905892	0.54578479	0.73329375	0.745802145	0.716962415	0.917706592	0.468412433	0.537655769	0.704434096	0.351444843	0.219830461	0.419783756	1.373652431	0.582796556	0.912502118	0.516948076	0.495738785	0.406560144
chr10	121365090	121397249	ENSMUSG00000034707	0.828001484	0.483120113	0.987800314	0.902680061	2.425921539	0.88204269	1.128112931	1.486666568	0.515190733	1.594848546	1.029124998	0.83642226	0.812192703	1.243986061	2.633704938	0.946782851	2.342423892	0.76342365	0.868440047	1.299399985	0.598850764	0.368874767	0.461549563	1.663020193	0.861518053	0.739578363	2.233699989	0.596472309	0.675357737	0.531663855	0.632474278	0.904724918	0.931700775	0.473317703	0.472156765	1.005812177	0.95889756	0.905861612	0.693790139	0.580621498	2.315486512	0.500165755	0.776464562
chr10	121546455	121586787	ENSMUSG00000020115	0.82947729	0.453113042	1.413618281	0.83224014	3.081111366	0.598668875	1.253148207	0.821305394	0.513721434	1.626689173	0.309575175	0.400160019	0.417963675	0.724093841	3.148106428	0.564760648	1.151191778	0.595196112	0.493962552	2.327077845	0.640609276	0.352859238	0.406557184	0.4923194	0.693423303	0.613214396	0.689497774	0.5225688	0.616145065	0.493255263	0.599514503	0.589023851	0.65303092	0.376688593	0.537485028	0.638021362	0.58846844	1.102064691	0.560321806	0.449007257	2.13478053	0.60793349	1.092796372
chr10	121587380	121626332	ENSMUSG00000034667	1.349898613	0.558555369	0.718845262	0.791001274	2.771988925	1.03623436	1.04757174	0.716522974	0.443898876	1.638001842	1.605569539	1.297738311	0.963720218	0.623253922	2.681095869	0.93740326	1.356172778	0.647129831	0.94090815	1.740997312	0.715236369	0.405600461	0.402146144	1.621341617	0.825645232	0.772416805	0.82410622	0.520622102	0.67577874	0.562960501	0.597007323	1.628138641	0.610631716	0.853500238	1.282309487	1.071006253	0.406131089	1.048614641	1.009719476	0.537333341	2.067526152	1.30404108	1.385134198
chr10	122678762	122945795	ENSMUSG00000034613	0.797254465	0.88607122	0.264709581	0.849348762	0.65477762	0.365082454	0.664285626	1.055282474	0.65565157	0.900813084	0.288365103	1.166426756	1.216390591	0.864566163	1.212400451	0.880816365	0.869198975	1.098827671	0.475494602	1.295139565	0.388629076	0.470524898	0.505278642	0.558423802	1.361437156	0.671412315	0.891050923	0.585012951	0.998061155	0.627216052	0.601124521	0.402293325	1.720960071	0.875522284	0.284007977	0.487769249	1.390689628	0.848213097	0.546760917	0.601519226	0.7583555	0.499030297	0.380175342
chr10	122992060	123076505	ENSMUSG00000034602	0.547387341	0.636625585	0.194909401	0.906110417	2.460240358	0.849780375	0.987844916	0.668002413	0.432636538	1.600746759	0.556697176	0.507711654	0.511842396	0.539490803	2.457820289	0.850210318	0.767166937	0.685750284	0.651588673	1.90148988	0.426209227	0.465982963	0.440160551	0.691918903	0.642882944	0.746292152	0.686293788	0.603833719	0.46137957	0.504022444	0.601943334	0.450952666	0.367600993	0.702225072	0.441224781	0.445269497	0.711441838	1.308464127	0.577068773	0.5153272	1.956153996	0.356632597	0.398852948
chr10	123105006	123196995	ENSMUSG00000020124	0.440564569	0.75451702	0.572503427	0.865327631	2.23255939	0.341725901	0.978261172	0.599549841	0.473078494	1.596171292	0.385960227	0.424509122	0.535329938	0.784503445	2.34894919	0.777292964	0.484469423	0.593056738	0.610540888	2.245816751	0.432834363	0.478005904	0.423282205	0.650973813	0.615886689	0.606365092	0.890792756	0.567546309	0.679011087	0.509002474	0.606892321	0.478529852	0.415820976	0.478804829	0.547103167	0.188116638	0.678709615	1.558833852	0.859022378	0.549965355	1.927417984	0.593068482	0.646251768
chr10	127011572	127030840	ENSMUSG00000040521	1.217793148	0.55362461	0.997624974	0.696324796	1.192676955	0.852824877	0.631796767	0.481013492	0.571255253	1.055950589	0.616824166	0.410033566	0.463129181	0.550418355	1.575113627	0.358595307	0.386490601	0.470865502	0.751654508	0.907848544	0.631074151	0.393162724	0.471379629	0.94705783	0.700463094	0.777043354	0.521639738	0.657887766	0.790391839	0.65709675	0.579290617	0.320999887	0.510407365	0.784045174	0.66268752	0.859783006	0.516654579	0.826742465	0.30030956	0.732309945	1.27083164	0.514113083	0.981145022
chr10	127095650	127121131	ENSMUSG00000040462	0.417302242	0.43595346	1.267334534	0.568310749	1.385392968	0.505194723	0.770158979	1.225329228	0.444066136	1.11973149	0.552218327	0.386948013	0.422992496	1.086142149	2.274646136	0.531234795	1.006455508	0.942423543	0.592538026	1.445013613	0.623043135	0.400377697	0.577495163	1.036313671	1.234524502	0.497363819	0.963611563	0.536882093	0.566255377	0.516261245	0.638574433	0.414286535	1.402429407	0.328928782	0.467619238	0.949706707	0.771359545	0.673124598	0.575164961	0.660359028	1.609501661	1.155918317	0.604228781
chr10	127197067	127211585	ENSMUSG00000025417	1.173161485	0.645028905	1.787843719	0.702373964	1.369605549	1.408132341	0.750934246	0.701165063	0.519659155	1.274795976	1.015258266	1.250343134	0.997035018	0.766240925	2.640691546	0.882407658	0.613082288	1.286522353	0.718393883	1.476343062	2.49059272	0.335831532	0.46697526	1.101901272	0.83500782	1.066729811	1.062901664	0.507364114	0.62636586	0.467042679	0.77185312	0.369816688	0.739331398	0.959313317	1.035611047	1.000294247	1.292430332	0.803677393	0.65708738	0.623504959	2.123245632	0.976317798	1.938508796
chr10	127266368	127281950	ENSMUSG00000025410	1.137843237	0.926111528	2.217909721	1.086611502	1.988179058	0.78392533	1.222005417	0.99434607	0.470469742	1.348953411	1.039889375	0.53726182	0.700281374	0.649042984	2.877016914	1.181567776	0.688841443	0.94396341	1.391914466	2.033743216	1.117681621	0.413840987	0.51432184	1.316755493	0.952693416	1.262445139	0.693252709	0.596355731	0.839915494	0.510925952	0.564875915	0.682989198	0.805487355	0.671410088	0.94449804	2.162039836	1.058846925	1.289766826	0.940349759	0.545726405	1.8725724	0.92958935	2.424393412
chr10	127296221	127311786	ENSMUSG00000040354	1.055679499	0.719165543	0.910216355	0.782133802	2.209811431	1.453523114	1.017135543	0.624516755	0.393234289	1.388957153	0.794224958	0.462241466	0.413945434	0.727354717	2.699897329	0.446896418	0.737771075	0.656029861	0.921325915	2.211070934	0.63114975	0.301925532	0.42556126	0.605328155	0.729306907	0.819138417	0.91699741	0.619027813	0.542779898	0.544244537	0.489660506	0.788775556	0.50625865	0.864373285	0.860064694	0.600031623	0.639031113	0.944576234	0.731792277	0.483842489	2.470936649	1.227455901	1.932388078
chr10	127517123	127522444	ENSMUSG00000025403	0.590381232	0.776539236	2.591345536	0.804812988	1.242854413	3.540231083	0.942578152	1.805701344	0.401052432	1.389188509	3.534593206	1.972401905	1.400526324	1.048887367	1.613047162	0.724234565	0.489811664	0.676260578	2.726879812	1.06817115	2.498069864	0.41672149	0.634938866	3.008506208	0.629620816	1.171300504	0.795725895	0.543615184	0.910305257	0.728105095	0.627584738	4.423113366	1.603640661	0.640931403	2.80596931	1.397752128	1.410183834	0.631632127	1.874610463	0.739808943	2.015980565	1.209265928	2.802347058
chr10	127642986	127660957	ENSMUSG00000002147	1.822722329	0.92049738	3.039618161	0.728153847	1.894011194	2.437765641	0.905116273	1.586768394	0.383172123	1.419055402	1.506672405	1.721842131	0.924413279	1.332728597	2.819928625	1.145755418	2.887717856	0.96349475	1.490719707	1.913293675	0.944767223	0.368423633	0.388120574	1.742372339	1.38302256	1.576491794	2.171767735	0.517276836	0.865567583	0.564938577	0.853148973	1.705320287	1.233956648	1.35138621	1.330922468	2.522953934	0.853354018	0.999010294	0.953397837	0.48293832	2.489821206	0.951446161	2.680793145
chr10	127705170	127720940	ENSMUSG00000025401	0.38254904	0.388782669	1.714896286	0.403692638	0.244485766	0.327109805	0.512131181	1.439142547	0.890710369	0.323295025	0.259883845	0.301221181	0.354480979	0.546050594	3.812804025	0.410813803	1.675291354	0.494423349	0.510145893	0.453604666	0.20655572	0.696254123	0.761453093	0.253796133	0.781555454	0.434045411	0.626125144	0.713454602	0.81299403	0.874009356	0.729035962	0.263024583	0.827051157	0.293330249	0.220480882	0.330132102	0.630759832	0.201781092	0.372779411	0.683183116	0.564855972	0.236292952	0.299928458
chr10	128035575	128048637	ENSMUSG00000061315	2.33337302	1.606882484	2.502933414	1.578548374	3.546604501	2.493950993	2.440329052	1.153520784	0.430457255	1.958075043	1.555124108	1.312055011	1.307649087	1.542870271	2.821148468	1.850887136	1.534950183	1.385715857	1.998092522	2.008299119	2.967155808	0.510409503	0.393056915	2.860398791	1.410671791	2.067286706	2.084753294	0.505306853	1.204672672	0.585903667	0.883517668	1.440727539	2.020659252	1.540714731	1.207807973	3.290026585	1.356749483	2.593706557	1.377787089	0.598674227	2.25174736	2.655445973	4.343160734
chr10	128058954	128077272	ENSMUSG00000071072	1.238240853	1.245943279	1.396685202	1.459580192	2.551072925	1.481115783	1.972653174	0.8291928	0.421854898	1.78880984	1.618985628	1.014003375	1.227093883	1.068748634	2.200385508	1.544391062	0.904537678	0.705922508	1.585496507	2.112860581	1.472689661	0.554924684	0.452358511	2.540914855	0.705326047	1.332646229	0.982691885	0.656406557	1.094239197	0.655313794	0.638339785	2.746581019	0.669137349	1.049665152	2.42196284	1.952378644	0.853495599	2.35389155	2.387380328	0.491024254	1.867205434	2.59226896	2.756468726
chr10	128083273	128090391	ENSMUSG00000025393	2.838740347	1.196585645	5.800655033	1.053952804	3.75587142	5.291888202	1.289442134	1.26032451	0.308624436	2.920514046	5.979118805	3.352100762	1.479420789	0.899060337	4.01750991	1.093002121	2.923994706	1.468746617	2.89896618	3.082035696	5.035707681	0.329700138	0.356608346	6.222948098	0.837503811	2.585099007	1.901498362	0.542677078	0.821388607	0.655350263	0.430621122	4.013286082	0.985156308	2.958594962	3.962533024	4.691724311	1.452801172	2.924781418	2.282684169	0.444174344	2.701645012	3.941521097	5.798871683
chr10	128209908	128211807	ENSMUSG00000051346	2.039234808	1.207178716	13.1635466	1.102222441	1.276037709	6.974785609	0.910431059	1.586130958	0.35537253	0.75039557	6.547935032	0.635755855	1.453751284	1.673506648	0.987645547	1.305211119	0.914686083	1.125952397	4.710924718	1.120305666	6.495442769	0.47300466	0.517294227	8.998571422	1.046633231	1.674913078	0.739743156	0.644420408	1.525949828	0.720032253	0.540947686	7.002274158	3.581537428	0.707774555	6.483867258	7.881230432	1.740335707	1.098724023	1.964203241	0.428879555	1.096816934	3.794918284	9.432748233
chr10	128322459	128327553	ENSMUSG00000025381	1.355164864	0.781108034	7.943360168	0.863540715	1.763426229	5.796921867	0.981466422	1.211686901	0.282951834	1.281730205	5.325895829	1.673597485	1.066631833	0.895203498	1.960002164	0.71674897	2.635266786	1.737147276	2.627600869	1.565312006	4.597175834	0.371858733	0.481583006	4.561668423	1.885107808	1.633645277	1.811522685	0.586783566	0.935880094	0.429343913	0.553874	2.93124479	2.249865359	1.386146229	3.941035895	6.160789858	0.977349582	0.99785394	1.05504143	0.590944908	1.294376291	2.798613019	5.525013792
chr10	128337734	128362479	ENSMUSG00000005683	2.73586282	1.598765289	0.585548219	1.317478175	2.386288307	1.834887331	1.452351702	0.888043742	0.354198153	1.496583314	0.992787415	1.125433732	1.118737683	0.787446241	3.077515927	0.979488156	2.079710398	1.151675134	1.297825886	2.122531272	1.165518346	0.395060976	0.44704745	1.269421525	0.791777647	1.206994135	0.952950728	0.561302705	0.921800655	0.453335792	0.573665024	2.150906953	0.597708488	2.242052466	1.12885386	0.851250262	0.820800645	2.397704177	1.907041298	0.502246897	1.673545147	0.986595974	2.13929859
chr10	128459248	128490482	ENSMUSG00000025369	1.530302592	0.479545957	1.075987913	0.879095629	2.862082131	0.741433114	0.984644864	0.528395835	0.430173219	1.747562079	1.207792131	0.926659281	0.608237059	0.525137682	3.503799808	0.667526613	1.103262592	1.074001774	1.203807231	2.928587575	1.335505211	0.399976816	0.448963235	1.104626562	0.913298901	0.741841801	1.253739044	0.632230526	0.448564393	0.542516902	0.630004388	1.182061056	0.607872331	0.841401732	1.199552994	0.895938769	0.972662676	1.219878917	0.633070733	0.505800945	2.549263542	0.82488639	1.423996106
chr10	128490860	128494145	ENSMUSG00000090841	11.09797623	1.662457413	16.40936297	1.187542884	1.202624484	14.91031013	1.567895885	1.746337164	0.333621144	1.028772936	11.95261973	5.781306265	1.734990189	1.764660277	2.151495749	1.561358542	8.962492102	3.161603442	3.744635193	1.316474563	14.86439339	0.329804053	0.454227664	14.25349076	2.822504993	4.103995233	6.367199909	0.601234971	1.052346677	0.582166296	0.473992174	3.524221929	2.922399462	5.145100796	4.855741027	11.70235981	1.688422572	1.38136235	2.194573106	0.512956161	1.612982966	10.14720275	16.81098689
chr10	128494157	128498685	ENSMUSG00000039824	4.461497195	1.209563393	4.399848131	0.71697663	0.234718506	4.521833972	0.854752644	1.153999956	0.358682181	0.425071195	5.25203335	3.118895716	1.675407456	1.788390998	0.523484264	1.410379914	1.769086885	2.571136502	2.186850456	0.538115048	6.379057434	0.334335422	0.350646952	5.843494266	1.852524677	2.482007169	3.725264469	0.463470136	1.197486575	0.612607271	0.564727649	1.912233455	2.176598184	2.737554623	2.746697544	5.50492749	1.294617896	0.699896459	1.410952517	0.632827526	0.673641149	4.26727175	6.513194989
chr10	128509965	128525871	ENSMUSG00000025366	1.246102424	0.356549832	1.710917374	0.653204229	1.215124311	1.445723216	0.636793615	0.865663081	0.427490104	0.933553691	0.993963903	0.499357841	0.449682422	0.727916418	1.972095433	0.488680627	0.731351744	0.724869015	0.824671029	1.874818311	1.082372087	0.522067184	0.432724613	2.604694647	1.246873343	0.677217699	2.280822256	0.456393962	0.6243033	0.457314525	0.557320318	0.366114096	0.698906121	0.515274035	1.127633364	1.095958251	0.73636868	0.739439132	0.339787573	0.589284516	2.594886509	1.487791213	2.232660885
chr10	128557766	128565987	ENSMUSG00000025364	0.738121287	0.512655416	3.007042207	0.913473102	2.893631896	2.014611037	0.867300728	0.763034682	0.362355974	1.638784294	1.184360243	0.666312895	0.643083968	0.874647412	2.807375883	0.590247719	0.944198934	0.63296854	1.657438922	2.264578352	2.528273365	0.366953123	0.421256663	4.801381396	0.804394357	1.293796947	1.594298901	0.438640318	0.595963839	0.609451245	0.705136976	0.849944087	0.688610554	0.640221121	2.276497093	3.009113624	0.646201448	1.480902723	0.714419592	0.523512106	2.487115237	2.174206553	3.36732967
chr10	128624534	128626747	ENSMUSG00000025362	2.689633829	1.280029781	11.4653493	0.964993221	2.448329557	9.767140103	1.599098665	1.638879351	0.256098912	1.756377417	9.703564881	1.438617908	1.705321698	1.878079484	2.021851088	2.30763179	1.55956642	2.01656668	4.682510424	1.619480975	14.11531239	0.519701753	0.340701796	10.65848387	0.988151363	3.09024338	2.418232653	0.506672417	1.468571754	0.631081336	0.618869668	2.05865329	2.167729908	1.371828182	8.867803115	9.41135846	1.79946005	1.66460417	2.684566438	0.692953439	1.828319813	9.14060491	14.02195088
chr10	128669894	128674073	ENSMUSG00000049858	0.586247013	1.178922781	4.217879136	0.812138139	1.789974455	3.413027424	1.265787289	1.321768706	0.569194922	1.109474395	2.963792815	1.220493114	1.124512755	1.667789333	0.934592934	0.74657258	1.717447575	1.203956508	1.982870527	0.957097425	4.36147391	0.406325375	0.65114712	5.21781665	0.933852814	2.181522135	1.712196987	0.656383941	0.648135477	1.062289473	0.585076664	1.69363534	1.170986282	0.675141354	2.625310368	2.559376508	0.9976697	0.876112214	1.341995587	0.775122685	1.532752119	1.907800085	4.298214022
chr10	128677175	128696264	ENSMUSG00000000711	0.515155915	0.9915338	1.578941399	1.171578863	2.111175444	1.62425715	0.898499752	0.851549944	0.42810488	1.617986154	1.47192316	0.965204141	0.936485022	0.616207357	1.812982289	0.989172725	0.5504667	0.68669238	1.059855869	1.823313005	1.503554044	0.482703077	0.541605993	1.880030369	0.743689468	1.227139353	1.02607246	0.53529755	0.764779904	0.491056824	0.543065665	0.691116111	0.547456289	0.543023081	0.442320102	0.545638011	0.666365224	1.703427843	0.883733192	0.448603254	1.731011	1.011782605	1.430086552
chr10	128747889	128766564	ENSMUSG00000064030	1.057829296	0.74038328	1.341940713	1.449660311	1.311019249	1.899482487	2.363393024	0.999898657	0.480274691	0.994901731	0.88701839	0.80998142	1.11717269	1.357125418	1.588439052	1.112844628	0.76086637	0.667887583	0.945892756	1.747305573	1.29166561	0.484637055	0.426042766	2.840008092	1.47549633	0.814324609	1.436333538	0.633484888	1.198013608	0.556643545	0.605090377	0.641432434	1.02749962	0.688947614	0.857132185	2.208455796	0.991689192	1.050838735	1.461297238	0.571134563	1.477844077	1.145683878	2.001776795
chr10	128817333	128877629	ENSMUSG00000078427	0.467734118	0.676830907	0.592038073	0.940843137	2.867038496	0.938207264	1.192354918	0.539532832	0.388055885	1.778839838	0.473262001	0.484368034	0.664862962	0.927186408	2.292389179	0.741575071	0.481830204	0.449638321	0.515391088	2.341893463	0.378042096	0.474781556	0.405797101	0.678852715	0.487230165	0.557111269	0.873905883	0.575003775	0.600517575	0.549553399	0.568891865	0.36177123	0.354225523	0.428082098	0.407728999	0.572693782	0.491582096	1.849197832	0.807119148	0.536233838	1.811572269	0.643514678	0.838017915
chr10	128900989	128912822	ENSMUSG00000025351	1.210410007	0.611654948	5.833614635	0.54733394	0.241547326	1.605212975	0.548837078	1.220167331	0.913982268	0.530641681	3.068480023	3.555201038	1.34664355	1.070745582	0.642318516	0.680291891	2.192582639	0.798019052	1.1086756	0.591531226	1.087617848	0.448881182	0.616133016	1.641226908	0.876328509	1.462541306	0.876774229	1.714417093	1.004238502	1.439652981	0.750564388	0.359222231	1.434872205	0.770393929	1.312941658	0.924184669	0.69552789	0.447775709	0.55686726	0.754912913	0.503455287	1.643646023	3.356932014
chr10	128917882	128924035	ENSMUSG00000090247	3.298113231	2.043226741	3.501999298	0.869651172	0.615210157	4.857281875	0.923042331	2.644198148	0.282780196	0.774934952	2.687689879	3.735792693	2.445108024	1.058947871	1.349406482	1.64746448	3.208091427	3.048377382	1.932872626	0.992251144	2.682374489	0.348809062	0.556913372	2.705971188	0.958176024	2.668822886	1.424175159	0.534436242	1.347309863	0.481788689	0.425133369	4.241477221	1.908468961	3.361592905	1.890465018	1.94077452	2.672091763	1.286271074	2.287478306	0.473087259	1.374852756	2.796809223	4.301988197
chr7	3617373	3620327	ENSMUSG00000035674	2.817795652	1.013471783	5.288501581	1.027956808	1.267827593	5.013167816	1.47508998	1.32941276	0.302076126	1.145711972	3.179611946	1.40995283	0.988176241	1.032213879	1.677612006	0.910899735	1.03515961	1.125600896	2.28041492	1.668946136	3.884160584	0.438354213	0.49157027	3.994923627	1.130143656	1.876529494	1.567128457	0.583275496	0.962884884	0.455121149	0.672846992	1.755387737	1.836112653	1.273016257	3.88301652	4.942743656	1.11642084	1.431839813	1.36191468	0.505614547	1.6076024	2.344476625	8.466459793
chr7	3629985	3642486	ENSMUSG00000008373	0.4305806	0.443328846	2.284934684	0.613926683	1.584517327	1.37520774	0.840474796	0.523820494	0.48240167	1.045906444	1.772776936	0.443667798	0.416497292	0.586909719	1.840616913	0.470288938	0.474112757	0.753304245	0.719903803	1.718439903	2.050817347	0.318594078	0.414265093	1.379478627	0.768923977	0.626557736	0.757793789	0.679281301	0.557932562	0.520196659	0.780362386	0.377076254	1.076998758	0.415022506	0.337407691	1.874876643	0.648974867	0.671109563	0.435673091	0.425865041	1.981081138	1.409632975	0.931342314
chr7	3645268	3661109	ENSMUSG00000035632	1.000053339	1.067748498	3.006284888	1.194188892	3.053334279	2.170254048	1.650404009	0.888918148	0.513355901	1.62997356	2.218710461	0.625810643	0.717079232	0.918416376	3.290916226	0.977040207	0.89239483	0.963818637	1.692904234	3.096476141	1.717987633	0.382469132	0.469191974	3.326850876	1.132231389	1.61158979	1.245726703	0.622257364	0.822023669	0.560370537	0.679415662	0.863365066	1.218494001	0.703628739	2.277729883	2.650839314	0.82531401	1.701658266	1.069216531	0.57061473	2.667138502	1.720166056	2.35635683
chr7	3677789	3693523	ENSMUSG00000035596	0.905680889	0.350390691	2.743524645	0.692587662	1.988480964	1.452032444	0.911610349	0.746430864	0.522957672	1.208542335	1.653057252	0.693369222	0.462009294	0.56176965	1.958099026	0.421528883	1.147624447	0.902671115	1.209737581	1.18182834	1.935131496	0.408519096	0.443838973	1.755011753	1.0587662	1.105883626	1.557818131	0.552209491	0.397371307	0.497587093	0.489770258	0.782355052	0.766553104	0.613029171	1.475527439	1.715534691	0.575105651	0.648083853	0.499083355	0.478822866	1.673392209	1.207378079	2.144315065
chr7	3703993	3706897	ENSMUSG00000006333	4.324612592	1.716770244	9.816525598	1.131264743	2.462483899	7.078067583	1.011940481	1.733812447	0.392533418	1.428805901	5.452641017	1.788469401	1.385853801	1.993074794	2.406721444	2.929034713	3.210404494	1.73258873	3.153162401	2.130731203	7.038601045	0.525123535	0.392792006	8.888852523	1.896709958	3.417921172	5.315764774	0.529845621	1.192332505	0.444537696	0.444172898	2.094782164	2.668204252	2.272580092	3.609798672	9.540593355	1.854822273	2.582665937	1.558257421	0.464763191	2.498912498	5.711845728	12.77190798
chr7	4424770	4445649	ENSMUSG00000008435	0.74369194	0.552657742	0.80469788	0.83094926	2.006166088	0.491284028	0.697180778	0.514438542	0.40791946	1.442963457	0.580542495	0.548858025	0.504337326	0.546118657	2.810180052	0.36328833	0.522271899	0.907049031	0.518174339	1.025849395	0.437703021	0.371551997	0.391916969	0.617382564	0.69520678	0.52299137	0.544770568	0.564814544	0.520511124	0.557907777	0.560468974	0.392751173	0.438704172	0.5694552	0.353168271	0.412433041	0.628917031	1.029474494	0.395840976	0.502881066	1.6028326	0.419721724	1.221189853
chr7	4481520	4501680	ENSMUSG00000019254	3.475129023	1.78340709	1.435068779	1.228353601	1.428401739	1.566164606	1.252648202	1.204964086	0.523821373	1.009695897	1.424912263	0.930937409	0.841529194	1.221240143	2.170638287	1.507697415	1.562676906	1.14818082	1.385537885	1.644733037	1.924969993	0.411885179	0.456390645	1.997961083	1.088744034	1.424169337	1.596307901	0.585137446	1.373118852	0.501186756	0.618771951	0.800172039	1.276373604	2.377299108	1.149950466	1.076917707	1.364836124	1.409881961	1.072568535	0.518446599	2.05570677	1.44127204	2.498554195
[truncated: 2,671 more rows]
